# Supplementary material for: Assigning Transcriptomic Subtypes to Chronic Lymphocytic Leukemia Samples Using Nanopore RNA-Sequencing and Self-Organizing Maps
Source: Cancers (Basel). 2025 Mar 13;17(6):964. doi: 10.3390/cancers17060964 (PMC11940626; doi:10.3390/cancers17060964)
Supplement: Supplementary file 1 [file cancers-17-00964-s001.zip › Supplementary tables.xlsx]

## Sheet: Table S1 - Patients Characteris
Sample ID	Sample name in metadata	Gender	Predicted CLL Subtype	Year of birth	Diagnosis	Stage of CLL	Date of Diagnosis	Post-Admission Treatment	Date of Initiation of First Line Of Treatment for CLL	List of CLL Treatments administered (From First to Last line)	TP53 mutation status	Number of reads	Median read length	Reads >Q10
B3	Sample2	F	A*	1955	CLL	O A	14.07.2023	wait-and watch	NA	NA	-	128909	240	104,395 (81.0%) 27.8Mb
B6	Sample4	M	BJH*	1963	CLL	II B	23.12.2022	wait-and watch	NA	NA	-	98382	242	76,027 (77.3%) 20.5Mb
B9	Sample6	M	GHJ*	1962	CLL	IV B	08.08.2023	yes	27.10.2023	RB	-	357133	285	305,515 (85.5%) 104.5Mb
B10	Sample7	F	BJH*	1959	CLL	I A	18.08.2023	wait-and watch	NA	NA	-	290212	271	251,288 (86.6%) 78.8Mb
B17	Sample35	M	EFGI*	1953	CLL	II B	01.12.2023	yes	05.12.2023	Acalabrutinib, Mabtera (05.12.2023-18.07.2024) Brukinsa (19.07.2024-)	loss of TP53 allele in 16% of cells	175165	278	150,335 (85.8%) 48.1Mb
B18	Sample36	F	A*	1956	CLL	II B	22.12.2023	wait-and watch	NA	NA	-	129996	258	107,117 (82.4%) 30.6Mb
B12	Sample49	F	A*	1949	CLL	I A	25.08.2023	wait-and watch	NA	NA	-	118077	318	105,302 (89.2%) 39.3Mb
B15	Sample50	F	GHJ*	1957	CLL	I A	20.10.2023	wait-and watch	NA	NA	-	248354	293	216,736 (87.3%) 73.4Mb

## Sheet: Table S2 - Spot A
	Rank	ID	Symbol	mean expression	SD	max delta e	min delta e	correlation	->t.score	->p.value	Metagene	Chromosome	Description
PPBP	1	PPBP	PPBP	2.43562	1.86399	11.979	-2.43562	0.632468	20.1004	0 .	50 x 44	4 q13	pro-platelet basic protein
PF4	2	PF4	PF4	1.91357	1.66872	11.6234	-1.91357	0.614299	19.1646	0 .	50 x 43	4 q13	platelet factor 4
NRGN	3	NRGN	NRGN	2.39885	1.53005	11.4965	-2.39885	0.659579	21.6021	0 .	50 x 44	11 q24	neurogranin
GP1BB	4	GP1BB	GP1BB	0.866801	0.897061	10.2429	-0.866654	0.508456	14.5359	0 .	50 x 43	22 q11	glycoprotein Ib platelet subunit beta
DEFA3	5	DEFA3	DEFA3	1.14528	1.97871	9.94033	-1.14528	0.270056	6.90453	6.37467856279272e-12 .	50 x 43	8 p23	defensin alpha 3
ITGA2B	6	ITGA2B	ITGA2B	1.15166	1.05347	9.69774	-1.15159	0.56568	16.8869	0 .	50 x 43	17 q21	integrin subunit alpha 2b
TREML1	7	TREML1	TREML1	1.26721	0.972402	8.6917	-1.26721	0.535811	15.6218	0 .	50 x 43	6 p21	triggering receptor expressed on myeloid cells like 1
TRBV28	8	TRBV28		1.0162	0.986755	8.68826	-1.0162	0.512179	14.68	0 .	50 x 47	CHR_HSCHR7_2_CTG6 q34	T cell receptor beta variable 28
CLU	9	CLU	CLU	1.071	1.03686	8.59993	-1.07045	0.59764	18.3497	0 .	50 x 43	8 p21	clusterin
CD8A	10	CD8A	CD8A	1.6018	1.10621	8.51055	-1.59986	0.613141	19.1066	0 .	50 x 47	2 p11	CD8a molecule
SORL1	11	SORL1	SORL1	2.01595	1.36774	8.19557	-2.01595	0.57702	17.392	0 .	50 x 47	11 q24	sortilin related receptor 1
CD300E	12	CD300E	CD300E	1.39337	1.04056	8.16384	-1.39225	0.74201	27.247	0 .	50 x 47	17 q25	CD300e molecule
TNFAIP2	13	TNFAIP2	TNFAIP2	1.86662	1.15626	8.00044	-1.86662	0.697588	23.9673	0 .	50 x 46	14 q32	TNF alpha induced protein 2
MPO	14	MPO	MPO	0.588073	0.887627	7.94802	-0.588073	0.416115	11.2651	0 .	50 x 43	17 q22	myeloperoxidase
IL1B	15	IL1B	IL1B	1.30597	1.49892	7.86176	-1.30583	0.443437	12.179	0 .	50 x 47	2 q14	interleukin 1 beta
KLRK1	16	KLRK1	KLRK1	2.84441	1.93605	7.84063	-2.84429	0.516402	14.8448	0 .	50 x 47	12 p13	killer cell lectin like receptor K1
SPARC	17	SPARC	SPARC	1.36537	1.2661	7.76429	-1.36537	0.575014	17.3016	0 .	50 x 43	5 q33	secreted protein acidic and cysteine rich
CLC	18	CLC	CLC	1.20407	1.23217	7.75261	-1.20406	0.369595	9.79166	0 .	50 x 43	19 q13	Charcot-Leyden crystal galectin
CSGALNACT1	19	CSGALNACT1	CSGALNACT1	0.892372	1.13822	7.70203	-0.891351	0.397952	10.6784	0 .	50 x 50	8 p21	chondroitin sulfate N-acetylgalactosaminyltransferase 1
SEPT5	20	SEPT5		0.697708	0.679929	7.68064	-0.697708	0.476501	13.3421	0 .	50 x 43
DEFA4	21	DEFA4	DEFA4	0.72396	1.28964	7.59637	-0.72396	0.299128	7.71698	2.46469511466785e-14 .	50 x 43	8 p23	defensin alpha 4
S100A8	22	S100A8	S100A8	3.49985	1.99695	7.56251	-3.49985	0.666307	21.9968	0 .	50 x 46	1 q21	S100 calcium binding protein A8
F13A1	23	F13A1	F13A1	1.52656	1.19922	7.48479	-1.5259	0.616188	19.2595	0 .	50 x 43	6 p25	coagulation factor XIII A chain
IL7R	24	IL7R	IL7R	1.56093	1.23766	7.43933	-1.56052	0.560663	16.668	0 .	50 x 47	5 p13	interleukin 7 receptor
S100A9	25	S100A9	S100A9	4.78774	2.19597	7.32272	-4.78774	0.669859	22.2091	0 .	50 x 46	1 q21	S100 calcium binding protein A9
GNG11	26	GNG11	GNG11	0.823431	0.990374	7.30538	-0.823278	0.567578	16.9705	0 .	50 x 43	7 q21	G protein subunit gamma 11
CMTM5	27	CMTM5	CMTM5	0.518354	0.669276	7.20221	-0.517805	0.521484	15.0451	0 .	50 x 43	14 q11	CKLF like MARVEL transmembrane domain containing 5
CD300LF	28	CD300LF	CD300LF	1.02103	0.783238	7.20164	-1.01987	0.757802	28.5905	0 .	50 x 45	17 q25	CD300 molecule like family member f
PLD4	29	PLD4	PLD4	1.63536	1.27381	7.19208	-1.63536	0.310992	8.05514	2.1094237467878e-15 .	50 x 50	14 q32	phospholipase D family member 4
HCK	30	HCK	HCK	2.66692	1.61351	7.10865	-2.66648	0.538788	15.744	0 .	50 x 50	20 q11	HCK proto-oncogene, Src family tyrosine kinase
HES1	31	HES1	HES1	0.56882	1.01792	6.9388	-0.568551	0.246641	6.26512	3.5342873072608e-10 .	50 x 50	3 q29	hes family bHLH transcription factor 1
GAS7	32	GAS7		0.857601	0.793522	6.92842	-0.857123	0.639634	20.4844	0 .	50 x 48
CLEC7A	33	CLEC7A	CLEC7A	1.41916	0.972396	6.83845	-1.41813	0.746497	27.6178	0 .	50 x 46	12 p13	C-type lectin domain containing 7A
SCML1	34	SCML1	SCML1	0.777589	1.13479	6.75826	-0.777589	0.241371	6.12287	8.26180346358285e-10 .	50 x 50	X p22	Scm polycomb group protein like 1
TNFRSF25	35	TNFRSF25	TNFRSF25	1.04954	0.818819	6.71152	-1.04954	0.493339	13.9619	0 .	50 x 48	1 p36	TNF receptor superfamily member 25
S100A12	36	S100A12	S100A12	1.9126	1.5239	6.6967	-1.9126	0.615158	19.2076	0 .	50 x 46	1 q21	S100 calcium binding protein A12
TRBV20-1	37	TRBV20-1		1.11384	0.94169	6.64408	-1.11384	0.507217	14.4882	0 .	49 x 47	CHR_HSCHR7_2_CTG6 q34	T cell receptor beta variable 20-1
KLRC4	38	KLRC4	KLRC4	1.18463	1.07201	6.59843	-1.18455	0.557304	16.523	0 .	50 x 47	12 p13	killer cell lectin like receptor C4
MAF	39	MAF	MAF	0.659806	0.676999	6.52961	-0.659734	0.548849	16.1631	0 .	49 x 47	16 q23	MAF bZIP transcription factor
THBS1	40	THBS1	THBS1	0.913512	1.03286	6.50484	-0.913512	0.540275	15.8053	0 .	50 x 47	15 q14	thrombospondin 1
EBF1	41	EBF1	EBF1	0.73909	1.34934	6.49196	-0.738598	0.275488	7.0547	2.37032615757471e-12 .	50 x 50	5 q33	EBF transcription factor 1
ITGB3	42	ITGB3	ITGB3	0.821803	0.842776	6.40311	-0.821748	0.557426	16.5283	0 .	50 x 43	17 q21	integrin subunit beta 3
CTSG	43	CTSG	CTSG	0.421193	0.955631	6.38465	-0.421193	0.305146	7.88802	7.21644966006352e-15 .	50 x 43	14 q12	cathepsin G
LYZ	44	LYZ	LYZ	4.48795	2.02377	6.3403	-4.48754	0.76852	29.5685	0 .	50 x 46	12 q15	lysozyme
AHR	45	AHR	AHR	1.54278	1.30408	6.31303	-1.53611	0.392052	10.4911	0 .	50 x 49	7 p21	aryl hydrocarbon receptor
CD96	46	CD96	CD96	1.52288	1.22892	6.2828	-1.5208	0.434896	11.8891	0 .	50 x 47	3 q13	CD96 molecule
LTF	47	LTF	LTF	0.571056	1.03006	6.24172	-0.571056	0.338385	8.85226	0 .	49 x 44	3 p21	lactotransferrin
MS4A6A	48	MS4A6A	MS4A6A	1.79296	1.46805	6.23894	-1.79296	0.308019	7.97002	3.99680288865056e-15 .	50 x 44	11 q12	membrane spanning 4-domains A6A
GNLY	49	GNLY	GNLY	3.43583	1.6178	6.15291	-3.43452	0.725053	25.9168	0 .	50 x 46	2 p11	granulysin
CCL4	50	CCL4	CCL4	2.58942	1.43857	6.13982	-2.58751	0.503623	14.3505	0 .	50 x 47	CHR_HSCHR17_7_CTG4 q12	C-C motif chemokine ligand 4
HDC	51	HDC	HDC	0.68651	0.666289	6.13191	-0.68651	0.366015	9.68208	0 .	50 x 43	15 q21	histidine decarboxylase
NGFRAP1	52	NGFRAP1		0.76362	0.749811	6.06734	-0.76362	0.565843	16.8941	0 .	50 x 43
NLRP3	53	NLRP3	NLRP3	0.9578	0.966401	6.06586	-0.9578	0.545188	16.0094	0 .	50 x 48	1 q44	NLR family pyrin domain containing 3
SLC40A1	54	SLC40A1	SLC40A1	0.827775	0.776474	5.99901	-0.827775	0.554603	16.4072	0 .	50 x 43	2 q32	solute carrier family 40 member 1
MARCKS	55	MARCKS	MARCKS	3.51895	1.62541	5.99104	-3.51882	0.324041	8.4319	1.11022302462516e-16 .	50 x 50	6 q21	myristoylated alanine rich protein kinase C substrate
CD3E	56	CD3E	CD3E	2.37711	1.33081	5.98386	-2.37186	0.674176	22.4707	0 .	50 x 47	11 q23	CD3e molecule
CD36	57	CD36	CD36	0.871065	0.772127	5.97558	-0.869943	0.648763	20.9867	0 .	50 x 45	7 q21	CD36 molecule
FCGR3A	58	FCGR3A	FCGR3A	2.2425	1.294	5.93701	-2.24186	0.774834	30.1727	0 .	50 x 45	1 q23	Fc fragment of IgG receptor IIIa
H1F0	59	H1F0		1.92462	1.20195	5.85844	-1.92301	0.461572	12.8086	0 .	50 x 44
GIMAP7	60	GIMAP7	GIMAP7	1.45436	1.09131	5.84392	-1.45385	0.699017	24.0632	0 .	50 x 47	7 q36	GTPase, IMAP family member 7
TNFSF8	61	TNFSF8	TNFSF8	1.04966	0.977796	5.8437	-1.04966	0.43102	11.7588	0 .	50 x 49	9 q33	TNF superfamily member 8
LY6G6F	62	LY6G6F	LY6G6F	0.661098	0.622822	5.83585	-0.661098	0.418972	11.3589	0 .	50 x 43	CHR_HSCHR6_MHC_SSTO_CTG1 p21	lymphocyte antigen 6 family member G6F
GZMA	63	GZMA	GZMA	2.29901	1.33466	5.81621	-2.2978	0.741853	27.2342	0 .	50 x 46	5 q11	granzyme A
FAM101B	64	FAM101B		1.32195	0.876338	5.71831	-1.32028	0.775254	30.2137	0 .	50 x 45
SERPINA1	65	SERPINA1	SERPINA1	1.94058	1.18785	5.7008	-1.94058	0.776909	30.3762	0 .	50 x 46	CHR_HSCHR14_7_CTG1 q32	serpin family A member 1
BCL11B	66	BCL11B	BCL11B	0.876787	0.738372	5.68322	-0.873989	0.613576	19.1284	0 .	49 x 47	14 q32	BAF chromatin remodeling complex subunit BCL11B
SDPR	67	SDPR		1.237	1.15962	5.56463	-1.237	0.61544	19.2218	0 .	50 x 43
RNASE2	68	RNASE2	RNASE2	0.947859	1.0158	5.56176	-0.947859	0.633869	20.1748	0 .	50 x 44	14 q11	ribonuclease A family member 2
MIAT	69	MIAT		2.17529	0.94982	5.55436	-2.02693	0.379151	10.0867	0 .	49 x 47	22 q12	myocardial infarction associated transcript
RETN	70	RETN	RETN	0.623343	0.731724	5.53586	-0.623343	0.525495	15.2048	0 .	49 x 44	19 p13	resistin
SLAMF7	71	SLAMF7	SLAMF7	2.69283	1.30665	5.52475	-2.69283	0.410009	11.0661	0 .	50 x 49	1 q23	SLAM family member 7
CDK6	72	CDK6	CDK6	0.833698	0.903401	5.5059	-0.832904	0.443785	12.1909	0 .	50 x 50	7 q21	cyclin dependent kinase 6
CD300C	73	CD300C	CD300C	1.15307	1.03902	5.49829	-1.1515	0.435248	11.9009	0 .	50 x 50	17 q25	CD300c molecule
FYB	74	FYB		1.66487	0.945066	5.48593	-1.66342	0.838263	37.8449	0 .	50 x 46
FCN1	75	FCN1	FCN1	3.08165	1.63827	5.46908	-3.08043	0.793083	32.0522	0 .	50 x 46	9 q34	ficolin 1
IL1RN	76	IL1RN	IL1RN	0.846725	1.0003	5.44668	-0.846585	0.433851	11.8539	0 .	49 x 48	2 q14	interleukin 1 receptor antagonist
CXCL5	77	CXCL5	CXCL5	0.443278	0.591765	5.44519	-0.442803	0.490884	13.8703	0 .	50 x 43	4 q13	C-X-C motif chemokine ligand 5
JUP	78	JUP	JUP	1.11635	1.118	5.42735	-1.11588	0.32315	8.40601	2.22044604925031e-16 .	50 x 50	17 q21	junction plakoglobin
C10orf128	79	C10orf128		1.04962	0.965498	5.41806	-1.04905	0.358526	9.45439	0 .	50 x 50
SMIM3	80	SMIM3	SMIM3	0.819543	0.711562	5.39399	-0.819543	0.609796	18.9404	0 .	50 x 44	5 q33	small integral membrane protein 3
ANPEP	81	ANPEP	ANPEP	1.58503	1.05409	5.38209	-1.58346	0.472192	13.1867	0 .	50 x 50	15 q26	alanyl aminopeptidase, membrane
ITM2C	82	ITM2C	ITM2C	3.14936	1.39223	5.3334	-3.14907	0.311762	8.07722	1.77635683940025e-15 .	50 x 50	2 q37	integral membrane protein 2C
RGS18	83	RGS18	RGS18	1.18158	1.04883	5.29744	-1.18158	0.6577	21.4935	0 .	50 x 43	1 q31	regulator of G protein signaling 18
JAM3	84	JAM3	JAM3	1.62209	1.26209	5.29382	-1.37734	0.202202	5.0826	2.48354265153239e-07 .	50 x 50	11 q25	junctional adhesion molecule 3
PRKAR2B	85	PRKAR2B	PRKAR2B	1.1064	0.856839	5.28851	-1.1064	0.610708	18.9856	0 .	50 x 43	7 q22	protein kinase cAMP-dependent type II regulatory subunit beta
CST7	86	CST7	CST7	3.24604	1.37336	5.22384	-3.24022	0.667324	22.0573	0 .	50 x 46	20 p11	cystatin F
ITGB2-AS1	87	ITGB2-AS1		2.67206	1.35849	5.221	-2.67191	0.472404	13.1943	0 .	50 x 50	21 q22	ITGB2 antisense RNA 1
PDE4D	88	PDE4D	PDE4D	0.651022	0.617742	5.21169	-0.651022	0.636024	20.2898	0 .	50 x 48	5 q12	phosphodiesterase 4D
GZMH	89	GZMH	GZMH	2.50802	1.40955	5.19423	-2.50682	0.682379	22.9798	0 .	50 x 46	14 q12	granzyme H
FGFBP2	90	FGFBP2	FGFBP2	2.27171	1.32648	5.17027	-2.27015	0.740201	27.0999	0 .	50 x 46	4 p15	fibroblast growth factor binding protein 2
CD7	91	CD7	CD7	1.62485	1.02817	5.1539	-1.6229	0.599609	18.444	0 .	50 x 47	17 q25	CD7 molecule
GZMB	92	GZMB	GZMB	2.11607	1.23101	5.15005	-2.11491	0.785091	31.2032	0 .	50 x 46	14 q12	granzyme B
FGL2	93	FGL2	FGL2	3.07279	1.59307	5.14479	-3.07154	0.366736	9.70409	0 .	50 x 44	7 q11	fibrinogen like 2
FCER1A	94	FCER1A	FCER1A	1.15859	0.985164	5.12432	-1.15835	0.613609	19.13	0 .	50 x 44	1 q23	Fc fragment of IgE receptor Ia
LCN2	95	LCN2	LCN2	0.570155	0.870709	5.09166	-0.570155	0.431149	11.7631	0 .	50 x 44	9 q34	lipocalin 2
CD4	96	CD4	CD4	1.58827	0.975753	5.06542	-1.58302	0.820596	35.3461	0 .	50 x 46	12 p13	CD4 molecule
CCDC102A	97	CCDC102A	CCDC102A	0.933423	0.851326	5.05598	-0.931471	0.314091	8.14417	1.11022302462516e-15 .	50 x 50	16 q21	coiled-coil domain containing 102A
ANXA1	98	ANXA1	ANXA1	2.29597	1.22641	5.03938	-2.28465	0.814614	34.5746	0 .	50 x 47	9 q21	annexin A1
CYBB	99	CYBB	CYBB	3.60265	1.86785	5.03796	-3.60175	0.474102	13.2554	0 .	50 x 50	X p21	cytochrome b-245 beta chain
CPVL	100	CPVL	CPVL	1.22329	0.921527	5.03223	-1.22232	0.761655	28.9355	0 .	50 x 46	7 p14	carboxypeptidase vitellogenic like
GZMK	101	GZMK	GZMK	1.32723	1.02234	5.00954	-1.32642	0.503551	14.3477	0 .	50 x 47	5 q11	granzyme K
GZMM	102	GZMM	GZMM	1.91647	0.998514	4.9919	-1.91571	0.640761	20.5456	0 .	50 x 47	19 p13	granzyme M
FAM49A	103	FAM49A	FAM49A	3.53576	1.61691	4.98669	-3.53501	0.34624	9.08537	0 .	50 x 50	2 p24	family with sequence similarity 49 member A
ARRDC4	104	ARRDC4	ARRDC4	1.24329	1.31056	4.97849	-1.24186	0.375711	9.98008	0 .	50 x 50	15 q26	arrestin domain containing 4
CX3CR1	105	CX3CR1	CX3CR1	1.14951	0.861404	4.95852	-1.14826	0.660434	21.6517	0 .	50 x 45	3 p22	C-X3-C motif chemokine receptor 1
KLRB1	106	KLRB1	KLRB1	1.95788	1.10625	4.95656	-1.95722	0.737468	26.8801	0 .	50 x 46	12 p13	killer cell lectin like receptor B1
TRGC2	107	TRGC2		1.25711	0.903977	4.87256	-1.25711	0.649017	21.0009	0 .	50 x 47	7 p14	T cell receptor gamma constant 2
FCER1G	108	FCER1G	FCER1G	2.92194	1.37275	4.86408	-2.91984	0.718031	25.3959	0 .	50 x 46	1 q23	Fc fragment of IgE receptor Ig
GRAP2	109	GRAP2	GRAP2	1.28451	0.967039	4.86361	-1.28427	0.727121	26.0733	0 .	50 x 44	22 q13	GRB2 related adaptor protein 2
LGALS2	110	LGALS2	LGALS2	1.12377	0.97548	4.85187	-1.12372	0.639836	20.4953	0 .	50 x 47	22 q13	galectin 2
LILRA2	111	LILRA2	LILRA2	1.03262	0.75669	4.85138	-1.03212	0.718537	25.4328	0 .	50 x 45	CHR_HSCHR19_4_CTG3_1 q13	leukocyte immunoglobulin like receptor A2
KCTD12	112	KCTD12	KCTD12	1.00103	0.82164	4.84542	-1.00053	0.692079	23.6027	0 .	50 x 48	13 q22	potassium channel tetramerization domain containing 12
CLCF1	113	CLCF1	CLCF1	1.12498	0.979667	4.83698	-1.1235	0.460304	12.764	0 .	50 x 50	11 q13	cardiotrophin like cytokine factor 1
CD226	114	CD226	CD226	0.91343	0.638514	4.82719	-0.910438	0.622169	19.5636	0 .	49 x 45	18 q22	CD226 molecule
CSF3R	115	CSF3R	CSF3R	1.86116	1.20149	4.80982	-1.8602	0.58425	17.7218	0 .	50 x 46	1 p34	colony stimulating factor 3 receptor
IL32	116	IL32	IL32	1.76127	1.0854	4.80869	-1.76079	0.664183	21.8712	0 .	50 x 47	16 p13	interleukin 32
NKG7	117	NKG7	NKG7	4.03999	1.5402	4.79665	-4.03994	0.757316	28.5475	0 .	50 x 46	19 q13	natural killer cell granule protein 7
CD163	118	CD163	CD163	0.602693	0.655961	4.79647	-0.601567	0.589941	17.9859	0 .	49 x 46	12 p13	CD163 molecule
CEBPD	119	CEBPD	CEBPD	0.935157	0.824467	4.78834	-0.93407	0.657685	21.4927	0 .	50 x 47	8 q11	CCAAT enhancer binding protein delta
HOPX	120	HOPX	HOPX	0.89557	0.695977	4.78036	-0.894541	0.714933	25.1712	0 .	50 x 46	4 q12	HOP homeobox
ZBTB16	121	ZBTB16	ZBTB16	0.84968	0.941018	4.75422	-0.84968	0.363941	9.61879	0 .	50 x 50	11 q23	zinc finger and BTB domain containing 16
GIMAP4	122	GIMAP4	GIMAP4	1.25977	0.939077	4.75289	-1.259	0.707233	24.6259	0 .	50 x 46	7 q36	GTPase, IMAP family member 4
ZNF185	123	ZNF185	ZNF185	1.66135	0.877039	4.7527	-1.48284	0.396871	10.6439	0 .	50 x 43	X q28	zinc finger protein 185 with LIM domain
COL6A2	124	COL6A2	COL6A2	0.789138	0.61876	4.71864	-0.787488	0.578244	17.4473	0 .	49 x 47	21 q22	collagen type VI alpha 2 chain
EOMES	125	EOMES	EOMES	0.664728	0.594066	4.71366	-0.663746	0.648397	20.9662	0 .	49 x 47	3 p24	eomesodermin
C6orf25	126	C6orf25		1.06573	0.830865	4.70284	-1.0635	0.526243	15.2347	0 .	50 x 43
VCAN-AS1	127	VCAN-AS1		0.934705	0.843413	4.69741	-0.934705	0.651726	21.153	0 .	50 x 47	5 q14	VCAN antisense RNA 1
TRBV5-1	128	TRBV5-1		0.789524	0.746714	4.69596	-0.789524	0.502256	14.2983	0 .	49 x 47	CHR_HSCHR7_2_CTG6 q34	T cell receptor beta variable 5-1
HK3	129	HK3	HK3	1.52592	0.976219	4.66764	-1.52548	0.780125	30.6964	0 .	50 x 45	5 q35	hexokinase 3
RORA	130	RORA	RORA	1.74159	1.10437	4.66666	-1.74159	0.376075	9.99133	0 .	50 x 49	15 q22	RAR related orphan receptor A
CD8B	131	CD8B	CD8B	1.0593	0.860083	4.66646	-1.05736	0.560601	16.6654	0 .	50 x 47	2 p11	CD8b molecule
CR1	132	CR1	CR1	1.27041	0.946255	4.66187	-1.2704	0.420305	11.4028	0 .	50 x 50	1 q32	complement C3b/C4b receptor 1 (Knops blood group)
VCAN	133	VCAN	VCAN	1.06768	0.90571	4.66107	-1.06768	0.675402	22.5458	0 .	50 x 47	5 q14	versican
PTGS1	134	PTGS1	PTGS1	1.60273	1.03618	4.65194	-1.60273	0.574691	17.287	0 .	50 x 43	9 q33	prostaglandin-endoperoxide synthase 1
PRKCH	135	PRKCH	PRKCH	1.52741	1.03356	4.63735	-1.52741	0.676291	22.6005	0 .	50 x 48	14 q23	protein kinase C eta
NFE2	136	NFE2	NFE2	0.913275	0.768664	4.61684	-0.913275	0.614267	19.163	0 .	50 x 43	12 q13	nuclear factor, erythroid 2
ITK	137	ITK	ITK	1.39376	0.967415	4.61109	-1.39357	0.666725	22.0216	0 .	50 x 47	5 q33	IL2 inducible T cell kinase
CD14	138	CD14	CD14	1.57578	1.12625	4.59945	-1.57465	0.632505	20.1024	0 .	50 x 47	5 q31	CD14 molecule
IQGAP2	139	IQGAP2	IQGAP2	2.01006	1.18302	4.58097	-2.00945	0.444995	12.2324	0 .	50 x 49	5 q13	IQ motif containing GTPase activating protein 2
VPS37B	140	VPS37B	VPS37B	3.0388	1.45101	4.57408	-2.94309	0.369351	9.78419	0 .	50 x 50	12 q24	VPS37B subunit of ESCRT-I
CCL5	141	CCL5	CCL5	4.26891	1.42324	4.56773	-3.966	0.725347	25.9389	0 .	50 x 46	CHR_HSCHR17_7_CTG4 q12	C-C motif chemokine ligand 5
PAG1	142	PAG1	PAG1	1.02785	0.680219	4.54946	-1.02785	0.776196	30.306	0 .	50 x 47	8 q21	phosphoprotein membrane anchor with glycosphingolipid microdomains 1
SNCA	143	SNCA	SNCA	0.713658	0.876114	4.52577	-0.713658	0.391995	10.4892	0 .	50 x 43	4 q22	synuclein alpha
TRIM58	144	TRIM58	TRIM58	0.606307	0.753412	4.52254	-0.606307	0.386912	10.3291	0 .	50 x 43	1 q44	tripartite motif containing 58
CD3D	145	CD3D	CD3D	1.91579	1.21563	4.48473	-1.91371	0.640187	20.5144	0 .	50 x 47	11 q23	CD3d molecule
DMTN	146	DMTN	DMTN	1.20019	0.906761	4.48086	-1.19889	0.449586	12.3903	0 .	50 x 43	8 p21	dematin actin binding protein
ITGA4	147	ITGA4	ITGA4	2.92132	1.54737	4.48041	-2.92088	0.509259	14.5669	0 .	50 x 50	2 q31	integrin subunit alpha 4
CLEC12A	148	CLEC12A	CLEC12A	1.13174	0.846432	4.47941	-1.13046	0.718086	25.3999	0 .	50 x 45	12 p13	C-type lectin domain family 12 member A
PADI4	149	PADI4	PADI4	0.840807	0.777446	4.45352	-0.840807	0.557848	16.5464	0 .	50 x 44	1 p36	peptidyl arginine deiminase 4
STAT4	150	STAT4	STAT4	1.59877	1.06391	4.43376	-1.59877	0.539313	15.7656	0 .	50 x 47	2 q32	signal transducer and activator of transcription 4
TRBV19	151	TRBV19		0.765523	0.745286	4.42488	-0.765523	0.47587	13.3193	0 .	49 x 47	CHR_HSCHR7_2_CTG6 q34	T cell receptor beta variable 19
CDA	152	CDA	CDA	0.978765	0.836506	4.41589	-0.977647	0.670727	22.2614	0 .	50 x 45	1 p36	cytidine deaminase
AMICA1	153	AMICA1		2.70528	1.51064	4.4038	-2.70421	0.278698	7.14376	1.30762067840351e-12 .	50 x 45
KLRD1	154	KLRD1	KLRD1	1.11143	0.831007	4.38498	-1.11102	0.754185	28.273	0 .	50 x 46	12 p13	killer cell lectin like receptor D1
PRF1	155	PRF1	PRF1	2.7555	1.41204	4.38005	-2.7555	0.674843	22.5115	0 .	50 x 46	10 q22	perforin 1
LILRA5	156	LILRA5	LILRA5	1.28362	0.948741	4.37097	-1.28357	0.78593	31.2903	0 .	50 x 46	CHR_HSCHR19_4_CTG3_1 q13	leukocyte immunoglobulin like receptor A5
DENND3	157	DENND3	DENND3	1.32831	0.899826	4.35722	-1.32664	0.609201	18.911	0 .	50 x 50	8 q24	DENN domain containing 3
CEBPA	158	CEBPA	CEBPA	1.0698	0.775385	4.35489	-1.06747	0.612868	19.093	0 .	50 x 49	19 q13	CCAAT enhancer binding protein alpha
FPR1	159	FPR1	FPR1	1.30791	1.03094	4.34611	-1.30738	0.665381	21.9419	0 .	50 x 46	19 q13	formyl peptide receptor 1
SLC11A1	160	SLC11A1	SLC11A1	1.65076	0.955774	4.34335	-1.65076	0.600742	18.4985	0 .	50 x 46	2 q35	solute carrier family 11 member 1
PLAUR	161	PLAUR	PLAUR	1.08097	0.954945	4.30666	-1.08097	0.58738	17.8665	0 .	50 x 47	19 q13	plasminogen activator, urokinase receptor
MS4A7	162	MS4A7		1.66817	0.935821	4.29447	-1.66817	0.562849	16.7631	0 .	50 x 50
TYROBP	163	TYROBP	TYROBP	4.64589	1.51211	4.2906	-4.64589	0.577595	17.418	0 .	50 x 46	19 q13	TYRO protein tyrosine kinase binding protein
GIMAP5	164	GIMAP5	GIMAP5	1.05185	0.813552	4.28111	-1.05134	0.638331	20.4139	0 .	50 x 47	7 q36	GTPase, IMAP family member 5
CST3	165	CST3	CST3	1.80112	1.16212	4.28088	-1.80018	0.812237	34.2773	0 .	50 x 46	20 p11	cystatin C
KCNQ1	166	KCNQ1	KCNQ1	2.50128	1.89301	4.26655	-2.50112	0.264382	6.74844	1.74977810019072e-11 .	50 x 50	11 p15	potassium voltage-gated channel subfamily Q member 1
IRAK3	167	IRAK3	IRAK3	0.708863	0.581102	4.26403	-0.708734	0.756977	28.5176	0 .	50 x 45	12 q14	interleukin 1 receptor associated kinase 3
MAFB	168	MAFB	MAFB	1.12679	0.967443	4.25986	-1.12678	0.68395	23.079	0 .	50 x 47	20 q12	MAF bZIP transcription factor B
IL13RA1	169	IL13RA1	IL13RA1	2.42481	1.2741	4.25605	-2.42446	0.301037	7.77112	1.66533453693773e-14 .	50 x 50	X q24	interleukin 13 receptor subunit alpha 1
GIMAP6	170	GIMAP6	GIMAP6	1.059	0.784894	4.24204	-1.05808	0.700269	24.1477	0 .	50 x 47	7 q36	GTPase, IMAP family member 6
FCRL6	171	FCRL6	FCRL6	1.31018	0.872179	4.23208	-1.30937	0.698184	24.0072	0 .	50 x 46	1 q23	Fc receptor like 6
LILRB3	172	LILRB3	LILRB3	1.06669	0.683698	4.21062	-1.0662	0.648024	20.9454	0 .	50 x 46	CHR_HSCHR19_4_CTG3_1 q13	leukocyte immunoglobulin like receptor B3
CFD	173	CFD	CFD	1.31988	0.86396	4.20146	-1.31429	0.505545	14.424	0 .	50 x 45	19 p13	complement factor D
CERKL	174	CERKL	CERKL	2.22238	1.38421	4.19933	-2.22048	0.486099	13.6929	0 .	50 x 50	2 q31	ceramide kinase like
TC2N	175	TC2N	TC2N	1.31816	0.956509	4.19112	-1.31816	0.610972	18.9986	0 .	50 x 48	CHR_HSCHR14_1_CTG1 q32	tandem C2 domains, nuclear
LRP1	176	LRP1	LRP1	0.909841	0.627269	4.19049	-0.909652	0.682536	22.9897	0 .	50 x 48	12 q13	LDL receptor related protein 1
AQP9	177	AQP9	AQP9	0.917162	0.960259	4.15954	-0.915707	0.517271	14.8789	0 .	50 x 48	15 q21	aquaporin 9
GDPD5	178	GDPD5	GDPD5	1.12179	0.79287	4.15403	-1.12122	0.412007	11.1311	0 .	50 x 50	11 q13	glycerophosphodiester phosphodiesterase domain containing 5
IFITM3	179	IFITM3	IFITM3	2.84562	1.03095	4.14954	-2.84401	0.45017	12.4105	0 .	50 x 45	11 p15	interferon induced transmembrane protein 3
CD28	180	CD28	CD28	0.794956	0.755145	4.14405	-0.793585	0.524168	15.1518	0 .	49 x 47	2 q33	CD28 molecule
CSTA	181	CSTA	CSTA	1.11399	0.8805	4.13246	-1.11305	0.7728	29.9757	0 .	50 x 46	3 q21	cystatin A
ADAP1	182	ADAP1	ADAP1	1.85774	0.891182	4.12828	-1.81021	0.351315	9.23716	0 .	50 x 50	7 p22	ArfGAP with dual PH domains 1
PTP4A3	183	PTP4A3	PTP4A3	1.86526	1.27515	4.11872	-1.86526	0.303523	7.84178	9.99200722162641e-15 .	50 x 50	CHR_HSCHR8_5_CTG7 q24	protein tyrosine phosphatase 4A3
CSF1R	184	CSF1R	CSF1R	1.35663	0.928219	4.08761	-1.35561	0.716866	25.3111	0 .	50 x 45	5 q32	colony stimulating factor 1 receptor
MPEG1	185	MPEG1	MPEG1	4.90629	1.29403	4.071	-4.34559	0.448229	12.3435	0 .	50 x 50	11 q12	macrophage expressed 1
MAL	186	MAL	MAL	0.847712	0.74466	4.06811	-0.847634	0.500301	14.2241	0 .	49 x 47	2 q11	mal, T cell differentiation protein
GP9	187	GP9	GP9	0.628457	0.930439	4.06683	-0.628457	0.492341	13.9246	0 .	50 x 43	3 q21	glycoprotein IX platelet
TBXAS1	188	TBXAS1	TBXAS1	1.23728	0.824019	4.06558	-1.23728	0.592552	18.1084	0 .	50 x 49	7 q34	thromboxane A synthase 1
LGALS3	189	LGALS3	LGALS3	2.25912	1.16958	4.05103	-2.25861	0.583028	17.6656	0 .	50 x 48	14 q22	galectin 3
KLRF1	190	KLRF1	KLRF1	2.33521	1.46812	4.04815	-2.33509	0.426532	11.609	0 .	50 x 46	12 p13	killer cell lectin like receptor F1
IFI30	191	IFI30	IFI30	5.88321	1.12446	4.03934	-3.60763	0.55846	16.5728	0 .	50 x 50	19 p13	IFI30 lysosomal thiol reductase
FAM129A	192	FAM129A		0.872707	0.674881	4.02733	-0.87228	0.672992	22.3985	0 .	50 x 47
ZNF516	193	ZNF516	ZNF516	1.42075	1.14006	4.0235	-1.42075	0.273273	6.99338	3.55759866010885e-12 .	50 x 50	18 q23	zinc finger protein 516
CASP10	194	CASP10	CASP10	1.82428	0.941568	3.97756	-1.52398	0.390734	10.4494	0 .	50 x 50	2 q33	caspase 10
CD300LB	195	CD300LB	CD300LB	0.788254	0.726105	3.9766	-0.786691	0.481218	13.5137	0 .	50 x 50	17 q25	CD300 molecule like family member b
S1PR5	196	S1PR5	S1PR5	1.31278	0.907707	3.97063	-1.31278	0.75507	28.3501	0 .	50 x 46	19 p13	sphingosine-1-phosphate receptor 5
GPR114	197	GPR114		0.892475	0.715509	3.93703	-0.891803	0.540746	15.8248	0 .	50 x 50
GBP5	198	GBP5	GBP5	3.36048	0.842234	3.93333	-3.10697	0.354701	9.33893	0 .	49 x 48	1 p22	guanylate binding protein 5
ITGB2	199	ITGB2	ITGB2	4.37828	1.11864	3.90979	-3.55528	0.675746	22.5669	0 .	50 x 46	21 q22	integrin subunit beta 2
CD2	200	CD2	CD2	1.83839	1.11501	3.90281	-1.83644	0.61208	19.0537	0 .	50 x 47	1 p13	CD2 molecule
GATA3	201	GATA3	GATA3	0.908734	0.80863	3.89761	-0.907845	0.503771	14.3561	0 .	49 x 48	10 p14	GATA binding protein 3
PDZK1IP1	202	PDZK1IP1	PDZK1IP1	0.54662	0.691583	3.86714	-0.54662	0.45555	12.5974	0 .	50 x 43	1 p33	PDZK1 interacting protein 1
GMPR	203	GMPR	GMPR	0.708913	0.716789	3.86554	-0.708143	0.460325	12.7647	0 .	50 x 43	6 p22	guanosine monophosphate reductase
CD300A	204	CD300A	CD300A	1.63976	0.945827	3.86177	-1.63693	0.843105	38.5956	0 .	50 x 46	17 q25	CD300a molecule
AIF1	205	AIF1	AIF1	3.35559	1.20821	3.85735	-3.05652	0.672178	22.3491	0 .	50 x 45	CHR_HSCHR6_MHC_SSTO_CTG1 p21	allograft inflammatory factor 1
FCGR2A	206	FCGR2A	FCGR2A	1.97878	0.944627	3.85523	-1.97654	0.414822	11.2228	0 .	50 x 50	1 q23	Fc fragment of IgG receptor IIa
CD3G	207	CD3G	CD3G	0.876313	0.743739	3.85387	-0.875159	0.632724	20.114	0 .	49 x 47	11 q23	CD3g molecule
PRKACB	208	PRKACB	PRKACB	2.25796	0.986665	3.84546	-2.25796	0.385239	10.2766	0 .	50 x 50	1 p31	protein kinase cAMP-activated catalytic subunit beta
DUSP6	209	DUSP6	DUSP6	2.55037	1.18934	3.83031	-2.53681	0.405762	10.9288	0 .	50 x 48	12 q21	dual specificity phosphatase 6
MT-TV	210	MT-TV		1.01049	0.911193	3.8186	-1.01049	0.256225	6.52534	7.16946502166138e-11 .	50 x 43	MT	mitochondrially encoded tRNA-Val (GUN)
SH2D1A	211	SH2D1A	SH2D1A	1.0536	0.791033	3.81221	-1.0536	0.67823	22.7203	0 .	50 x 47	X q25	SH2 domain containing 1A
GPR65	212	GPR65	GPR65	3.39163	0.907658	3.81163	-2.75126	0.52054	15.0077	0 .	50 x 50	14 q31	G protein-coupled receptor 65
SMOX	213	SMOX	SMOX	0.583863	0.645254	3.81033	-0.583863	0.599553	18.4413	0 .	50 x 43	20 p13	spermine oxidase
RAB32	214	RAB32	RAB32	1.60148	1.2179	3.8032	-1.60148	0.459769	12.7451	0 .	50 x 44	6 q24	RAB32, member RAS oncogene family
EPB41L2	215	EPB41L2	EPB41L2	1.13718	0.928966	3.80142	-1.13577	0.232228	5.87746	3.44035955279764e-09 .	50 x 50	6 q23	erythrocyte membrane protein band 4.1 like 2
PDE3B	216	PDE3B	PDE3B	0.661558	0.60913	3.77928	-0.661558	0.527023	15.2659	0 .	49 x 48	11 p15	phosphodiesterase 3B
SH2D2A	217	SH2D2A	SH2D2A	1.00969	0.669928	3.76944	-1.00969	0.717661	25.3689	0 .	50 x 47	1 q23	SH2 domain containing 2A
MT2A	218	MT2A	MT2A	2.40007	0.96041	3.7607	-2.03098	0.475225	13.296	0 .	50 x 50	16 q13	metallothionein 2A
TRGV10	219	TRGV10		0.897636	0.735572	3.75808	-0.897636	0.588996	17.9417	0 .	49 x 47	7 p14	T cell receptor gamma variable 10 (non-functional)
CLIC3	220	CLIC3	CLIC3	0.754641	0.627746	3.7331	-0.752928	0.599552	18.4413	0 .	49 x 45	9 q34	chloride intracellular channel 3
PLXNC1	221	PLXNC1	PLXNC1	1.82753	0.825619	3.73279	-1.82753	0.440262	12.0708	0 .	50 x 50	12 q22	plexin C1
ID2	222	ID2	ID2	2.18493	1.17602	3.72424	-2.18399	0.828545	36.4271	0 .	50 x 47	2 p25	inhibitor of DNA binding 2
GLRX	223	GLRX	GLRX	1.23448	0.774402	3.7029	-1.23338	0.67637	22.6054	0 .	50 x 50	5 q15	glutaredoxin
IQSEC1	224	IQSEC1	IQSEC1	4.4795	1.01321	3.7	-2.00712	0.279728	7.17242	1.07847064612088e-12 .	50 x 50	3 p25	IQ motif and Sec7 domain ArfGEF 1
ABI3	225	ABI3	ABI3	1.59565	0.862796	3.69349	-1.59436	0.512286	14.6842	0 .	50 x 50	17 q21	ABI family member 3
TREM1	226	TREM1	TREM1	1.06444	0.832052	3.68885	-1.06444	0.468602	13.058	0 .	49 x 46	6 p21	triggering receptor expressed on myeloid cells 1
LILRA3	227	LILRA3		0.878351	0.68866	3.68445	-0.878251	0.70311	24.3411	0 .	50 x 45
ITGA5	228	ITGA5	ITGA5	2.33553	1.16936	3.67784	-2.33493	0.344547	9.03496	0 .	50 x 50	12 q13	integrin subunit alpha 5
CTSW	229	CTSW	CTSW	3.04073	1.2186	3.67746	-3.01486	0.725115	25.9214	0 .	50 x 46	11 q13	cathepsin W
CD247	230	CD247	CD247	1.89415	1.05927	3.66826	-1.88881	0.776324	30.3185	0 .	50 x 47	1 q24	CD247 molecule
PYGL	231	PYGL	PYGL	0.941558	0.742638	3.65206	-0.941558	0.729796	26.2781	0 .	50 x 44	14 q22	glycogen phosphorylase L
P2RY13	232	P2RY13	P2RY13	0.717593	0.610426	3.63911	-0.717593	0.704038	24.4048	0 .	50 x 45	3 q25	purinergic receptor P2Y13
LGALS3BP	233	LGALS3BP	LGALS3BP	1.1722	0.731478	3.639	-1.11624	0.390151	10.431	0 .	50 x 50	17 q25	galectin 3 binding protein
LRRC25	234	LRRC25	LRRC25	2.59085	1.05876	3.62189	-2.59064	0.501994	14.2884	0 .	50 x 50	19 p13	leucine rich repeat containing 25
LMO2	235	LMO2	LMO2	0.978925	0.691745	3.60529	-0.978736	0.748874	27.8177	0 .	50 x 44	11 p13	LIM domain only 2
KLF3	236	KLF3	KLF3	4.07755	1.59914	3.60414	-4.077	0.382656	10.1959	0 .	50 x 50	4 p14	Kruppel like factor 3
CLEC4A	237	CLEC4A	CLEC4A	2.44889	0.841278	3.60172	-2.43911	0.406151	10.9413	0 .	50 x 50	12 p13	C-type lectin domain family 4 member A
C5AR1	238	C5AR1	C5AR1	1.90861	0.856897	3.60068	-1.68936	0.579292	17.4949	0 .	50 x 46	19 q13	complement C5a receptor 1
IFITM1	239	IFITM1	IFITM1	5.54619	1.11702	3.59637	-4.42657	0.441808	12.1234	0 .	50 x 45	11 p15	interferon induced transmembrane protein 1
TRAT1	240	TRAT1	TRAT1	0.757423	0.708179	3.59588	-0.757423	0.543048	15.9202	0 .	49 x 47	3 q13	T cell receptor associated transmembrane adaptor 1
STOM	241	STOM	STOM	2.72283	0.973863	3.58551	-2.26553	0.629983	19.9693	0 .	50 x 48	9 q33	stomatin
LILRA6	242	LILRA6	LILRA6	1.11275	0.720821	3.57365	-1.1125	0.634944	20.2321	0 .	50 x 46	CHR_HSCHR19_4_CTG3_1 q13	leukocyte immunoglobulin like receptor A6
HAPLN3	243	HAPLN3	HAPLN3	1.12279	0.814152	3.57329	-1.12204	0.419376	11.3722	0 .	50 x 49	15 q26	hyaluronan and proteoglycan link protein 3
PTGER2	244	PTGER2	PTGER2	1.18724	0.793397	3.5497	-1.18724	0.828035	36.3557	0 .	50 x 46	14 q22	prostaglandin E receptor 2
DHRS3	245	DHRS3	DHRS3	0.852232	0.740235	3.54666	-0.851304	0.559718	16.6271	0 .	50 x 48	1 p36	dehydrogenase/reductase 3
C12orf75	246	C12orf75	C12orf75	1.13913	0.777873	3.54611	-1.13701	0.774483	30.1386	0 .	50 x 48	12 q23	chromosome 12 open reading frame 75
PRDM1	247	PRDM1	PRDM1	1.80813	0.910961	3.53643	-1.64721	0.476595	13.3455	0 .	50 x 49	6 q21	PR/SET domain 1
PTGDS	248	PTGDS	PTGDS	0.819317	0.667083	3.53585	-0.819317	0.641985	20.6123	0 .	50 x 46	9 q34	prostaglandin D2 synthase
ETS2	249	ETS2	ETS2	1.06137	0.791207	3.52749	-1.06093	0.73419	26.6202	0 .	50 x 48	21 q22	ETS proto-oncogene 2, transcription factor
PF4V1	250	PF4V1	PF4V1	0.384268	0.660568	3.51023	-0.384268	0.413452	11.1781	0 .	50 x 43	4 q13	platelet factor 4 variant 1
XCL2	251	XCL2	XCL2	0.789167	0.708694	3.50379	-0.789167	0.58473	17.7439	0 .	49 x 47	1 q24	X-C motif chemokine ligand 2
CXCR2P1	252	CXCR2P1		0.687028	0.662349	3.499	-0.686554	0.624977	19.7083	0 .	50 x 43	2 q35	C-X-C motif chemokine receptor 2 pseudogene 1
APOBEC3A	253	APOBEC3A	APOBEC3A	1.1389	0.826424	3.49211	-1.13783	0.737552	26.8868	0 .	50 x 46	22 q13	apolipoprotein B mRNA editing enzyme catalytic subunit 3A
TMEM40	254	TMEM40	TMEM40	0.304739	0.552981	3.49098	-0.304739	0.435775	11.9187	0 .	50 x 43	3 p25	transmembrane protein 40
CA2	255	CA2	CA2	1.56352	0.953018	3.48374	-1.53763	0.420527	11.4101	0 .	50 x 43	8 q21	carbonic anhydrase 2
SMAD3	256	SMAD3	SMAD3	2.66753	1.27601	3.45047	-2.66753	0.385416	10.2822	0 .	50 x 50	15 q22	SMAD family member 3
GFI1B	257	GFI1B	GFI1B	0.462694	0.533319	3.44659	-0.46253	0.485339	13.665	0 .	50 x 43	9 q34	growth factor independent 1B transcriptional repressor
EMR1	258	EMR1		0.914766	0.662811	3.44617	-0.913272	0.587266	17.8612	0 .	50 x 44
MATK	259	MATK	MATK	0.920018	0.656186	3.43054	-0.919946	0.714064	25.1088	0 .	50 x 46	19 p13	megakaryocyte-associated tyrosine kinase
TUBB1	260	TUBB1	TUBB1	2.76199	0.921236	3.39644	-1.93741	0.477291	13.3708	0 .	50 x 43	20 q13	tubulin beta 1 class VI
LILRA1	261	LILRA1	LILRA1	0.964269	0.704932	3.39512	-0.963924	0.721679	25.6644	0 .	50 x 45	CHR_HSCHR19_4_CTG3_1 q13	leukocyte immunoglobulin like receptor A1
MPP1	262	MPP1	MPP1	2.1939	0.884065	3.38023	-2.1939	0.50114	14.2559	0 .	50 x 44	X q28	membrane palmitoylated protein 1
CCR1	263	CCR1	CCR1	0.749314	0.727369	3.3797	-0.748301	0.661515	21.7147	0 .	50 x 47	3 p21	C-C motif chemokine receptor 1
F2R	264	F2R	F2R	0.894703	0.694478	3.37532	-0.894173	0.749411	27.8631	0 .	50 x 46	5 q13	coagulation factor II thrombin receptor
PLXNB2	265	PLXNB2	PLXNB2	2.12265	1.02113	3.37526	-2.12265	0.4654	12.944	0 .	50 x 49	22 q13	plexin B2
CD1D	266	CD1D	CD1D	3.19883	1.03986	3.33836	-2.61582	0.239635	6.07616	1.08798237086205e-09 .	50 x 50	1 q23	CD1d molecule
CFP	267	CFP	CFP	1.98945	0.995435	3.32289	-1.98114	0.710446	24.8512	0 .	50 x 46	X p11	complement factor properdin
FCAR	268	FCAR	FCAR	0.67205	0.73514	3.2858	-0.671476	0.521543	15.0474	0 .	49 x 48	CHR_HSCHR19KIR_FH05_A_HAP_CTG3_1 q13	Fc fragment of IgA receptor
IL2RB	269	IL2RB	IL2RB	3.2402	1.08527	3.28094	-3.2392	0.420749	11.4174	0 .	50 x 45	22 q12	interleukin 2 receptor subunit beta
SNTB1	270	SNTB1	SNTB1	1.40135	0.902769	3.27333	-1.40135	0.412043	11.1322	0 .	50 x 50	8 q24	syntrophin beta 1
CD93	271	CD93	CD93	0.805482	0.688219	3.24026	-0.804363	0.702183	24.2778	0 .	50 x 47	20 p11	CD93 molecule
S100A11	272	S100A11	S100A11	4.61072	1.10533	3.22815	-2.71195	0.551387	16.2703	0 .	50 x 47	1 q21	S100 calcium binding protein A11
SAMHD1	273	SAMHD1	SAMHD1	3.26455	1.01631	3.21245	-2.97161	0.542805	15.9101	0 .	50 x 45	20 q11	SAM and HD domain containing deoxynucleoside triphosphate triphosphohydrolase 1
TMEM173	274	TMEM173		1.6662	0.907654	3.20377	-1.6662	0.545626	16.0277	0 .	50 x 46
OSCAR	275	OSCAR	OSCAR	0.935564	0.638681	3.2023	-0.935564	0.725591	25.9574	0 .	50 x 46	CHR_HSCHR19_4_CTG3_1 q13	osteoclast associated Ig-like receptor
LPIN1	276	LPIN1	LPIN1	2.12606	0.912062	3.1745	-2.12576	0.347464	9.12189	0 .	50 x 50	2 p25	lipin 1
GPR56	277	GPR56		1.13368	0.75767	3.14136	-1.13327	0.75437	28.2891	0 .	50 x 46
LAT	278	LAT	LAT	2.82777	0.700989	3.12595	-1.89972	0.572294	17.1797	0 .	49 x 45	16 p11	linker for activation of T cells
ZNF385A	279	ZNF385A	ZNF385A	2.02076	0.939016	3.11561	-2.02076	0.444643	12.2203	0 .	50 x 50	12 q13	zinc finger protein 385A
MNDA	280	MNDA	MNDA	4.24418	1.34783	3.10679	-4.24418	0.385116	10.2728	0 .	50 x 50	1 q23	myeloid cell nuclear differentiation antigen
LST1	281	LST1	LST1	3.09641	0.973535	3.09319	-3.08272	0.710976	24.8887	0 .	50 x 45	CHR_HSCHR6_MHC_QBL_CTG1 p21	leukocyte specific transcript 1
DOK2	282	DOK2	DOK2	3.89135	1.28739	3.0822	-3.69236	0.417322	11.3047	0 .	50 x 49	8 p21	docking protein 2
TIMP1	283	TIMP1	TIMP1	3.23146	0.993077	3.0585	-2.67376	0.478408	13.4113	0 .	50 x 45	X p11	TIMP metallopeptidase inhibitor 1
PIK3R5	284	PIK3R5	PIK3R5	3.34643	1.2241	3.05324	-3.34643	0.354336	9.32793	0 .	50 x 50	17 p13	phosphoinositide-3-kinase regulatory subunit 5
GNAQ	285	GNAQ	GNAQ	0.901912	0.609357	3.04626	-0.901642	0.831212	36.8051	0 .	50 x 45	9 q21	G protein subunit alpha q
PRKCQ	286	PRKCQ	PRKCQ	0.902461	0.649129	3.04571	-0.902461	0.747296	27.6847	0 .	50 x 47	10 p15	protein kinase C theta
GNA15	287	GNA15	GNA15	0.861377	0.656041	3.03389	-0.860453	0.682853	23.0097	0 .	50 x 47	19 p13	G protein subunit alpha 15
ACTN1	288	ACTN1	ACTN1	0.949308	0.698995	3.03257	-0.948174	0.746349	27.6054	0 .	50 x 44	14 q24	actinin alpha 1
IL18RAP	289	IL18RAP	IL18RAP	1.20136	0.773745	3.00851	-1.20098	0.731058	26.3756	0 .	50 x 46	2 q12	interleukin 18 receptor accessory protein
RASGRP1	290	RASGRP1	RASGRP1	3.66621	1.06771	2.98997	-3.66621	0.277667	7.11512	1.5842882561401e-12 .	50 x 50	15 q14	RAS guanyl releasing protein 1
SH2D1B	291	SH2D1B	SH2D1B	0.985881	0.782242	2.92147	-0.985881	0.716318	25.2713	0 .	50 x 46	1 q23	SH2 domain containing 1B
C3AR1	292	C3AR1	C3AR1	0.806756	0.681152	2.89273	-0.805493	0.714089	25.1106	0 .	50 x 48	12 p13	complement C3a receptor 1
AOAH	293	AOAH	AOAH	1.86096	0.913786	2.8569	-1.8571	0.662328	21.7623	0 .	50 x 47	7 p14	acyloxyacyl hydrolase
FES	294	FES	FES	2.01796	0.875796	2.83755	-2.01235	0.373926	9.92492	0 .	50 x 50	15 q26	FES proto-oncogene, tyrosine kinase
ALDH2	295	ALDH2	ALDH2	2.86202	0.85344	2.83683	-1.94227	0.390902	10.4547	0 .	50 x 50	12 q24	aldehyde dehydrogenase 2 family member
SIRPB1	296	SIRPB1	SIRPB1	0.712445	0.58336	2.77703	-0.712445	0.644799	20.7667	0 .	49 x 45	20 p13	signal regulatory protein beta 1
LINC00989	297	LINC00989		0.327359	0.57893	2.77493	-0.327359	0.441895	12.1264	0 .	50 x 43	4 q21	long intergenic non-protein coding RNA 989
NFAM1	298	NFAM1	NFAM1	1.10388	0.651616	2.77372	-1.10388	0.727905	26.1331	0 .	50 x 45	22 q13	NFAT activating protein with ITAM motif 1
SPATA13	299	SPATA13	SPATA13	3.17415	0.713175	2.69564	-2.63935	0.35389	9.3145	0 .	50 x 50	13 q12	spermatogenesis associated 13
LPAR6	300	LPAR6	LPAR6	1.15978	0.593118	2.66216	-1.15977	0.576175	17.3538	0 .	49 x 48	13 q14	lysophosphatidic acid receptor 6
CD33	301	CD33	CD33	0.738919	0.591685	2.65079	-0.737797	0.782048	30.8909	0 .	50 x 45	19 q13	CD33 molecule
ELK3	302	ELK3	ELK3	3.04557	0.94918	2.58214	-3.03796	0.352979	9.28712	0 .	50 x 50	12 q23	ETS transcription factor ELK3
APOBR	303	APOBR	APOBR	1.8448	0.772404	2.58035	-1.83378	0.731174	26.3846	0 .	50 x 46	16 p12	apolipoprotein B receptor
FAM105A	304	FAM105A		0.771792	0.585413	2.57862	-0.771378	0.737411	26.8755	0 .	49 x 47
RARRES3	305	RARRES3		3.61581	1.00502	2.51533	-2.42715	0.501177	14.2573	0 .	50 x 49
PDZD4	306	PDZD4	PDZD4	0.879723	0.608771	2.51293	-0.879723	0.689397	23.4281	0 .	49 x 46	X q28	PDZ domain containing 4
DMXL2	307	DMXL2	DMXL2	0.726617	0.542199	2.49737	-0.724997	0.774554	30.1454	0 .	49 x 46	15 q21	Dmx like 2
SIGLEC7	308	SIGLEC7	SIGLEC7	0.577379	0.485429	2.48002	-0.577379	0.750367	27.9444	0 .	49 x 45	19 q13	sialic acid binding Ig like lectin 7
FYN	309	FYN	FYN	3.57841	0.986491	2.41299	-2.96975	0.455254	12.5871	0 .	50 x 49	6 q21	FYN proto-oncogene, Src family tyrosine kinase
UPP1	310	UPP1	UPP1	1.87293	0.794273	2.40788	-1.77161	0.58509	17.7605	0 .	50 x 48	7 p12	uridine phosphorylase 1
C10orf54	311	C10orf54		4.00961	0.800784	2.33834	-2.78305	0.611962	19.0479	0 .	50 x 44
ARRB1	312	ARRB1	ARRB1	1.11627	0.682011	2.31491	-1.11372	0.786658	31.3663	0 .	50 x 45	11 q13	arrestin beta 1
SAMD3	313	SAMD3	SAMD3	0.713318	0.521673	2.3081	-0.713318	0.735179	26.6981	0 .	49 x 46	6 q23	sterile alpha motif domain containing 3
RNF125	314	RNF125	RNF125	3.69442	0.956541	2.3047	-3.69442	0.255917	6.51694	7.55467910451557e-11 .	50 x 50	18 q12	ring finger protein 125
ITGAL	315	ITGAL	ITGAL	5.15746	0.814235	2.28452	-2.76431	0.425926	11.5888	0 .	50 x 50	16 p11	integrin subunit alpha L
TRGC1	316	TRGC1	TARP	0.677653	0.542693	2.27427	-0.677653	0.717349	25.3462	0 .	49 x 46	7 p14	T cell receptor gamma constant 1
C19orf38	317	C19orf38	C19orf38	2.89101	0.763639	2.25993	-2.56502	0.550405	16.2288	0 .	50 x 49	19 p13	chromosome 19 open reading frame 38
MGAT4A	318	MGAT4A	MGAT4A	1.34458	0.709462	2.22079	-1.34457	0.615997	19.2499	0 .	50 x 48	2 q11	alpha-1,3-mannosyl-glycoprotein 4-beta-N-acetylglucosaminyltransferase A
PLEKHG3	319	PLEKHG3	PLEKHG3	0.636961	0.469479	1.89422	-0.636961	0.753164	28.1845	0 .	49 x 45	14 q23	pleckstrin homology and RhoGEF domain containing G3

## Sheet: Table S3 - Spot B
	Rank	ID	Symbol	mean expression	SD	max delta e	min delta e	correlation	->t.score	->p.value	Metagene	Chromosome	Description
TFEC	1	TFEC	TFEC	1.65639	2.11943	9.31708	-1.65639	0.389983	10.4257	0 .	47 x 25	7 q31	transcription factor EC
IGLV2-28	2	IGLV2-28		0.0885398	0.582715	8.72943	-0.0885398	0.1978	4.96739	4.41898375447281e-07 .	45 x 25	22 q11	immunoglobulin lambda variable 2-28 (pseudogene)
PRAMENP	3	PRAMENP		1.19881	1.58118	8.34328	-1.19881	0.341611	8.94773	0 .	49 x 24	22 q11	PRAME N-terminal like, pseudogene
IGLV2-33	4	IGLV2-33		0.189495	0.611045	8.05799	-0.189495	0.224818	5.67975	1.04751456397878e-08 .	45 x 25	22 q11	immunoglobulin lambda variable 2-33 (non-functional)
IGLV1-62	5	IGLV1-62		0.650828	0.946936	7.63215	-0.650828	0.27187	6.95459	4.59254856366442e-12 .	49 x 25	22 q11	immunoglobulin lambda variable 1-62 (pseudogene)
IGLVI-63	6	IGLVI-63		0.52273	0.843155	6.86282	-0.52273	0.235685	5.97005	2.02003713756227e-09 .	49 x 25	22 q11	immunoglobulin lambda variable (I)-63 (pseudogene)
PTPRB	7	PTPRB	PTPRB	0.667273	1.04137	5.58573	-0.667273	0.420597	11.4124	0 .	47 x 25	12 q15	protein tyrosine phosphatase receptor type B
RGS13	8	RGS13	RGS13	0.722455	1.35773	5.52883	-0.722455	0.244992	6.22056	4.61930382833486e-10 .	47 x 26	1 q31	regulator of G protein signaling 13
IGLV10-67	9	IGLV10-67		0.687519	1.18153	5.26347	-0.687519	0.335939	8.78011	0 .	48 x 25	22 q11	immunoglobulin lambda variable 10-67 (pseudogene)
LINC00944	10	LINC00944		0.541619	0.829741	4.01413	-0.541619	0.337891	8.83768	0 .	47 x 25	12 q24	long intergenic non-protein coding RNA 944
ATAD3C	11	ATAD3C	ATAD3C	0.656676	0.76104	3.75056	-0.656042	0.283671	7.28228	5.12256903562047e-13 .	49 x 24	1 p36	ATPase family AAA domain containing 3C
GLRA3	12	GLRA3	GLRA3	0.80361	0.805786	3.53306	-0.80355	0.458022	12.6838	0 .	47 x 25	4 q34	glycine receptor alpha 3
PCDHGB2	13	PCDHGB2	PCDHGB2	1.184	0.91828	3.45447	-1.17868	0.893222	48.9051	0 .	47 x 25	5 q31	protocadherin gamma subfamily B, 2
SLAMF1	14	SLAMF1	SLAMF1	3.89701	1.55495	3.28632	-3.89701	0.388628	10.383	0 .	48 x 25	1 q23	signaling lymphocytic activation molecule family member 1
PCDHGB3	15	PCDHGB3	PCDHGB3	1.2145	0.897489	3.27559	-1.2145	0.901564	51.298	0 .	47 x 25	5 q31	protocadherin gamma subfamily B, 3
PCDHGA7	16	PCDHGA7	PCDHGA7	1.12623	0.866469	3.27029	-1.12623	0.911176	54.4405	0 .	47 x 25	5 q31	protocadherin gamma subfamily A, 7
PCDHGA4	17	PCDHGA4	PCDHGA4	1.04449	0.835751	3.25576	-1.04449	0.915954	56.1898	0 .	47 x 25	5 q31	protocadherin gamma subfamily A, 4
PCDHGA5	18	PCDHGA5	PCDHGA5	1.07278	0.845395	3.22405	-1.07278	0.916271	56.311	0 .	47 x 25	5 q31	protocadherin gamma subfamily A, 5
PCDHGB1	19	PCDHGB1	PCDHGB1	1.03198	0.835685	3.22386	-1.03198	0.916001	56.2078	0 .	47 x 25	5 q31	protocadherin gamma subfamily B, 1
PCDHGA6	20	PCDHGA6	PCDHGA6	1.2239	0.899462	3.2226	-1.2239	0.900921	51.1034	0 .	47 x 25	5 q31	protocadherin gamma subfamily A, 6
PCDHGC3	21	PCDHGC3	PCDHGC3	1.06723	0.844844	3.21739	-1.06723	0.918267	57.0888	0 .	47 x 25	5 q31	protocadherin gamma subfamily C, 3
PCDHGA11	22	PCDHGA11	PCDHGA11	1.01191	0.827872	3.21405	-1.01191	0.917294	56.7064	0 .	47 x 25	5 q31	protocadherin gamma subfamily A, 11
PCDHGB7	23	PCDHGB7	PCDHGB7	1.08026	0.862441	3.1909	-1.08026	0.915981	56.2002	0 .	47 x 25	5 q31	protocadherin gamma subfamily B, 7
PCDHGC5	24	PCDHGC5	PCDHGC5	1.03733	0.843708	3.18637	-1.03733	0.914185	55.5259	0 .	47 x 25	5 q31	protocadherin gamma subfamily C, 5
PCDHGC4	25	PCDHGC4	PCDHGC4	1.03332	0.838801	3.17691	-1.03332	0.914384	55.5998	0 .	47 x 25	5 q31	protocadherin gamma subfamily C, 4
PCDHGB4	26	PCDHGB4	PCDHGB4	1.10281	0.860068	3.16377	-1.10281	0.914731	55.7288	0 .	47 x 25	5 q31	protocadherin gamma subfamily B, 4
PCDHGA8	27	PCDHGA8	PCDHGA8	1.05753	0.844844	3.15349	-1.05753	0.914661	55.7026	0 .	47 x 25	5 q31	protocadherin gamma subfamily A, 8
PCDHGA3	28	PCDHGA3	PCDHGA3	1.04146	0.824985	3.14531	-1.04146	0.91668	56.4685	0 .	47 x 25	5 q31	protocadherin gamma subfamily A, 3
PCDHGB6	29	PCDHGB6	PCDHGB6	1.15802	0.888753	3.14416	-1.15802	0.911688	54.6216	0 .	47 x 25	5 q31	protocadherin gamma subfamily B, 6
PCDHGA12	30	PCDHGA12	PCDHGA12	1.04755	0.849034	3.13422	-1.04755	0.920151	57.8486	0 .	47 x 25	5 q31	protocadherin gamma subfamily A, 12
SLC16A14	31	SLC16A14	SLC16A14	0.686329	0.566215	3.13132	-0.686329	0.216888	5.46933	3.30681805271738e-08 .	46 x 24	2 q36	solute carrier family 16 member 14
PCDHGA10	32	PCDHGA10	PCDHGA10	1.13608	0.872601	3.11701	-1.13608	0.909807	53.9639	0 .	47 x 25	5 q31	protocadherin gamma subfamily A, 10
PCDHGA9	33	PCDHGA9	PCDHGA9	1.12985	0.872932	3.11178	-1.12985	0.913167	55.153	0 .	47 x 25	5 q31	protocadherin gamma subfamily A, 9
PCDHGA2	34	PCDHGA2	PCDHGA2	1.09537	0.814837	3.10411	-1.09537	0.915291	55.9388	0 .	47 x 25	5 q31	protocadherin gamma subfamily A, 2
PCDHGA1	35	PCDHGA1	PCDHGA1	1.12695	0.800051	3.06212	-1.12695	0.91395	55.4392	0 .	47 x 25	5 q31	protocadherin gamma subfamily A, 1
TRGV5P	36	TRGV5P		1.19399	0.707973	2.72842	-1.19399	0.276235	7.07541	2.06523687040772e-12 .	47 x 26	7 p14	T cell receptor gamma variable 5P (pseudogene)
LY6G6E	37	LY6G6E		0.579332	0.453587	2.6896	-0.579328	0.308537	7.98484	3.5527136788005e-15 .	48 x 25	CHR_HSCHR6_MHC_SSTO_CTG1 p21	lymphocyte antigen 6 family member G6E
ITPRIPL1	38	ITPRIPL1	ITPRIPL1	2.28406	0.789846	2.61555	-2.13172	0.373498	9.91173	0 .	47 x 24	2 q11	ITPRIP like 1
HOXC4	39	HOXC4	HOXC4	2.68913	1.27694	2.53841	-2.68904	0.342099	8.96223	0 .	48 x 25	12 q13	homeobox C4
ASB2	40	ASB2	ASB2	0.540441	0.45318	2.4769	-0.539344	0.341729	8.95126	0 .	48 x 26	CHR_HSCHR14_7_CTG1 q32	ankyrin repeat and SOCS box containing 2
HOXB7	41	HOXB7	HOXB7	1.24656	0.795907	2.36323	-1.24639	0.295859	7.62451	4.75175454539567e-14 .	47 x 23	17 q21	homeobox B7
HOXA2	42	HOXA2	HOXA2	0.67699	0.428503	2.28738	-0.67699	0.425689	11.5809	0 .	48 x 24	7 p15	homeobox A2
WWC1	43	WWC1	WWC1	0.714889	0.775875	2.21252	-0.714889	0.276029	7.06968	2.14561701739058e-12 .	46 x 25	5 q34	WW and C2 domain containing 1
ILDR1	44	ILDR1	ILDR1	0.763152	0.521374	2.14188	-0.763133	0.294865	7.59645	5.79536418854332e-14 .	49 x 25	3 q13	immunoglobulin like domain containing receptor 1
HOXA1	45	HOXA1	HOXA1	0.445048	0.434667	2.11028	-0.444707	0.455422	12.5929	0 .	47 x 26	7 p15	homeobox A1
CAMK2N2	46	CAMK2N2	CAMK2N2	0.720639	0.61536	2.10726	-0.720127	0.382235	10.1827	0 .	47 x 25	3 q27	calcium/calmodulin dependent protein kinase II inhibitor 2
TRGV5	47	TRGV5		1.13326	0.716402	2.09331	-1.13326	0.253656	6.45539	1.10663589403259e-10 .	48 x 26	7 p14	T cell receptor gamma variable 5
ERVV-1	48	ERVV-1	ERVV-1	0.206586	0.433069	2.04008	-0.206581	0.279729	7.17243	1.07835962381841e-12 .	45 x 25	19 q13	endogenous retrovirus group V member 1, envelope
JDP2	49	JDP2	JDP2	2.92526	0.578126	2.02139	-1.77614	0.334209	8.72917	0 .	46 x 24	14 q24	Jun dimerization protein 2
RLN2	50	RLN2	RLN1	0.390908	0.406599	1.93809	-0.390908	0.359302	9.47789	0 .	49 x 25	9 p24	relaxin 2
PCDHGB8P	51	PCDHGB8P		0.2391	0.304895	1.65591	-0.2391	0.73785	26.9106	0 .	47 x 25	5 q31	protocadherin gamma subfamily B, 8 pseudogene
ENO4	52	ENO4	ENO4	0.651274	0.520468	1.61436	-0.651268	0.34733	9.11789	0 .	48 x 25	10 q25	enolase 4
SLC37A3	53	SLC37A3	SLC37A3	1.98561	0.679774	1.61293	-1.98561	0.370664	9.8245	0 .	47 x 25	7 q34	solute carrier family 37 member 3
MBD2	54	MBD2	MBD2	5.82451	0.328014	1.45871	-1.23287	0.348617	9.15635	0 .	49 x 24	18 q21	methyl-CpG binding domain protein 2
RECK	55	RECK	RECK	1.78019	0.480712	1.42273	-1.78019	0.350517	9.21323	0 .	48 x 24	9 p13	reversion inducing cysteine rich protein with kazal motifs
PATZ1	56	PATZ1	PATZ1	5.36082	0.375135	1.07423	-1.9707	0.142046	3.53256	0.000221429076639801 .	47 x 23	22 q12	POZ/BTB and AT hook containing zinc finger 1
SCRN1	57	SCRN1	SCRN1	5.93948	0.5721	1.05061	-4.81266	0.265394	6.77621	1.46411771595467e-11 .	47 x 25	7 p14	secernin 1
SRSF8	58	SRSF8	SRSF8	6.06695	0.413	0.797104	-2.51476	0.271492	6.94416	4.91806595448452e-12 .	48 x 24	11 q21	serine and arginine rich splicing factor 8

## Sheet: Table S4 - Spot C
	Rank	ID	Symbol	mean expression	SD	max delta e	min delta e	correlation	->t.score	->p.value	Metagene	Chromosome	Description
CD1C	1	CD1C	CD1C	2.39467	1.61066	7.71768	-2.37061	0.402113	10.8114	0 .	50 x 4	1 q23	CD1c molecule
IGLJ3	2	IGLJ3		3.15179	2.01451	7.17481	-3.15158	0.210364	5.29709	8.24426837908732e-08 .	50 x 7	22 q11	immunoglobulin lambda joining 3
APOD	3	APOD	APOD	4.55154	2.42089	6.82021	-4.55067	0.309001	7.99811	3.21964677141295e-15 .	50 x 1	3 q29	apolipoprotein D
IGHV1OR15-1	4	IGHV1OR15-1		3.60075	2.26996	6.53114	-3.60047	0.2503	6.36423	1.93721261254609e-10 .	50 x 6	15 q11	immunoglobulin heavy variable 1/OR15-1 (non-functional)
MYL9	5	MYL9	MYL9	4.40564	1.83558	6.44375	-4.40559	0.341042	8.93087	0 .	49 x 1	20 q11	myosin light chain 9
IGLC3	6	IGLC3		5.79983	2.85152	6.38742	-5.71276	0.15967	3.9817	3.83651557838149e-05 .	50 x 7	22 q11	immunoglobulin lambda constant 3 (Kern-Oz+ marker)
CCR2	7	CCR2	CCR2	0.877837	0.882226	5.77243	-0.876707	0.438871	12.0235	0 .	50 x 7	3 p21	C-C motif chemokine receptor 2
CD9	8	CD9	CD9	2.38829	1.56885	5.28182	-2.38781	0.344384	9.0301	0 .	50 x 5	12 p13	CD9 molecule
IGHV5-78	9	IGHV5-78		2.87026	1.45126	4.78518	-2.87007	0.426023	11.592	0 .	50 x 6	CHR_HSCHR14_3_CTG1 q32	immunoglobulin heavy variable 5-78 (pseudogene)
COCH	10	COCH	COCH	4.53221	1.89261	4.46805	-4.48729	0.26105	6.65712	3.13145065433673e-11 .	50 x 1	14 q12	cochlin
ANXA4	11	ANXA4	ANXA4	3.23199	1.49893	4.36703	-3.22545	0.390343	10.4371	0 .	47 x 1	2 p13	annexin A4
RNASE6	12	RNASE6	RNASE6	5.10615	1.49732	4.22396	-4.62506	0.4955	14.0429	0 .	50 x 3	14 q11	ribonuclease A family member k6
SELPLG	13	SELPLG	SELPLG	3.94184	1.10498	4.16912	-3.23438	0.559269	16.6077	0 .	50 x 6	12 q24	selectin P ligand
TRDC	14	TRDC		4.77758	1.14862	4.10807	-4.77758	0.585215	17.7662	0 .	50 x 1	14 q11	T cell receptor delta constant
LILRA4	15	LILRA4	LILRA4	4.5429	2.17336	4.07396	-4.5428	0.298779	7.7071	2.64233079860787e-14 .	50 x 1	CHR_HSCHR19_4_CTG3_1 q13	leukocyte immunoglobulin like receptor A4
TNFAIP8L2	16	TNFAIP8L2	TNFAIP8L2	1.85596	0.853918	4.06847	-1.85596	0.608668	18.8847	0 .	50 x 6	1 q21	TNF alpha induced protein 8 like 2
hsa-mir-5195	17	hsa-mir-5195		1.30266	1.0174	4.03611	-1.30266	0.406125	10.9405	0 .	50 x 7
P2RY14	18	P2RY14	P2RY14	2.93266	1.71225	4.02795	-2.93266	0.439018	12.0285	0 .	50 x 1	3 q25	purinergic receptor P2Y14
IL17RB	19	IL17RB	IL17RB	2.88475	1.17908	4.00116	-2.88387	0.398967	10.7108	0 .	50 x 5	3 p21	interleukin 17 receptor B
CD180	20	CD180	CD180	4.05935	1.0136	3.82694	-2.53275	0.531823	15.4595	0 .	50 x 6	5 q12	CD180 molecule
IGHG2	21	IGHG2		8.4197	1.14725	3.76756	-7.21653	0.472184	13.1864	0 .	48 x 1	CHR_HSCHR14_3_CTG1 q32	immunoglobulin heavy constant gamma 2 (G2m marker)
SELL	22	SELL	SELL	7.74221	1.58322	3.66154	-5.27599	0.724106	25.8455	0 .	50 x 1	1 q24	selectin L
CHI3L2	23	CHI3L2	CHI3L2	3.28377	1.27518	3.65951	-3.01306	0.413971	11.1951	0 .	48 x 1	1 p13	chitinase 3 like 2
TRAC	24	TRAC		6.83189	1.25165	3.58964	-5.48692	0.778219	30.5059	0 .	50 x 1	14 q11	T cell receptor alpha constant
AIM2	25	AIM2	AIM2	5.89519	1.24925	3.58333	-5.00172	0.656832	21.4436	0 .	48 x 1	1 q23	absent in melanoma 2
TCL1A	26	TCL1A	TCL1A	7.41643	1.4699	3.53672	-7.41643	0.675212	22.5342	0 .	50 x 1	14 q32	T cell leukemia/lymphoma 1A
HMOX1	27	HMOX1	HMOX1	4.79389	1.02575	3.44825	-3.20995	0.519828	14.9796	0 .	50 x 7	22 q12	heme oxygenase 1
ENPP2	28	ENPP2	ENPP2	2.9347	1.40825	3.44692	-2.93371	0.295454	7.61309	5.15143483426073e-14 .	50 x 5	8 q24	ectonucleotide pyrophosphatase/phosphodiesterase 2
TNFRSF17	29	TNFRSF17	TNFRSF17	2.7437	1.00163	3.44507	-2.7437	0.634708	20.2195	0 .	50 x 4	16 p13	TNF receptor superfamily member 17
KRCC1	30	KRCC1	KRCC1	5.22638	0.804609	3.39817	-3.35187	0.782668	30.954	0 .	50 x 3	2 p11	lysine rich coiled-coil 1
CD79B	31	CD79B	CD79B	8.63968	1.19744	3.39741	-4.02625	0.86195	41.8519	0 .	50 x 1	17 q23	CD79b molecule
TRBC2	32	TRBC2		8.56573	0.857977	3.34577	-2.73547	0.74405	27.4146	0 .	50 x 1	CHR_HSCHR7_2_CTG6 q34	T cell receptor beta constant 2
IGHD	33	IGHD		8.35973	2.15064	3.3392	-8.35945	0.255596	6.5082	7.97675259178732e-11 .	50 x 1	CHR_HSCHR14_3_CTG1 q32	immunoglobulin heavy constant delta
TREML2	34	TREML2	TREML2	4.81566	1.24346	3.33557	-4.81566	0.642087	20.6178	0 .	50 x 1	6 p21	triggering receptor expressed on myeloid cells like 2
GNAZ	35	GNAZ	GNAZ	1.83993	0.977551	3.27823	-1.83948	0.519126	14.9519	0 .	50 x 6	22 q11	G protein subunit alpha z
CD86	36	CD86	CD86	3.69304	1.40416	3.27408	-3.37826	0.45274	12.4995	0 .	50 x 3	3 q13	CD86 molecule
TLR10	37	TLR10	TLR10	3.79204	0.945479	3.26188	-2.83033	0.637271	20.3568	0 .	50 x 4	4 p14	toll like receptor 10
PTPN18	38	PTPN18	PTPN18	5.59949	0.928235	3.23715	-3.4494	0.78752	31.4567	0 .	50 x 1	2 q21	protein tyrosine phosphatase non-receptor type 18
GPM6A	39	GPM6A	GPM6A	3.82249	1.64099	3.22294	-3.8223	0.373572	9.91401	0 .	50 x 1	4 q34	glycoprotein M6A
CCDC167	40	CCDC167	CCDC167	4.02964	1.11581	3.20965	-3.6699	0.543325	15.9317	0 .	50 x 7	6 p21	coiled-coil domain containing 167
PRDX2	41	PRDX2	PRDX2	4.41439	1.36021	3.20413	-4.0391	0.42382	11.5189	0 .	47 x 1	19 p13	peroxiredoxin 2
TIGIT	42	TIGIT	TIGIT	3.37148	0.891617	3.20071	-3.37148	0.572285	17.1793	0 .	50 x 4	3 q13	T cell immunoreceptor with Ig and ITIM domains
GAPT	43	GAPT	GAPT	3.41113	1.01427	3.18892	-3.40879	0.651789	21.1565	0 .	50 x 2	5 q11	GRB2 binding adaptor protein, transmembrane
HSD17B4	44	HSD17B4	HSD17B4	5.90916	0.78293	3.18468	-2.27792	0.666334	21.9984	0 .	50 x 1	5 q23	hydroxysteroid 17-beta dehydrogenase 4
GLYATL2	45	GLYATL2	GLYATL2	1.02245	0.87954	3.16737	-1.02179	0.49394	13.9844	0 .	48 x 3	11 q12	glycine-N-acyltransferase like 2
GVINP1	46	GVINP1		3.61522	1.11803	3.13806	-3.6139	0.789521	31.6685	0 .	50 x 1	11 p15	GTPase, very large interferon inducible pseudogene 1
OAS3	47	OAS3	OAS3	2.99253	0.951605	3.13007	-2.99253	0.363673	9.61063	0 .	48 x 6	12 q24	2'-5'-oligoadenylate synthetase 3
GM2A	48	GM2A	GM2A	5.56936	0.784727	3.1268	-2.69973	0.599209	18.4248	0 .	50 x 4	5 q33	GM2 ganglioside activator
AP1S1	49	AP1S1	AP1S1	3.66181	1.08762	3.11416	-3.64791	0.800783	32.9122	0 .	50 x 1	7 q22	adaptor related protein complex 1 subunit sigma 1
CYB5A	50	CYB5A	CYB5A	3.4861	1.11107	3.10839	-2.97623	0.494868	14.0191	0 .	50 x 5	18 q22	cytochrome b5 type A
IL6R	51	IL6R	IL6R	2.96063	1.02641	3.04068	-2.95955	0.495828	14.0552	0 .	50 x 3	1 q21	interleukin 6 receptor
FMO4	52	FMO4	FMO4	2.51936	0.792437	3.03832	-2.51865	0.722527	25.7274	0 .	50 x 1	1 q24	flavin containing dimethylaniline monoxygenase 4
XAF1	53	XAF1	XAF1	4.42197	0.882989	3.03212	-4.42197	0.574873	17.2952	0 .	47 x 3	17 p13	XIAP associated factor 1
VPREB3	54	VPREB3	VPREB3	6.4557	1.23381	3.02282	-5.02813	0.582721	17.6515	0 .	50 x 1	22 q11	V-set pre-B cell surrogate light chain 3
SIGLEC10	55	SIGLEC10	SIGLEC10	5.4454	0.73207	3.01145	-2.49348	0.641495	20.5855	0 .	47 x 1	19 q13	sialic acid binding Ig like lectin 10
FCRLA	56	FCRLA	FCRLA	7.02972	1.47211	3.00608	-7.02656	0.895029	49.4005	0 .	50 x 1	1 q23	Fc receptor like A
IGFBP4	57	IGFBP4	IGFBP4	6.22993	1.3356	3.00378	-6.09236	0.460626	12.7753	0 .	50 x 1	17 q21	insulin like growth factor binding protein 4
CR2	58	CR2	CR2	3.70602	1.0195	2.9885	-3.1623	0.514561	14.7728	0 .	50 x 5	1 q32	complement C3d receptor 2
CPNE5	59	CPNE5	CPNE5	5.08992	1.44249	2.98715	-5.08534	0.705926	24.5351	0 .	50 x 1	6 p21	copine 5
THEM6	60	THEM6	THEM6	2.59636	0.788442	2.98517	-2.59636	0.806456	33.5748	0 .	50 x 2	8 q24	thioesterase superfamily member 6
CD24P4	61	CD24P4		7.06848	1.11995	2.96732	-3.41281	0.498895	14.1709	0 .	50 x 3	Y q11	CD24 molecule pseudogene 4
LTB	62	LTB	LTB	7.5881	1.06286	2.96639	-3.5055	0.591201	18.0449	0 .	48 x 1	CHR_HSCHR6_MHC_QBL_CTG1 p21	lymphotoxin beta
LBH	63	LBH	LBH	6.51231	1.00329	2.96621	-3.25406	0.801255	32.9664	0 .	50 x 4	2 p23	LBH regulator of WNT signaling pathway
UQCC2	64	UQCC2	UQCC2	3.31531	0.656448	2.94352	-3.31531	0.699135	24.0712	0 .	47 x 3	6 p21	ubiquinol-cytochrome c reductase complex assembly factor 2
PAQR8	65	PAQR8	PAQR8	2.15801	0.88682	2.86985	-2.15801	0.758297	28.6344	0 .	50 x 3	6 p12	progestin and adipoQ receptor family member 8
ARL2	66	ARL2	ARL2	4.94744	0.996788	2.8649	-4.15047	0.669764	22.2034	0 .	50 x 2	11 q13	ADP ribosylation factor like GTPase 2
APOBEC3G	67	APOBEC3G	APOBEC3G	6.60295	0.875059	2.83019	-2.93352	0.762236	28.9881	0 .	50 x 3	22 q13	apolipoprotein B mRNA editing enzyme catalytic subunit 3G
BATF	68	BATF	BATF	3.44553	0.905152	2.82709	-3.43436	0.552655	16.3242	0 .	50 x 7	14 q24	basic leucine zipper ATF-like transcription factor
CEACAM1	69	CEACAM1	CEACAM1	3.18555	1.19099	2.82641	-3.18401	0.649855	21.0478	0 .	50 x 1	19 q13	CEA cell adhesion molecule 1
RRAS	70	RRAS	RRAS	3.01693	0.840454	2.81394	-3.01693	0.571339	17.1372	0 .	47 x 1	19 q13	RAS related
SPN	71	SPN	SPN	3.57122	0.987966	2.80854	-3.57122	0.548612	16.1531	0 .	50 x 5	16 p11	sialophorin
DBI	72	DBI	DBI	7.0885	0.952448	2.75967	-3.08155	0.689212	23.4162	0 .	50 x 1	2 q14	diazepam binding inhibitor, acyl-CoA binding protein
HSD17B8	73	HSD17B8	HSD17B8	3.43895	0.731857	2.75617	-2.82235	0.643245	20.6812	0 .	47 x 1	CHR_HSCHR6_MHC_DBB_CTG1 p21	hydroxysteroid 17-beta dehydrogenase 8
STAT1	74	STAT1	STAT1	5.46633	0.779114	2.75125	-2.4956	0.518208	14.9158	0 .	50 x 6	2 q32	signal transducer and activator of transcription 1
PRMT1	75	PRMT1	PRMT1	5.6927	0.61714	2.74557	-1.98844	0.800052	32.8287	0 .	49 x 4	19 q13	protein arginine methyltransferase 1
OAS2	76	OAS2	OAS2	4.26018	0.716666	2.71986	-1.79915	0.656538	21.4268	0 .	50 x 6	12 q24	2'-5'-oligoadenylate synthetase 2
GTF2H4	77	GTF2H4	GTF2H4	3.95217	0.641461	2.70765	-3.95084	0.754223	28.2763	0 .	47 x 3	CHR_HSCHR6_MHC_QBL_CTG1 p21	general transcription factor IIH subunit 4
HIBCH	78	HIBCH	HIBCH	3.13425	0.705338	2.70667	-3.13299	0.662492	21.7719	0 .	48 x 3	2 q32	3-hydroxyisobutyryl-CoA hydrolase
ZMYM6NB	79	ZMYM6NB		4.15654	0.788518	2.70312	-3.36486	0.793884	32.1396	0 .	50 x 4
TMEM38A	80	TMEM38A	TMEM38A	2.37026	0.815889	2.69555	-2.37026	0.513184	14.7191	0 .	48 x 3	19 p13	transmembrane protein 38A
SAMD9L	81	SAMD9L	SAMD9L	4.69418	1.0563	2.66812	-4.69418	0.714922	25.1704	0 .	50 x 1	7 q21	sterile alpha motif domain containing 9 like
KANSL1-AS1	82	KANSL1-AS1	LOC107984142	2.48861	0.932987	2.66146	-2.48789	0.548106	16.1318	0 .	49 x 1	CHR_HSCHR17_2_CTG5 q21	KANSL1 antisense RNA 1
CALHM2	83	CALHM2	CALHM2	2.4419	0.690689	2.6593	-2.31341	0.612152	19.0573	0 .	50 x 7	10 q24	calcium homeostasis modulator family member 2
LDLRAP1	84	LDLRAP1	LDLRAP1	3.83223	0.850851	2.65518	-3.83164	0.690316	23.4877	0 .	47 x 1	1 p36	low density lipoprotein receptor adaptor protein 1
EAF2	85	EAF2	EAF2	4.77959	1.18205	2.64801	-4.77704	0.722403	25.7182	0 .	50 x 1	3 q13	ELL associated factor 2
BST2	86	BST2	BST2	6.15377	0.709334	2.62652	-1.90525	0.755037	28.3473	0 .	50 x 3	19 p13	bone marrow stromal cell antigen 2
SLC25A20	87	SLC25A20	SLC25A20	2.75232	0.892798	2.62512	-2.38923	0.589406	17.9608	0 .	50 x 6	3 p21	solute carrier family 25 member 20
SMIM14	88	SMIM14	SMIM14	4.89894	1.05694	2.61618	-4.66696	0.848279	39.4338	0 .	50 x 1	4 p14	small integral membrane protein 14
LY86	89	LY86	LY86	5.16452	1.12283	2.57472	-5.10849	0.4424	12.1436	0 .	47 x 1	6 p25	lymphocyte antigen 86
LAT2	90	LAT2	LAT2	4.14236	0.802791	2.57464	-2.75566	0.61152	19.0259	0 .	50 x 6	7 q11	linker for activation of T cells family member 2
OAS1	91	OAS1	OAS1	4.51405	1.11759	2.57141	-4.51405	0.713819	25.0912	0 .	50 x 3	12 q24	2'-5'-oligoadenylate synthetase 1
NAPSB	92	NAPSB		8.49408	1.13816	2.56828	-4.64408	0.794532	32.2106	0 .	50 x 1	19 q13	napsin B aspartic peptidase, pseudogene
ATP6V0E2	93	ATP6V0E2	ATP6V0E2	3.23856	0.841611	2.56757	-2.75604	0.598795	18.405	0 .	48 x 1	7 q36	ATPase H+ transporting V0 subunit e2
PGBD2	94	PGBD2	PGBD2	2.84724	0.802527	2.56138	-2.84724	0.747799	27.7269	0 .	50 x 4	1 q44	piggyBac transposable element derived 2
ACTG1	95	ACTG1	ACTG1	9.06353	0.649827	2.55996	-2.43589	0.598073	18.3704	0 .	50 x 7	17 q25	actin gamma 1
EXOSC5	96	EXOSC5	EXOSC5	3.14348	0.91376	2.5438	-3.1392	0.876185	44.7514	0 .	50 x 3	19 q13	exosome component 5
PDK2	97	PDK2	PDK2	3.57924	0.730356	2.54114	-3.57924	0.830841	36.7521	0 .	49 x 1	17 q21	pyruvate dehydrogenase kinase 2
ZBED5-AS1	98	ZBED5-AS1		2.93327	0.831874	2.54044	-2.93327	0.865819	42.5975	0 .	50 x 1	11 p15	ZBED5 antisense RNA 1
S100A4	99	S100A4	S100A4	7.67189	1.00644	2.53962	-4.22547	0.599536	18.4405	0 .	49 x 1	1 q21	S100 calcium binding protein A4
APOBEC3C	100	APOBEC3C	APOBEC3C	5.87236	1.02343	2.5345	-3.68687	0.880866	45.8088	0 .	50 x 4	22 q13	apolipoprotein B mRNA editing enzyme catalytic subunit 3C
UCP2	101	UCP2	UCP2	8.15694	0.763485	2.5281	-2.67399	0.65358	21.2579	0 .	50 x 5	11 q13	uncoupling protein 2
GATM	102	GATM	GATM	3.13937	0.963346	2.52807	-3.1388	0.417903	11.3238	0 .	50 x 6	15 q21	glycine amidinotransferase
SERPINI1	103	SERPINI1	SERPINI1	2.67217	1.03793	2.52565	-2.67217	0.797243	32.5114	0 .	50 x 1	3 q26	serpin family I member 1
FKBP4	104	FKBP4	FKBP4	4.22062	0.636309	2.51828	-2.28324	0.656412	21.4195	0 .	50 x 6	12 p13	FKBP prolyl isomerase 4
SEPT6	105	SEPT6		6.75378	0.748699	2.50762	-3.54315	0.749984	27.9118	0 .	48 x 1
HRSP12	106	HRSP12		2.5149	0.936722	2.50515	-2.51432	0.878017	45.1584	0 .	50 x 2
FAIM3	107	FAIM3		9.68784	1.1518	2.49942	-4.9159	0.87037	43.5134	0 .	50 x 1
CKLF	108	CKLF	CKLF	5.48127	0.734949	2.49629	-2.294	0.649705	21.0393	0 .	50 x 3	16 q21	chemokine like factor
TMSB10	109	TMSB10	TMSB10	11.5429	0.699785	2.48953	-3.34492	0.767726	29.4941	0 .	49 x 1	2 p11	thymosin beta 10
CYSLTR1	110	CYSLTR1	CYSLTR1	3.03725	1.00649	2.48461	-3.03588	0.788158	31.524	0 .	50 x 2	X q21	cysteinyl leukotriene receptor 1
QRSL1	111	QRSL1	QRSL1	5.086	0.72043	2.47329	-2.84832	0.690951	23.529	0 .	49 x 4	6 q21	glutaminyl-tRNA amidotransferase subunit QRSL1
COA3	112	COA3	COA3	2.95344	0.693202	2.47277	-2.05964	0.635336	20.253	0 .	50 x 7	17 q21	cytochrome c oxidase assembly factor 3
CECR1	113	CECR1		5.49822	0.987489	2.47154	-4.26678	0.610608	18.9806	0 .	50 x 1
UBE2T	114	UBE2T	UBE2T	2.08049	0.759061	2.46954	-2.08049	0.631397	20.0438	0 .	50 x 7	1 q32	ubiquitin conjugating enzyme E2 T
TLR7	115	TLR7	TLR7	3.61904	0.906069	2.45265	-3.35593	0.415645	11.2498	0 .	50 x 7	X p22	toll like receptor 7
CTSD	116	CTSD	CTSD	5.2335	0.872372	2.45128	-3.47578	0.658974	21.5671	0 .	49 x 1	11 p15	cathepsin D
TMEM205	117	TMEM205	TMEM205	4.96428	0.632217	2.44719	-2.82754	0.770869	29.7907	0 .	47 x 2	19 p13	transmembrane protein 205
CSTB	118	CSTB	CSTB	4.02927	0.86512	2.44045	-2.7974	0.65242	21.1922	0 .	50 x 7	21 q22	cystatin B
DYNLL1	119	DYNLL1	DYNLL1	4.64462	0.911342	2.43909	-3.87233	0.607259	18.8154	0 .	50 x 6	12 q24	dynein light chain LC8-type 1
ZNF404	120	ZNF404	ZNF404	2.36775	0.944742	2.43899	-2.36775	0.723348	25.7887	0 .	50 x 1	19 q13	zinc finger protein 404
ITGB1	121	ITGB1	ITGB1	6.18201	1.01047	2.43484	-3.98655	0.458118	12.6872	0 .	50 x 5	10 p11	integrin subunit beta 1
NCR3	122	NCR3	NCR3	5.26764	1.10795	2.4346	-4.83779	0.49631	14.0733	0 .	47 x 1	CHR_HSCHR6_MHC_QBL_CTG1 p21	natural cytotoxicity triggering receptor 3
TIMM13	123	TIMM13	TIMM13	3.57732	0.720402	2.43185	-2.59104	0.781014	30.786	0 .	50 x 4	19 p13	translocase of inner mitochondrial membrane 13
TM7SF3	124	TM7SF3	TM7SF3	3.82627	0.604438	2.43171	-1.8471	0.77599	30.2857	0 .	49 x 4	12 p11	transmembrane 7 superfamily member 3
LIMS2	125	LIMS2	LIMS2	1.73242	0.744315	2.42818	-1.73185	0.613585	19.1288	0 .	48 x 3	2 q14	LIM zinc finger domain containing 2
AGMAT	126	AGMAT	AGMAT	2.86062	0.790837	2.42375	-2.84464	0.804626	33.3583	0 .	50 x 1	1 p36	agmatinase
CYP4V2	127	CYP4V2	CYP4V2	3.39794	0.80899	2.42238	-3.39007	0.607913	18.8475	0 .	47 x 1	4 q35	cytochrome P450 family 4 subfamily V member 2
GIMAP2	128	GIMAP2	GIMAP2	3.60809	0.748368	2.42224	-2.23289	0.695657	23.8386	0 .	50 x 5	7 q36	GTPase, IMAP family member 2
UGDH	129	UGDH	UGDH	2.29233	0.776712	2.42154	-2.29233	0.667356	22.0592	0 .	50 x 6	4 p14	UDP-glucose 6-dehydrogenase
RGS19	130	RGS19	RGS19	4.51185	0.914405	2.41653	-3.50386	0.726545	26.0296	0 .	48 x 1	20 q13	regulator of G protein signaling 19
DHFR	131	DHFR	DHFR	3.17901	0.85347	2.40625	-3.1722	0.623724	19.6435	0 .	47 x 1	5 q14	dihydrofolate reductase
C2orf74	132	C2orf74	C2orf74	4.14577	0.855833	2.40561	-3.16518	0.809863	33.9853	0 .	50 x 3	2 p15	chromosome 2 open reading frame 74
OGDH	133	OGDH	OGDH	5.43799	0.661613	2.38105	-2.68832	0.780464	30.7305	0 .	50 x 4	7 p13	oxoglutarate dehydrogenase
LPAR5	134	LPAR5	LPAR5	4.23014	0.733957	2.37339	-3.07411	0.68042	22.8567	0 .	49 x 3	12 p13	lysophosphatidic acid receptor 5
LTA4H	135	LTA4H	LTA4H	7.59458	0.757841	2.36433	-6.47414	0.623406	19.6271	0 .	47 x 1	12 q23	leukotriene A4 hydrolase
OSER1-AS1	136	OSER1-AS1		2.33917	0.840891	2.35729	-2.33917	0.877331	45.0052	0 .	50 x 4
STX7	137	STX7	STX7	5.31881	0.832498	2.34841	-4.03084	0.683816	23.0706	0 .	47 x 1	6 q23	syntaxin 7
SEMA4A	138	SEMA4A	SEMA4A	4.47026	1.14944	2.3383	-4.47026	0.518178	14.9146	0 .	50 x 1	1 q22	semaphorin 4A
PLEKHB1	139	PLEKHB1	PLEKHB1	2.91451	0.863415	2.3282	-2.91451	0.656893	21.4471	0 .	48 x 1	11 q13	pleckstrin homology domain containing B1
ARL11	140	ARL11	ARL11	2.54154	0.75916	2.31819	-2.53923	0.58465	17.7402	0 .	47 x 5	13 q14	ADP ribosylation factor like GTPase 11
TNFSF10	141	TNFSF10	TNFSF10	3.14701	0.763071	2.31541	-2.42898	0.589255	17.9538	0 .	50 x 6	3 q26	TNF superfamily member 10
ZNF860	142	ZNF860	ZNF860	3.80046	0.933697	2.31451	-3.80046	0.71366	25.0798	0 .	49 x 1	3 p23	zinc finger protein 860
WDTC1	143	WDTC1	WDTC1	5.26288	0.588401	2.30911	-2.38719	0.704427	24.4316	0 .	47 x 3	1 p36	WD and tetratricopeptide repeats 1
ACADM	144	ACADM	ACADM	5.12074	0.794583	2.30686	-2.91736	0.838742	37.9178	0 .	50 x 2	1 p31	acyl-CoA dehydrogenase medium chain
LACTB2	145	LACTB2	LACTB2	2.69419	0.673286	2.30656	-2.69358	0.577867	17.4303	0 .	49 x 7	8 q13	lactamase beta 2
SPIB	146	SPIB	SPIB	5.96588	0.950567	2.30647	-3.88855	0.788594	31.5701	0 .	50 x 4	19 q13	Spi-B transcription factor
STAT6	147	STAT6	STAT6	7.64139	0.716026	2.29826	-2.34224	0.681917	22.9507	0 .	47 x 3	12 q13	signal transducer and activator of transcription 6
GLIPR2	148	GLIPR2	GLIPR2	3.42448	0.860108	2.29369	-3.02445	0.622041	19.557	0 .	50 x 3	9 p13	GLI pathogenesis related 2
ARPC5	149	ARPC5	ARPC5	5.52216	0.816125	2.29353	-2.81365	0.791983	31.9327	0 .	50 x 6	1 q25	actin related protein 2/3 complex subunit 5
SLAMF6	150	SLAMF6	SLAMF6	6.54337	1.05416	2.29327	-6.163	0.848772	39.5157	0 .	50 x 1	1 q23	SLAM family member 6
HSDL2	151	HSDL2	HSDL2	3.44769	0.795285	2.29233	-3.44659	0.83579	37.4733	0 .	50 x 1	9 q32	hydroxysteroid dehydrogenase like 2
CD82	152	CD82	CD82	6.39723	0.919399	2.29083	-5.01441	0.594274	18.1897	0 .	47 x 1	11 p11	CD82 molecule
C1GALT1C1	153	C1GALT1C1	C1GALT1C1	2.9448	0.695753	2.28545	-2.71124	0.777669	30.4513	0 .	50 x 5	X q24	C1GALT1 specific chaperone 1
IGHM	154	IGHM		12.4611	2.2893	2.2833	-10.3259	0.261484	6.66899	2.90432122795892e-11 .	50 x 1	CHR_HSCHR14_3_CTG1 q32	immunoglobulin heavy constant mu
METTL7A	155	METTL7A	METTL7A	5.95491	1.03743	2.28235	-5.34029	0.81468	34.583	0 .	50 x 1	12 q13	methyltransferase like 7A
ALDH5A1	156	ALDH5A1	ALDH5A1	4.54437	0.845031	2.27406	-4.52914	0.695644	23.8377	0 .	50 x 1	6 p22	aldehyde dehydrogenase 5 family member A1
AIFM1	157	AIFM1	AIFM1	3.56593	0.539342	2.27309	-1.97796	0.734009	26.6059	0 .	50 x 7	X q26	apoptosis inducing factor mitochondria associated 1
DHRS4-AS1	158	DHRS4-AS1		2.46582	0.680838	2.27154	-2.46273	0.878424	45.2501	0 .	50 x 4	14 q11	DHRS4 antisense RNA 1
LCK	159	LCK	LCK	5.65424	1.11772	2.26758	-5.36569	0.625196	19.7196	0 .	50 x 1	1 p35	LCK proto-oncogene, Src family tyrosine kinase
C9orf69	160	C9orf69		2.6697	0.734659	2.26309	-2.66173	0.78521	31.2155	0 .	50 x 6
LXN	161	LXN	LXN	2.0805	0.668395	2.25266	-1.97565	0.602744	18.5953	0 .	50 x 7	3 q25	latexin
STYXL1	162	STYXL1	STYXL1	3.88337	0.710372	2.24854	-3.37645	0.725967	25.9858	0 .	49 x 3	7 q11	serine/threonine/tyrosine interacting like 1
UBE2L6	163	UBE2L6	UBE2L6	5.20146	0.695753	2.2478	-1.95429	0.801257	32.9666	0 .	50 x 6	11 q12	ubiquitin conjugating enzyme E2 L6
PSMB9	164	PSMB9	PSMB9	6.50114	0.851588	2.24539	-3.21562	0.801133	32.9523	0 .	50 x 1	CHR_HSCHR6_MHC_APD_CTG1 p21	proteasome 20S subunit beta 9
TALDO1	165	TALDO1	TALDO1	5.46044	0.945282	2.23581	-3.06934	0.889429	47.903	0 .	50 x 3	11 p15	transaldolase 1
ALOX5AP	166	ALOX5AP	ALOX5AP	5.76281	0.867906	2.23456	-2.64051	0.808591	33.8309	0 .	50 x 3	13 q12	arachidonate 5-lipoxygenase activating protein
CBX1	167	CBX1	CBX1	4.61458	0.567764	2.23356	-1.99369	0.807125	33.6547	0 .	50 x 6	17 q21	chromobox 1
KCTD11	168	KCTD11	KCTD11	2.78806	0.737935	2.23242	-2.72215	0.5799	17.5226	0 .	50 x 7	17 p13	potassium channel tetramerization domain containing 11
TMEM109	169	TMEM109	TMEM109	5.75368	0.84962	2.23186	-2.84113	0.803711	33.251	0 .	50 x 5	11 q12	transmembrane protein 109
ARHGDIB	170	ARHGDIB	ARHGDIB	8.7842	0.827937	2.23175	-2.67152	0.811164	34.1447	0 .	50 x 3	12 p12	Rho GDP dissociation inhibitor beta
TMEM218	171	TMEM218	TMEM218	3.17982	0.882116	2.23081	-3.17982	0.873299	44.1271	0 .	50 x 1	11 q24	transmembrane protein 218
BTN3A2	172	BTN3A2	BTN3A2	4.96943	1.08383	2.22991	-4.74887	0.784716	31.1644	0 .	50 x 1	6 p22	butyrophilin subfamily 3 member A2
NQO1	173	NQO1	NQO1	1.13247	0.582695	2.22753	-1.13247	0.786282	31.327	0 .	50 x 6	16 q22	NAD(P)H quinone dehydrogenase 1
SAMD14	174	SAMD14	SAMD14	2.21271	0.59434	2.22626	-2.21271	0.802322	33.0895	0 .	48 x 3	17 q21	sterile alpha motif domain containing 14
KIAA0040	175	KIAA0040	KIAA0040	6.70301	0.923104	2.22274	-5.79028	0.761378	28.9104	0 .	50 x 1	1 q25	KIAA0040
RTN3	176	RTN3	RTN3	3.54299	0.630693	2.21711	-2.11783	0.648625	20.979	0 .	50 x 7	11 q13	reticulon 3
LPXN	177	LPXN	LPXN	5.70401	0.693545	2.21059	-2.08649	0.716814	25.3072	0 .	50 x 6	11 q12	leupaxin
ARV1	178	ARV1	ARV1	3.08481	0.784794	2.20767	-3.0722	0.795774	32.3479	0 .	50 x 5	1 q42	ARV1 homolog, fatty acid homeostasis modulator
CAPG	179	CAPG	CAPG	6.11756	0.916869	2.19175	-3.07731	0.697244	23.9444	0 .	50 x 1	2 p11	capping actin protein, gelsolin like
EVI2A	180	EVI2A	EVI2A	4.83092	0.84077	2.19102	-2.87804	0.557122	16.5152	0 .	50 x 7	17 q11	ecotropic viral integration site 2A
TPP1	181	TPP1	TPP1	6.28687	0.64995	2.18938	-2.06505	0.723825	25.8245	0 .	49 x 4	11 p15	tripeptidyl peptidase 1
MSH2	182	MSH2	MSH2	3.49497	0.595182	2.1821	-2.82321	0.756823	28.504	0 .	48 x 6	2 p21	mutS homolog 2
PRDX1	183	PRDX1	PRDX1	6.42099	0.839678	2.18063	-2.87893	0.763336	29.0884	0 .	50 x 6	1 p34	peroxiredoxin 1
HSPA8	184	HSPA8	HSPA8	7.97531	0.748438	2.17674	-2.25838	0.578179	17.4444	0 .	50 x 6	11 q24	heat shock protein family A (Hsp70) member 8
UGP2	185	UGP2	UGP2	5.14248	0.687566	2.17103	-2.08827	0.858718	41.2512	0 .	50 x 4	2 p15	UDP-glucose pyrophosphorylase 2
SCIMP	186	SCIMP	SCIMP	5.80562	0.999826	2.16793	-5.80562	0.78931	31.646	0 .	50 x 1	17 p13	SLP adaptor and CSK interacting membrane protein
CAT	187	CAT	CAT	5.29523	0.904728	2.16399	-3.13785	0.859309	41.3596	0 .	50 x 4	11 p13	catalase
ANXA6	188	ANXA6	ANXA6	6.18495	1.04694	2.16336	-3.46766	0.834081	37.221	0 .	50 x 1	5 q33	annexin A6
C17orf62	189	C17orf62		5.77814	0.962528	2.16202	-4.71594	0.84357	38.6695	0 .	50 x 1
MTHFS	190	MTHFS	MTHFS	2.87901	0.619461	2.15991	-1.59016	0.695118	23.8029	0 .	50 x 7	15 q25	methenyltetrahydrofolate synthetase
FAM210B	191	FAM210B	FAM210B	3.30659	0.662939	2.15281	-3.29975	0.570794	17.1129	0 .	47 x 3	20 q13	family with sequence similarity 210 member B
C9orf64	192	C9orf64	C9orf64	1.88656	0.669658	2.1511	-1.88475	0.550131	16.2172	0 .	49 x 7	9 q21	chromosome 9 open reading frame 64
TRAPPC6A	193	TRAPPC6A	TRAPPC6A	5.44008	0.916234	2.15085	-3.17966	0.651407	21.135	0 .	48 x 1	19 q13	trafficking protein particle complex 6A
IMPDH2	194	IMPDH2	IMPDH2	6.06265	0.628823	2.14989	-2.12579	0.665566	21.9528	0 .	48 x 5	3 p21	inosine monophosphate dehydrogenase 2
BBS10	195	BBS10	BBS10	2.59465	0.71191	2.14187	-2.58353	0.68975	23.451	0 .	50 x 5	12 q21	Bardet-Biedl syndrome 10
PRIM1	196	PRIM1	PRIM1	3.55592	0.761121	2.14123	-3.25424	0.821635	35.4838	0 .	50 x 2	12 q13	DNA primase subunit 1
FAM69A	197	FAM69A		5.15007	0.759828	2.1352	-2.58056	0.594105	18.1817	0 .	49 x 1
FCGR2B	198	FCGR2B	FCGR2B	5.6364	0.834878	2.131	-2.85177	0.741442	27.2007	0 .	49 x 1	1 q23	Fc fragment of IgG receptor IIb
RAC2	199	RAC2	RAC2	8.0224	0.96073	2.12965	-4.34862	0.902175	51.4845	0 .	50 x 1	22 q13	Rac family small GTPase 2
RHOC	200	RHOC	RHOC	5.49007	0.839953	2.12572	-3.97436	0.576329	17.3608	0 .	48 x 1	1 p13	ras homolog family member C
SYK	201	SYK	SYK	7.61643	0.830705	2.12377	-2.99092	0.675346	22.5424	0 .	48 x 1	9 q22	spleen associated tyrosine kinase
CD53	202	CD53	CD53	8.10689	0.741188	2.12265	-2.58819	0.864527	42.3452	0 .	50 x 4	1 p13	CD53 molecule
PKIG	203	PKIG	PKIG	5.74924	0.924855	2.11324	-3.6477	0.571653	17.1511	0 .	49 x 1	20 q13	cAMP-dependent protein kinase inhibitor gamma
NDST1	204	NDST1	NDST1	2.58712	0.655792	2.11256	-2.58712	0.529049	15.3474	0 .	47 x 3	5 q33	N-deacetylase and N-sulfotransferase 1
ATP6V0E1	205	ATP6V0E1	ATP6V0E1	6.56264	0.775688	2.10935	-2.49376	0.702814	24.3209	0 .	50 x 7	5 q35	ATPase H+ transporting V0 subunit e1
ATG4C	206	ATG4C	ATG4C	3.65478	0.677661	2.10126	-2.92413	0.651026	21.1135	0 .	48 x 4	1 p31	autophagy related 4C cysteine peptidase
PRCP	207	PRCP	PRCP	4.099	0.7279	2.09688	-1.72663	0.779782	30.6619	0 .	50 x 5	11 q14	prolylcarboxypeptidase
ARL6IP5	208	ARL6IP5	ARL6IP5	6.39946	0.811731	2.09615	-2.75862	0.519586	14.97	0 .	50 x 7	3 p14	ADP ribosylation factor like GTPase 6 interacting protein 5
SMIM11	209	SMIM11		3.24122	0.656117	2.09363	-3.24122	0.864066	42.256	0 .	50 x 3
TMEM14A	210	TMEM14A	TMEM14A	3.86686	0.783518	2.09171	-2.99921	0.760053	28.7912	0 .	50 x 1	6 p12	transmembrane protein 14A
VAT1	211	VAT1	VAT1	5.27646	1.00375	2.08584	-3.28173	0.737412	26.8755	0 .	50 x 1	17 q21	vesicle amine transport 1
UNG	212	UNG	UNG	3.27833	0.647045	2.08379	-2.73706	0.783335	31.0222	0 .	50 x 6	12 q24	uracil DNA glycosylase
NTHL1	213	NTHL1	NTHL1	3.24489	0.836643	2.08373	-3.24489	0.710985	24.8894	0 .	47 x 1	16 p13	nth like DNA glycosylase 1
TMEM141	214	TMEM141	TMEM141	4.48426	0.725208	2.08014	-2.64165	0.778788	30.5625	0 .	48 x 1	9 q34	transmembrane protein 141
ACN9	215	ACN9		2.15584	0.754717	2.07127	-2.12554	0.697649	23.9714	0 .	50 x 6
BPNT1	216	BPNT1	BPNT1	3.24533	0.860845	2.06848	-3.23489	0.85926	41.3507	0 .	50 x 4	1 q41	3'(2'), 5'-bisphosphate nucleotidase 1
SHMT2	217	SHMT2	SHMT2	6.57087	0.791798	2.06183	-2.52782	0.72146	25.6481	0 .	48 x 1	12 q13	serine hydroxymethyltransferase 2
BTK	218	BTK	BTK	6.70125	0.843199	2.04528	-2.73217	0.781568	30.8421	0 .	50 x 1	X q22	Bruton tyrosine kinase
PIP4K2A	219	PIP4K2A	PIP4K2A	4.92238	0.703291	2.04142	-2.14828	0.654876	21.3317	0 .	49 x 4	10 p12	phosphatidylinositol-5-phosphate 4-kinase type 2 alpha
ZFP3	220	ZFP3	ZFP3	3.69158	0.81351	2.04132	-3.69158	0.675363	22.5434	0 .	49 x 4	17 p13	ZFP3 zinc finger protein
TSTD1	221	TSTD1	TSTD1	7.27521	0.917002	2.04069	-3.65769	0.674718	22.5039	0 .	47 x 1	1 q23	thiosulfate sulfurtransferase like domain containing 1
NT5DC1	222	NT5DC1	NT5DC1	4.28135	0.628133	2.04022	-2.5476	0.69365	23.7059	0 .	48 x 4	6 q22	5'-nucleotidase domain containing 1
PNPO	223	PNPO	PNPO	1.62637	0.60148	2.03732	-1.62637	0.707303	24.6308	0 .	50 x 7	17 q21	pyridoxamine 5'-phosphate oxidase
CD27	224	CD27	CD27	7.217	1.0071	2.03065	-3.20964	0.809983	34	0 .	50 x 1	12 p13	CD27 molecule
RNASEH2A	225	RNASEH2A	RNASEH2A	3.3359	0.777131	2.02962	-3.3359	0.868393	43.11	0 .	50 x 2	19 p13	ribonuclease H2 subunit A
COG4	226	COG4	COG4	5.14364	0.830776	2.02821	-4.66459	0.839205	37.9886	0 .	50 x 1	16 q22	component of oligomeric golgi complex 4
IL24	227	IL24	IL24	7.08837	1.00766	2.01747	-4.36131	0.85681	40.9055	0 .	50 x 1	1 q32	interleukin 24
SNX10	228	SNX10	SNX10	5.84655	0.694479	2.00925	-2.41169	0.669407	22.1819	0 .	48 x 2	7 p15	sorting nexin 10
ICAM2	229	ICAM2	ICAM2	4.93758	0.747674	2.0089	-2.91643	0.760262	28.8099	0 .	50 x 5	17 q23	intercellular adhesion molecule 2
PDIA4	230	PDIA4	PDIA4	4.44648	0.715932	2.00728	-2.48772	0.774031	30.0947	0 .	50 x 6	7 q36	protein disulfide isomerase family A member 4
ING4	231	ING4	ING4	5.05373	0.806768	2.00019	-5.05287	0.802351	33.0928	0 .	50 x 3	12 p13	inhibitor of growth family member 4
ABRACL	232	ABRACL	ABRACL	4.51437	0.75129	1.99735	-2.75665	0.629884	19.9641	0 .	50 x 7	6 q24	ABRA C-terminal like
TSPAN5	233	TSPAN5	TSPAN5	2.14859	0.718242	1.99699	-2.14859	0.566955	16.943	0 .	50 x 7	4 q23	tetraspanin 5
TMEM251	234	TMEM251	TMEM251	3.49243	0.76219	1.99565	-3.27712	0.751081	28.0054	0 .	50 x 6	CHR_HSCHR14_7_CTG1 q32	transmembrane protein 251
MKKS	235	MKKS	MKKS	2.0716	0.652682	1.98022	-1.97931	0.745213	27.5109	0 .	50 x 6	20 p12	McKusick-Kaufman syndrome
MRPL24	236	MRPL24	MRPL24	3.93082	0.862532	1.97965	-3.93075	0.911734	54.638	0 .	50 x 2	1 q23	mitochondrial ribosomal protein L24
ATIC	237	ATIC	ATIC	5.13874	0.487744	1.97797	-1.15991	0.764444	29.1898	0 .	48 x 6	2 q35	5-aminoimidazole-4-carboxamide ribonucleotide formyltransferase/IMP cyclohydrolase
NSMCE1	238	NSMCE1	NSMCE1	5.34124	0.920387	1.97227	-3.69414	0.82286	35.6474	0 .	50 x 1	16 p12	NSE1 homolog, SMC5-SMC6 complex component
LARS	239	LARS		5.23949	0.846096	1.96961	-4.29685	0.795228	32.2874	0 .	50 x 1
MCM3	240	MCM3	MCM3	4.63261	0.726969	1.9686	-3.70347	0.842184	38.4504	0 .	50 x 4	6 p12	minichromosome maintenance complex component 3
RNF5	241	RNF5	RNF5	4.38782	0.694848	1.96754	-2.32399	0.662592	21.7777	0 .	50 x 7	CHR_HSCHR6_MHC_SSTO_CTG1 p21	ring finger protein 5
CREBL2	242	CREBL2	CREBL2	4.26827	0.83272	1.96693	-4.25793	0.8769	44.9092	0 .	50 x 4	12 p13	cAMP responsive element binding protein like 2
PNKD	243	PNKD	PNKD	2.91747	0.781826	1.96196	-2.91747	0.812604	34.3229	0 .	50 x 1	2 q35	PNKD metallo-beta-lactamase domain containing
CTSZ	244	CTSZ	CTSZ	8.53736	0.705279	1.96012	-3.62943	0.781403	30.8254	0 .	49 x 1	20 q13	cathepsin Z
KIAA0930	245	KIAA0930	KIAA0930	2.89307	0.618557	1.95839	-2.58313	0.765668	29.3026	0 .	50 x 6	22 q13	KIAA0930
ARMC6	246	ARMC6	ARMC6	3.08071	0.678789	1.95563	-2.96665	0.830567	36.713	0 .	50 x 4	19 p13	armadillo repeat containing 6
SIGMAR1	247	SIGMAR1	SIGMAR1	3.70668	0.801387	1.95513	-3.70668	0.87145	43.7374	0 .	50 x 1	9 p13	sigma non-opioid intracellular receptor 1
HLA-DQA1	248	HLA-DQA1	HLA-DQA1	7.92913	0.795816	1.95512	-3.63309	0.499795	14.2049	0 .	47 x 3	CHR_HSCHR6_MHC_SSTO_CTG1 p21	major histocompatibility complex, class II, DQ alpha 1
IL2RG	249	IL2RG	IL2RG	7.91669	0.764082	1.95037	-3.06606	0.84653	39.1461	0 .	50 x 3	X q13	interleukin 2 receptor subunit gamma
JSRP1	250	JSRP1	JSRP1	6.16628	0.781924	1.94894	-2.30329	0.738006	26.9231	0 .	48 x 1	19 p13	junctional sarcoplasmic reticulum protein 1
C12orf52	251	C12orf52		3.12048	0.670012	1.93628	-2.52315	0.749392	27.8615	0 .	50 x 7
DENND2D	252	DENND2D	DENND2D	4.65275	0.750928	1.92827	-2.9936	0.709508	24.7851	0 .	48 x 1	1 p13	DENN domain containing 2D
SKAP2	253	SKAP2	SKAP2	4.4995	0.79167	1.92702	-3.22828	0.711226	24.9064	0 .	49 x 1	7 p15	src kinase associated phosphoprotein 2
IL7	254	IL7	IL7	3.33414	0.684755	1.92451	-3.33403	0.621117	19.5097	0 .	47 x 4	8 q21	interleukin 7
MBNL3	255	MBNL3	MBNL3	4.56983	0.820134	1.91961	-2.98842	0.649448	21.025	0 .	49 x 1	X q26	muscleblind like splicing regulator 3
MRM1	256	MRM1	MRM1	2.26257	0.684682	1.91573	-2.26257	0.794448	32.2014	0 .	48 x 3	CHR_HSCHR17_7_CTG4 q12	mitochondrial rRNA methyltransferase 1
SH3BGRL	257	SH3BGRL	SH3BGRL	7.09566	0.759646	1.91569	-3.13547	0.805817	33.4988	0 .	50 x 2	X q21	SH3 domain binding glutamate rich protein like
ABCD2	258	ABCD2	ABCD2	2.26823	0.773856	1.91549	-2.26413	0.591568	18.0621	0 .	47 x 1	12 q12	ATP binding cassette subfamily D member 2
PDE6D	259	PDE6D	PDE6D	3.43374	0.783739	1.91279	-3.43374	0.837947	37.7971	0 .	50 x 4	2 q37	phosphodiesterase 6D
SNX15	260	SNX15	SNX15	4.58316	0.847562	1.9084	-4.58316	0.765112	29.2513	0 .	48 x 1	11 q13	sorting nexin 15
BANF1	261	BANF1	BANF1	5.37485	0.646034	1.90837	-2.08042	0.669214	22.1703	0 .	50 x 7	11 q13	barrier to autointegration factor 1
COPG2	262	COPG2	COPG2	3.53332	0.632229	1.90046	-2.9675	0.741309	27.1899	0 .	48 x 3	7 q32	coatomer protein complex subunit gamma 2
TNFAIP8L1	263	TNFAIP8L1	TNFAIP8L1	2.70748	0.681763	1.89801	-2.70748	0.812701	34.3349	0 .	50 x 4	19 p13	TNF alpha induced protein 8 like 1
HDDC3	264	HDDC3	HDDC3	3.78761	0.789436	1.89565	-3.78633	0.87697	44.9249	0 .	50 x 2	15 q26	HD domain containing 3
MCF2L-AS1	265	MCF2L-AS1		1.4855	0.667846	1.8924	-1.4855	0.632831	20.1196	0 .	48 x 5	13 q34	MCF2L antisense RNA 1
SH2D3C	266	SH2D3C	SH2D3C	4.99997	0.84674	1.89193	-4.99997	0.791494	31.8799	0 .	50 x 1	9 q34	SH2 domain containing 3C
GOLPH3L	267	GOLPH3L	GOLPH3L	2.95702	0.685826	1.89035	-2.95496	0.785202	31.2146	0 .	50 x 5	1 q21	golgi phosphoprotein 3 like
AHSA1	268	AHSA1	AHSA1	4.97335	0.668117	1.88916	-2.29127	0.606408	18.7737	0 .	50 x 7	14 q24	activator of HSP90 ATPase activity 1
HHLA3	269	HHLA3	HHLA3	2.28319	0.669984	1.88745	-2.28203	0.80839	33.8067	0 .	49 x 2	1 p31	HERV-H LTR-associating 3
FAM65B	270	FAM65B		7.0504	0.948343	1.88609	-4.04393	0.705184	24.4837	0 .	48 x 1
TFDP1	271	TFDP1	TFDP1	4.61345	0.801851	1.88452	-2.35519	0.584255	17.722	0 .	48 x 2	13 q34	transcription factor Dp-1
ESYT1	272	ESYT1	ESYT1	6.61111	0.657986	1.8845	-3.08042	0.752958	28.1667	0 .	48 x 2	12 q13	extended synaptotagmin 1
PPP1R26	273	PPP1R26	PPP1R26	2.53708	0.768734	1.88274	-2.53708	0.581372	17.5898	0 .	48 x 4	9 q34	protein phosphatase 1 regulatory subunit 26
ARF3	274	ARF3	ARF3	5.35903	0.606122	1.88026	-1.58714	0.630925	20.0189	0 .	50 x 7	12 q13	ADP ribosylation factor 3
HLA-DOA	275	HLA-DOA	HLA-DOA	7.41265	0.816533	1.87627	-3.0571	0.771409	29.8423	0 .	50 x 1	CHR_HSCHR6_MHC_DBB_CTG1 p21	major histocompatibility complex, class II, DO alpha
RSU1	276	RSU1	RSU1	4.21279	0.70592	1.87516	-2.81883	0.758982	28.6954	0 .	49 x 1	10 p13	Ras suppressor protein 1
ARPC1B	277	ARPC1B	ARPC1B	6.88852	0.841922	1.87497	-3.33879	0.774617	30.1516	0 .	49 x 1	7 q22	actin related protein 2/3 complex subunit 1B
WBP1L	278	WBP1L	WBP1L	4.46497	0.672004	1.87462	-2.36184	0.765231	29.2623	0 .	50 x 5	10 q24	WW domain binding protein 1 like
CYB561A3	279	CYB561A3	CYB561A3	6.56518	0.845006	1.86669	-3.42385	0.863932	42.2302	0 .	50 x 1	11 q12	cytochrome b561 family member A3
EVI2B	280	EVI2B	EVI2B	8.36492	0.637161	1.86462	-2.19608	0.652728	21.2096	0 .	48 x 5	17 q11	ecotropic viral integration site 2B
RALBP1	281	RALBP1	RALBP1	3.81642	0.795831	1.86351	-3.81642	0.850993	39.8893	0 .	50 x 5	18 p11	ralA binding protein 1
MFNG	282	MFNG	MFNG	5.39167	0.803614	1.8622	-3.17618	0.814399	34.5475	0 .	50 x 1	22 q13	MFNG O-fucosylpeptide 3-beta-N-acetylglucosaminyltransferase
AKR1B1	283	AKR1B1	AKR1B1	5.40671	0.578831	1.85942	-1.76587	0.752084	28.0914	0 .	48 x 3	7 q33	aldo-keto reductase family 1 member B
HLA-DOB	284	HLA-DOB	HLA-DOB	7.86885	0.946604	1.85316	-4.20716	0.752612	28.1369	0 .	49 x 1	CHR_HSCHR6_MHC_COX_CTG1 p21	major histocompatibility complex, class II, DO beta
PRIMPOL	285	PRIMPOL	PRIMPOL	3.6971	0.612734	1.8531	-3.35647	0.760706	28.8499	0 .	47 x 4	4 q35	primase and DNA directed polymerase
PREB	286	PREB	PREB	4.79734	0.731296	1.85052	-3.24571	0.854777	40.544	0 .	50 x 3	2 p23	prolactin regulatory element binding
PQLC3	287	PQLC3		4.21602	0.743689	1.84897	-3.35882	0.779428	30.6264	0 .	50 x 2
BCAP31	288	BCAP31	BCAP31	6.10739	0.638396	1.84361	-1.67833	0.854079	40.4213	0 .	50 x 4	X q28	B cell receptor associated protein 31
CLEC17A	289	CLEC17A	CLEC17A	6.99574	0.806759	1.8409	-2.78514	0.63776	20.3831	0 .	47 x 1	19 p13	C-type lectin domain containing 17A
TPI1	290	TPI1	TPI1	6.46127	0.744365	1.83784	-2.40945	0.821792	35.5047	0 .	50 x 4	12 p13	triosephosphate isomerase 1
ACYP1	291	ACYP1	ACYP1	3.65143	0.761326	1.83716	-3.63446	0.698616	24.0362	0 .	47 x 1	14 q24	acylphosphatase 1
AKR7A2	292	AKR7A2	AKR7A2	4.38655	0.844917	1.8361	-4.35637	0.879737	45.5485	0 .	50 x 1	1 p36	aldo-keto reductase family 7 member A2
PTPLAD2	293	PTPLAD2		3.77458	0.731396	1.83544	-3.55058	0.526605	15.2492	0 .	47 x 2
TMEM182	294	TMEM182	TMEM182	1.76309	0.672517	1.83342	-1.76309	0.834367	37.2629	0 .	50 x 2	2 q12	transmembrane protein 182
RPP40	295	RPP40	RPP40	1.44497	0.629131	1.83294	-1.44497	0.715932	25.2434	0 .	50 x 6	6 p25	ribonuclease P/MRP subunit p40
RPUSD3	296	RPUSD3	RPUSD3	3.33108	0.650351	1.83022	-3.33108	0.877017	44.9354	0 .	50 x 3	3 p25	RNA pseudouridine synthase D3
TPST2	297	TPST2	TPST2	4.14254	0.729208	1.82568	-2.87453	0.6484	20.9664	0 .	50 x 4	22 q12	tyrosylprotein sulfotransferase 2
IL27RA	298	IL27RA	IL27RA	4.6946	0.750938	1.82027	-4.42926	0.655139	21.3467	0 .	47 x 2	19 p13	interleukin 27 receptor subunit alpha
PHB	299	PHB	PHB	5.04331	0.775523	1.81921	-2.99879	0.902405	51.5553	0 .	50 x 3	17 q21	prohibitin
TLN1	300	TLN1	TLN1	6.22106	0.703526	1.81886	-2.51041	0.63767	20.3783	0 .	48 x 5	9 p13	talin 1
CTSH	301	CTSH	CTSH	6.94508	0.824495	1.8184	-2.66809	0.643643	20.7031	0 .	50 x 1	15 q25	cathepsin H
C14orf142	302	C14orf142		3.20202	0.608785	1.81759	-2.18594	0.626855	19.8057	0 .	50 x 7
CD27-AS1	303	CD27-AS1		4.39797	0.707402	1.81636	-1.91487	0.764625	29.2064	0 .	50 x 4	12 p13	CD27 antisense RNA 1
ANXA5	304	ANXA5	ANXA5	6.31807	0.754523	1.81514	-2.43494	0.777817	30.4659	0 .	50 x 5	4 q27	annexin A5
TCTA	305	TCTA	TCTA	5.26256	0.829401	1.81236	-4.50297	0.711807	24.9476	0 .	49 x 1	3 p21	T cell leukemia translocation altered
SPINT1	306	SPINT1	SPINT1	3.39764	0.667561	1.81106	-3.39764	0.67402	22.4612	0 .	48 x 4	15 q15	serine peptidase inhibitor, Kunitz type 1
ENO1	307	ENO1	ENO1	7.60838	0.61684	1.81012	-1.94377	0.755025	28.3462	0 .	50 x 7	1 p36	enolase 1
ZNF559	308	ZNF559	ZNF559	4.05661	0.840975	1.808	-4.05661	0.742146	27.2581	0 .	50 x 1	19 p13	zinc finger protein 559
FCRLB	309	FCRLB	FCRLB	1.83882	0.628678	1.80202	-1.83702	0.74247	27.2846	0 .	48 x 4	1 q23	Fc receptor like B
FOXN3-AS1	310	FOXN3-AS1		1.41898	0.567127	1.80112	-1.41731	0.727423	26.0964	0 .	47 x 4	14 q32	FOXN3 antisense RNA 1
HN1L	311	HN1L		3.59929	0.786726	1.80087	-3.59812	0.843933	38.7272	0 .	50 x 4
SRP14-AS1	312	SRP14-AS1		2.82417	0.733219	1.79707	-2.82417	0.752051	28.0885	0 .	48 x 1	15 q15	SRP14 antisense RNA1 (head to head)
SLC25A11	313	SLC25A11	SLC25A11	4.35863	0.62113	1.79503	-2.19691	0.853573	40.3332	0 .	50 x 3	17 p13	solute carrier family 25 member 11
PPT1	314	PPT1	PPT1	5.03932	0.721959	1.79445	-1.96215	0.760751	28.8539	0 .	50 x 5	1 p34	palmitoyl-protein thioesterase 1
TMEM42	315	TMEM42	TMEM42	4.32305	0.728544	1.79418	-3.78739	0.784732	31.1661	0 .	47 x 1	3 p21	transmembrane protein 42
MED11	316	MED11	MED11	3.67364	0.668441	1.79336	-2.97036	0.761374	28.9101	0 .	50 x 5	17 p13	mediator complex subunit 11
NCEH1	317	NCEH1	NCEH1	2.17188	0.710474	1.79299	-2.17188	0.664643	21.8983	0 .	49 x 5	3 q26	neutral cholesterol ester hydrolase 1
TAPBPL	318	TAPBPL	TAPBPL	4.74292	0.553937	1.79215	-1.89214	0.719666	25.5157	0 .	46 x 2	12 p13	TAP binding protein like
RAB5B	319	RAB5B	RAB5B	5.97879	0.769773	1.79178	-3.20372	0.809515	33.9429	0 .	50 x 4	12 q13	RAB5B, member RAS oncogene family
PIN4	320	PIN4	PIN4	2.25753	0.599134	1.79162	-2.25753	0.789513	31.6676	0 .	49 x 6	X q13	peptidylprolyl cis/trans isomerase, NIMA-interacting 4
LINC00665	321	LINC00665		2.41186	0.527436	1.79033	-2.41141	0.803423	33.2174	0 .	47 x 4	19 q13	long intergenic non-protein coding RNA 665
RNF170	322	RNF170	RNF170	2.95983	0.674014	1.78669	-2.95983	0.802244	33.0804	0 .	48 x 2	8 p11	ring finger protein 170
RALB	323	RALB	RALB	5.08588	0.671731	1.78669	-2.24847	0.651146	21.1203	0 .	49 x 5	2 q14	RAS like proto-oncogene B
PCBD1	324	PCBD1	PCBD1	3.7023	0.721421	1.78368	-3.14807	0.650759	21.0985	0 .	48 x 2	10 q22	pterin-4 alpha-carbinolamine dehydratase 1
OSTF1	325	OSTF1	OSTF1	5.99987	0.62212	1.78319	-2.33578	0.793476	32.095	0 .	50 x 5	9 q21	osteoclast stimulating factor 1
AGPAT1	326	AGPAT1	AGPAT1	4.01044	0.733566	1.78295	-3.97924	0.881397	45.9326	0 .	50 x 1	6 p21	1-acylglycerol-3-phosphate O-acyltransferase 1
BSG	327	BSG	BSG	6.38294	0.74018	1.78263	-2.95301	0.826354	36.1225	0 .	50 x 3	19 p13	basigin (Ok blood group)
CD52	328	CD52	CD52	10.1373	0.750911	1.77419	-3.90876	0.741178	27.1792	0 .	48 x 1	1 p36	CD52 molecule
CDPF1	329	CDPF1	CDPF1	2.65173	0.648443	1.77343	-2.64527	0.812957	34.3668	0 .	50 x 4	22 q13	cysteine rich DPF motif domain containing 1
AGFG2	330	AGFG2	AGFG2	3.07422	0.645959	1.77149	-3.05816	0.757238	28.5406	0 .	49 x 3	7 q22	ArfGAP with FG repeats 2
FLOT1	331	FLOT1	FLOT1	6.04007	0.651661	1.76896	-2.98902	0.629836	19.9616	0 .	47 x 1	CHR_HSCHR6_MHC_COX_CTG1 p21	flotillin 1
C6orf57	332	C6orf57		2.93741	0.609739	1.76818	-2.91931	0.797512	32.5415	0 .	49 x 4
ICMT	333	ICMT	ICMT	2.73953	0.73575	1.76248	-2.73815	0.669001	22.1575	0 .	50 x 7	1 p36	isoprenylcysteine carboxyl methyltransferase
GNS	334	GNS	GNS	4.30876	0.664739	1.76072	-1.72449	0.710598	24.862	0 .	50 x 6	12 q14	glucosamine (N-acetyl)-6-sulfatase
PDDC1	335	PDDC1		3.97384	0.821122	1.75906	-3.97384	0.733282	26.5489	0 .	47 x 1
ANGEL1	336	ANGEL1	ANGEL1	3.8871	0.679756	1.75674	-3.87238	0.793797	32.1301	0 .	50 x 4	14 q24	angel homolog 1
SEPT11	337	SEPT11		2.52466	0.659114	1.75312	-2.52466	0.639626	20.484	0 .	50 x 6
ENOX2	338	ENOX2	ENOX2	2.85825	0.591496	1.7512	-2.53499	0.66692	22.0332	0 .	48 x 4	X q26	ecto-NOX disulfide-thiol exchanger 2
OPN3	339	OPN3	OPN3	4.39463	0.659929	1.74569	-1.85394	0.596932	18.3159	0 .	48 x 6	1 q43	opsin 3
SRD5A1	340	SRD5A1	SRD5A1	2.88302	0.66665	1.74521	-2.49696	0.76976	29.6855	0 .	50 x 5	5 p15	steroid 5 alpha-reductase 1
KRT8P12	341	KRT8P12		2.21746	0.638282	1.74466	-2.21677	0.737074	26.8486	0 .	47 x 4	3 q25	keratin 8 pseudogene 12
GBA	342	GBA	GBA	3.09069	0.563809	1.74455	-2.34598	0.797119	32.4976	0 .	49 x 5	CHR_HSCHR1_2_CTG31 q22	glucosylceramidase beta
C19orf25	343	C19orf25	C19orf25	3.03384	0.674864	1.74209	-3.02445	0.74551	27.5355	0 .	48 x 3	19 p13	chromosome 19 open reading frame 25
C11orf68	344	C11orf68	C11orf68	4.55337	0.666153	1.7357	-2.2123	0.738942	26.9983	0 .	50 x 6	11 q13	chromosome 11 open reading frame 68
SLC25A43	345	SLC25A43	SLC25A43	3.15389	0.681731	1.72879	-3.15389	0.666769	22.0243	0 .	48 x 3	X q24	solute carrier family 25 member 43
NCDN	346	NCDN	NCDN	2.79896	0.673271	1.72736	-2.79896	0.828489	36.4192	0 .	49 x 2	1 p34	neurochondrin
BRI3BP	347	BRI3BP	BRI3BP	3.33345	0.693255	1.72722	-3.32306	0.647707	20.9278	0 .	48 x 4	12 q24	BRI3 binding protein
MTIF3	348	MTIF3	MTIF3	5.04621	0.666112	1.72699	-2.7428	0.797605	32.5519	0 .	47 x 2	13 q12	mitochondrial translational initiation factor 3
DTD2	349	DTD2	DTD2	2.80822	0.648892	1.72397	-2.8025	0.846941	39.2132	0 .	50 x 4	14 q12	D-aminoacyl-tRNA deacylase 2
RBBP9	350	RBBP9	RBBP9	2.83774	0.758709	1.7227	-2.83774	0.771728	29.8728	0 .	50 x 5	20 p11	RB binding protein 9, serine hydrolase
GYS1	351	GYS1	GYS1	4.26172	0.652514	1.72085	-4.04366	0.759349	28.7282	0 .	47 x 1	19 q13	glycogen synthase 1
AP2M1	352	AP2M1	AP2M1	6.51956	0.720335	1.71769	-2.95949	0.908677	53.5784	0 .	50 x 2	3 q27	adaptor related protein complex 2 subunit mu 1
SMUG1	353	SMUG1	SMUG1	2.68016	0.593209	1.71754	-2.68016	0.798895	32.6972	0 .	47 x 3	12 q13	single-strand-selective monofunctional uracil-DNA glycosylase 1
DTYMK	354	DTYMK	DTYMK	3.3009	0.599693	1.71218	-2.86524	0.746026	27.5785	0 .	47 x 3	2 q37	deoxythymidylate kinase
NAGA	355	NAGA	NAGA	3.2789	0.635483	1.7121	-2.11222	0.723114	25.7712	0 .	49 x 5	22 q13	alpha-N-acetylgalactosaminidase
FKBP1A	356	FKBP1A	FKBP1A	5.5862	0.75929	1.71209	-2.73686	0.807158	33.6585	0 .	50 x 3	20 p13	FKBP prolyl isomerase 1A
TRAPPC1	357	TRAPPC1	TRAPPC1	6.25921	0.74866	1.71055	-2.76932	0.811345	34.1671	0 .	50 x 4	17 p13	trafficking protein particle complex 1
LIPA	358	LIPA	LIPA	4.5559	0.763341	1.70556	-3.26704	0.833836	37.1851	0 .	50 x 3	10 q23	lipase A, lysosomal acid type
DAD1	359	DAD1	DAD1	6.70369	0.834283	1.70316	-3.15475	0.813525	34.4378	0 .	50 x 5	14 q11	defender against cell death 1
HLA-DPA1	360	HLA-DPA1	HLA-DPA1	9.73432	0.667207	1.70304	-2.61565	0.605975	18.7525	0 .	48 x 3	CHR_HSCHR6_MHC_DBB_CTG1 p21	major histocompatibility complex, class II, DP alpha 1
HOMEZ	361	HOMEZ	HOMEZ	1.61758	0.559232	1.70267	-1.61644	0.778376	30.5215	0 .	48 x 6	14 q11	homeobox and leucine zipper encoding
POP5	362	POP5	POP5	4.87077	0.746388	1.70029	-2.94844	0.721538	25.654	0 .	47 x 1	12 q24	POP5 homolog, ribonuclease P/MRP subunit
C17orf80	363	C17orf80	C17orf80	3.21163	0.705914	1.70008	-3.20217	0.820403	35.3208	0 .	50 x 4	17 q25	chromosome 17 open reading frame 80
C4orf27	364	C4orf27		3.19614	0.702486	1.69684	-2.58128	0.78493	31.1865	0 .	50 x 6
G6PD	365	G6PD	G6PD	4.8301	0.576941	1.6944	-2.38957	0.728339	26.1663	0 .	47 x 4	X q28	glucose-6-phosphate dehydrogenase
N6AMT2	366	N6AMT2		1.48604	0.576482	1.69345	-1.48604	0.80857	33.8284	0 .	50 x 5
BRK1	367	BRK1	BRK1	6.90131	0.700041	1.6931	-2.09979	0.82176	35.5004	0 .	50 x 6	3 p25	BRICK1 subunit of SCAR/WAVE actin nucleating complex
ZBTB12	368	ZBTB12	ZBTB12	1.86086	0.582284	1.69091	-1.86086	0.731861	26.438	0 .	47 x 4	CHR_HSCHR6_MHC_DBB_CTG1 p21	zinc finger and BTB domain containing 12
MCTS1	369	MCTS1	MCTS1	4.079	0.513106	1.69078	-2.43549	0.759641	28.7542	0 .	47 x 5	X q24	MCTS1 re-initiation and release factor
LSP1	370	LSP1	LSP1	5.97058	0.811317	1.68787	-3.56663	0.741454	27.2017	0 .	48 x 1	11 p15	lymphocyte specific protein 1
TMEM14C	371	TMEM14C	TMEM14C	4.85779	0.800812	1.68701	-2.89688	0.84083	38.2391	0 .	50 x 3	6 p24	transmembrane protein 14C
FAM220A	372	FAM220A	FAM220A	3.38441	0.659302	1.68661	-2.2949	0.729198	26.2321	0 .	50 x 7	7 p22	family with sequence similarity 220 member A
OGG1	373	OGG1	OGG1	3.30065	0.583079	1.68107	-3.30065	0.737476	26.8807	0 .	46 x 2	3 p25	8-oxoguanine DNA glycosylase
MBLAC2	374	MBLAC2	MBLAC2	2.29174	0.664029	1.6809	-2.29144	0.706662	24.5861	0 .	47 x 5	5 q14	metallo-beta-lactamase domain containing 2
PCMTD2	375	PCMTD2	PCMTD2	5.3921	0.582188	1.67744	-2.04129	0.750348	27.9427	0 .	47 x 4	CHR_HSCHR20_1_CTG3 q13	protein-L-isoaspartate (D-aspartate) O-methyltransferase domain containing 2
NDUFB5	376	NDUFB5	NDUFB5	4.10427	0.636645	1.67634	-2.87855	0.811542	34.1913	0 .	50 x 4	3 q26	NADH:ubiquinone oxidoreductase subunit B5
PIGK	377	PIGK	PIGK	2.91938	0.763498	1.67503	-2.91938	0.784468	31.1388	0 .	50 x 4	1 p31	phosphatidylinositol glycan anchor biosynthesis class K
ALDH6A1	378	ALDH6A1	ALDH6A1	2.31117	0.61178	1.67459	-2.29595	0.843391	38.6409	0 .	50 x 5	14 q24	aldehyde dehydrogenase 6 family member A1
IRF2	379	IRF2	IRF2	5.02185	0.806232	1.67379	-3.4551	0.749735	27.8906	0 .	50 x 5	4 q35	interferon regulatory factor 2
ZFP64	380	ZFP64	ZFP64	2.59346	0.620585	1.67351	-2.59346	0.699481	24.0945	0 .	48 x 5	20 q13	ZFP64 zinc finger protein
NUDT18	381	NUDT18	NUDT18	3.36903	0.716436	1.67258	-3.36903	0.727422	26.0963	0 .	47 x 1	8 p21	nudix hydrolase 18
CHTF8	382	CHTF8	CHTF8	5.61744	0.633768	1.6722	-1.84202	0.713779	25.0883	0 .	50 x 6	16 q22	chromosome transmission fidelity factor 8
C21orf59	383	C21orf59		3.8659	0.686634	1.6716	-2.82875	0.830941	36.7663	0 .	50 x 4
SLC38A10	384	SLC38A10	SLC38A10	4.66346	0.80864	1.66789	-4.66346	0.725065	25.9176	0 .	47 x 1	17 q25	solute carrier family 38 member 10
TMEM19	385	TMEM19	TMEM19	4.92156	0.631639	1.66731	-2.2263	0.717525	25.359	0 .	48 x 3	12 q21	transmembrane protein 19
ENTPD3-AS1	386	ENTPD3-AS1		1.25694	0.519651	1.66675	-1.25582	0.769795	29.6888	0 .	47 x 5	3 p22	ENTPD3 antisense RNA 1
PNOC	387	PNOC	PNOC	6.25319	0.761709	1.66514	-2.81424	0.708293	24.6999	0 .	48 x 1	8 p21	prepronociceptin
TRIM34	388	TRIM34	TRIM34	4.20541	0.678224	1.665	-4.20541	0.817376	34.9266	0 .	48 x 2	11 p15	tripartite motif containing 34
FLI1	389	FLI1	FLI1	5.28165	0.847736	1.66019	-3.13799	0.80255	33.1159	0 .	50 x 1	11 q24	Fli-1 proto-oncogene, ETS transcription factor
APMAP	390	APMAP	APMAP	5.03686	0.643413	1.66001	-1.72551	0.701901	24.2585	0 .	50 x 7	20 p11	adipocyte plasma membrane associated protein
TMEM230	391	TMEM230	TMEM230	5.92582	0.893594	1.65968	-5.78555	0.892855	48.806	0 .	50 x 1	20 p12	transmembrane protein 230
TRIM6-TRIM34	392	TRIM6-TRIM34	TRIM6-TRIM34	4.33454	0.689366	1.65751	-4.33454	0.818458	35.0665	0 .	49 x 1	11 p15	TRIM6-TRIM34 readthrough
LCP1	393	LCP1	LCP1	7.51494	0.778987	1.65279	-2.45127	0.674533	22.4926	0 .	50 x 6	13 q14	lymphocyte cytosolic protein 1
FAM96A	394	FAM96A		5.61865	0.739823	1.65171	-2.90276	0.885476	46.9088	0 .	50 x 3
FIG4	395	FIG4	FIG4	5.27817	0.873774	1.65171	-5.20017	0.761854	28.9535	0 .	48 x 1	6 q21	FIG4 phosphoinositide 5-phosphatase
USP5	396	USP5	USP5	5.06219	0.558209	1.651	-2.09782	0.724106	25.8455	0 .	47 x 3	12 p13	ubiquitin specific peptidase 5
TMSB4X	397	TMSB4X	TMSB4X	10.5376	0.610772	1.64966	-1.94319	0.603539	18.6338	0 .	50 x 7	X p22	thymosin beta 4 X-linked
RINL	398	RINL	RINL	4.55639	0.784621	1.64745	-4.45634	0.871654	43.7801	0 .	50 x 1	19 q13	Ras and Rab interactor like
BIN1	399	BIN1	BIN1	5.35749	0.631572	1.64596	-2.14043	0.693783	23.7146	0 .	47 x 1	2 q14	bridging integrator 1
SLC35A4	400	SLC35A4	SLC35A4	4.76708	0.610557	1.64418	-2.14421	0.814418	34.55	0 .	50 x 5	5 q31	solute carrier family 35 member A4
HDHD2	401	HDHD2	HDHD2	4.35081	0.771656	1.64404	-3.77111	0.885251	46.8537	0 .	50 x 2	18 q21	haloacid dehalogenase like hydrolase domain containing 2
TEAD2	402	TEAD2	TEAD2	5.57204	0.760056	1.64281	-5.57204	0.663174	21.8118	0 .	49 x 1	19 q13	TEA domain transcription factor 2
ORMDL3	403	ORMDL3	ORMDL3	6.10986	0.675468	1.64185	-2.21692	0.553914	16.3778	0 .	47 x 2	17 q21	ORMDL sphingolipid biosynthesis regulator 3
COX11	404	COX11	COX11	4.16569	0.70655	1.63921	-3.39763	0.868493	43.1303	0 .	50 x 4	17 q22	cytochrome c oxidase copper chaperone COX11
CDIP1	405	CDIP1	CDIP1	4.66731	0.631265	1.6385	-2.71821	0.770422	29.7482	0 .	50 x 6	16 p13	cell death inducing p53 target 1
PRPSAP1	406	PRPSAP1	PRPSAP1	3.26298	0.759421	1.63826	-3.26298	0.887623	47.4427	0 .	50 x 2	17 q25	phosphoribosyl pyrophosphate synthetase associated protein 1
CLN6	407	CLN6	CLN6	3.42717	0.632816	1.63822	-2.74259	0.729354	26.2441	0 .	47 x 1	15 q23	CLN6 transmembrane ER protein
OAZ1	408	OAZ1	OAZ1	8.80685	0.866625	1.63382	-3.55627	0.871853	43.8217	0 .	50 x 1	19 p13	ornithine decarboxylase antizyme 1
RPS6KA1	409	RPS6KA1	RPS6KA1	5.11462	0.670111	1.62026	-3.18374	0.870271	43.4931	0 .	49 x 2	1 p36	ribosomal protein S6 kinase A1
ELP6	410	ELP6	ELP6	3.07503	0.505032	1.6191	-2.21039	0.794425	32.1989	0 .	48 x 5	3 p21	elongator acetyltransferase complex subunit 6
MFSD1	411	MFSD1	MFSD1	3.92781	0.551502	1.61813	-1.55492	0.698963	24.0596	0 .	49 x 6	3 q25	major facilitator superfamily domain containing 1
UNC45A	412	UNC45A	UNC45A	4.27048	0.6518	1.61608	-3.52254	0.881146	45.874	0 .	50 x 4	15 q26	unc-45 myosin chaperone A
CSK	413	CSK	CSK	7.28388	0.680164	1.61166	-3.2301	0.831457	36.8402	0 .	49 x 1	15 q24	C-terminal Src kinase
RCAN3	414	RCAN3	RCAN3	3.77657	0.641604	1.61158	-2.42513	0.710026	24.8216	0 .	49 x 4	1 p36	RCAN family member 3
MPI	415	MPI	MPI	3.64532	0.695447	1.61003	-3.64525	0.84826	39.4307	0 .	50 x 1	15 q24	mannose phosphate isomerase
KIAA2013	416	KIAA2013	KIAA2013	5.00899	0.702264	1.60806	-3.28663	0.792943	32.0369	0 .	50 x 3	1 p36	KIAA2013
GALM	417	GALM	GALM	2.61973	0.653384	1.60623	-2.61816	0.711256	24.9086	0 .	47 x 3	2 p22	galactose mutarotase
BCKDHB	418	BCKDHB	BCKDHB	2.8207	0.673869	1.60599	-2.6123	0.751261	28.0208	0 .	48 x 1	6 q14	branched chain keto acid dehydrogenase E1 subunit beta
RAB3D	419	RAB3D	RAB3D	2.04154	0.554901	1.60533	-1.67002	0.7403	27.1079	0 .	48 x 4	19 p13	RAB3D, member RAS oncogene family
ECHS1	420	ECHS1	ECHS1	5.2837	0.716801	1.59922	-2.94213	0.866252	42.6827	0 .	50 x 3	10 q26	enoyl-CoA hydratase, short chain 1
PCK2	421	PCK2	PCK2	4.01409	0.547061	1.59869	-2.3828	0.755035	28.3471	0 .	47 x 3	14 q11	phosphoenolpyruvate carboxykinase 2, mitochondrial
MAGEF1	422	MAGEF1	MAGEF1	5.02796	0.789607	1.59733	-3.17462	0.582646	17.6481	0 .	50 x 7	3 q27	MAGE family member F1
PKM	423	PKM	PKM	7.14152	0.582601	1.59645	-2.19616	0.739583	27.0499	0 .	50 x 7	15 q23	pyruvate kinase M1/2
COX15	424	COX15	COX15	3.82276	0.593584	1.59444	-2.80008	0.869738	43.3835	0 .	50 x 4	10 q24	cytochrome c oxidase assembly homolog COX15
TMEM254	425	TMEM254	TMEM254	2.89751	0.579689	1.59221	-2.89751	0.765129	29.2528	0 .	48 x 5	10 q22	transmembrane protein 254
CKS1B	426	CKS1B	CKS1B	1.83553	0.557259	1.58484	-1.83006	0.748233	27.7635	0 .	49 x 7	1 q21	CDC28 protein kinase regulatory subunit 1B
DCTN1	427	DCTN1	DCTN1	5.08972	0.527921	1.58248	-1.71808	0.783592	31.0485	0 .	47 x 3	2 p13	dynactin subunit 1
CTDSP1	428	CTDSP1	CTDSP1	5.20446	0.779358	1.57982	-3.53151	0.861893	41.8413	0 .	50 x 2	2 q35	CTD small phosphatase 1
SKA2	429	SKA2	SKA2	2.76809	0.690166	1.57937	-2.76809	0.525721	15.2138	0 .	49 x 7	17 q22	spindle and kinetochore associated complex subunit 2
PRPS2	430	PRPS2	PRPS2	4.33186	0.617522	1.57336	-1.93819	0.816282	34.7864	0 .	50 x 5	X p22	phosphoribosyl pyrophosphate synthetase 2
MEA1	431	MEA1	MEA1	5.6903	0.692239	1.57169	-2.22384	0.863349	42.1181	0 .	50 x 4	6 p21	male-enhanced antigen 1
FAM104B	432	FAM104B	FAM104B	2.05334	0.545523	1.56943	-2.04926	0.769868	29.6957	0 .	50 x 7	X p11	family with sequence similarity 104 member B
TIMMDC1	433	TIMMDC1	TIMMDC1	4.26112	0.60173	1.56471	-2.1466	0.807751	33.7297	0 .	49 x 5	3 q13	translocase of inner mitochondrial membrane domain containing 1
ALDH18A1	434	ALDH18A1	ALDH18A1	4.42564	0.606895	1.55626	-2.19222	0.844583	38.8312	0 .	50 x 5	10 q24	aldehyde dehydrogenase 18 family member A1
PPP1CA	435	PPP1CA	PPP1CA	6.57277	0.678154	1.55128	-2.23805	0.847196	39.2551	0 .	50 x 5	11 q13	protein phosphatase 1 catalytic subunit alpha
BCAT2	436	BCAT2	BCAT2	3.50347	0.55001	1.54904	-3.49237	0.775605	30.248	0 .	47 x 3	19 q13	branched chain amino acid transaminase 2
BCAS4	437	BCAS4	BCAS4	5.83465	0.741033	1.54851	-3.28141	0.613541	19.1266	0 .	47 x 1	20 q13	breast carcinoma amplified sequence 4
ZNF252P	438	ZNF252P		3.13729	0.58764	1.54562	-3.13729	0.772515	29.9483	0 .	47 x 3	8 q24	zinc finger protein 252, pseudogene
NDRG3	439	NDRG3	NDRG3	4.48773	0.883039	1.54551	-3.97829	0.796452	32.4231	0 .	49 x 1	20 q11	NDRG family member 3
FLOT2	440	FLOT2	FLOT2	7.24608	0.810624	1.54338	-3.6363	0.908988	53.6838	0 .	50 x 1	17 q11	flotillin 2
AP1M1	441	AP1M1	AP1M1	5.72355	0.696365	1.54055	-3.28405	0.823696	35.7598	0 .	49 x 1	19 p13	adaptor related protein complex 1 subunit mu 1
HDAC1	442	HDAC1	HDAC1	7.19805	0.564646	1.53992	-2.47773	0.807482	33.6974	0 .	48 x 4	1 p35	histone deacetylase 1
CKMT2-AS1	443	CKMT2-AS1		1.7038	0.62551	1.53916	-1.70214	0.765413	29.279	0 .	47 x 3	5 q14	CKMT2 antisense RNA 1
ORAI3	444	ORAI3	ORAI3	4.2228	0.593378	1.53848	-2.56833	0.80467	33.3635	0 .	49 x 5	16 p11	ORAI calcium release-activated calcium modulator 3
ZADH2	445	ZADH2	ZADH2	3.5244	0.646911	1.53584	-2.55974	0.723547	25.8036	0 .	47 x 4	18 q22	zinc binding alcohol dehydrogenase domain containing 2
FAM173B	446	FAM173B		2.48052	0.672532	1.53425	-2.47957	0.794534	32.2109	0 .	50 x 1
CASP6	447	CASP6	CASP6	2.5631	0.556602	1.53374	-2.55575	0.695405	23.8219	0 .	49 x 7	4 q25	caspase 6
TMEM106C	448	TMEM106C	TMEM106C	3.97249	0.603013	1.53312	-2.25585	0.704055	24.406	0 .	47 x 3	12 q13	transmembrane protein 106C
ARHGAP30	449	ARHGAP30	ARHGAP30	7.04112	0.620193	1.53117	-2.56646	0.73852	26.9644	0 .	47 x 3	1 q23	Rho GTPase activating protein 30
TUBB	450	TUBB	TUBB	6.62368	0.683839	1.52755	-1.99734	0.787301	31.4337	0 .	50 x 4	CHR_HSCHR6_MHC_COX_CTG1 p21	tubulin beta class I
VPS72	451	VPS72	VPS72	4.81575	0.621701	1.52661	-2.61029	0.850315	39.7744	0 .	50 x 5	1 q21	vacuolar protein sorting 72 homolog
ANAPC16	452	ANAPC16	ANAPC16	6.2174	0.93064	1.52184	-5.69814	0.890477	48.1749	0 .	50 x 1	10 q22	anaphase promoting complex subunit 16
DAK	453	DAK		5.45178	0.701574	1.51698	-2.70588	0.848587	39.4849	0 .	49 x 1
CNN2	454	CNN2	CNN2	7.01634	0.744711	1.513	-3.45997	0.800674	32.8998	0 .	49 x 1	19 p13	calponin 2
VDAC3	455	VDAC3	VDAC3	5.36652	0.517959	1.51179	-1.98862	0.713094	25.0393	0 .	49 x 7	8 p11	voltage dependent anion channel 3
NUCB1	456	NUCB1	NUCB1	5.82902	0.632406	1.51107	-1.98264	0.761601	28.9306	0 .	48 x 1	19 q13	nucleobindin 1
AKR1A1	457	AKR1A1	AKR1A1	5.3307	0.635798	1.51015	-2.65357	0.843573	38.6698	0 .	48 x 1	1 p34	aldo-keto reductase family 1 member A1
CTDSP2	458	CTDSP2	CTDSP2	6.65639	0.608522	1.50918	-2.1971	0.752071	28.0902	0 .	49 x 5	12 q14	CTD small phosphatase 2
IKZF1	459	IKZF1	IKZF1	6.14646	0.641449	1.50899	-1.98743	0.637653	20.3773	0 .	47 x 1	7 p12	IKAROS family zinc finger 1
MRS2	460	MRS2	MRS2	3.51028	0.648262	1.5089	-3.3665	0.792513	31.9902	0 .	50 x 5	6 p22	magnesium transporter MRS2
PIGY	461	PIGY	PIGY	5.77265	0.628547	1.50831	-2.73011	0.688725	23.3846	0 .	50 x 7	4 q22	phosphatidylinositol glycan anchor biosynthesis class Y
SCAMP4	462	SCAMP4	SCAMP4	4.85734	0.626636	1.5055	-3.34518	0.773605	30.0534	0 .	47 x 2	19 p13	secretory carrier membrane protein 4
PDCD6	463	PDCD6	PDCD6	4.70811	0.502871	1.50067	-1.35595	0.832004	36.919	0 .	49 x 6	5 p15	programmed cell death 6
CLNS1A	464	CLNS1A	CLNS1A	4.60166	0.568422	1.49587	-2.09819	0.766782	29.406	0 .	49 x 5	11 q14	chloride nucleotide-sensitive channel 1A
C11orf73	465	C11orf73		4.13772	0.726237	1.49169	-3.46811	0.844684	38.8474	0 .	50 x 3
HCLS1	466	HCLS1	HCLS1	7.42976	0.631695	1.48615	-2.3842	0.772932	29.9884	0 .	47 x 2	3 q13	hematopoietic cell-specific Lyn substrate 1
DCAF11	467	DCAF11	DCAF11	5.36803	0.477621	1.48561	-1.89377	0.827402	36.2676	0 .	47 x 5	14 q12	DDB1 and CUL4 associated factor 11
HPS3	468	HPS3	HPS3	4.86191	0.666031	1.48416	-2.00037	0.778224	30.5064	0 .	49 x 2	3 q24	HPS3 biogenesis of lysosomal organelles complex 2 subunit 1
HDDC2	469	HDDC2	HDDC2	3.98653	0.634701	1.48302	-2.50212	0.812035	34.2523	0 .	49 x 3	6 q22	HD domain containing 2
CTSS	470	CTSS	CTSS	7.61726	0.679838	1.47658	-2.58388	0.835974	37.5008	0 .	50 x 4	1 q21	cathepsin S
ANKRD16	471	ANKRD16	ANKRD16	3.07956	0.576601	1.47619	-3.06492	0.724584	25.8814	0 .	47 x 4	10 p15	ankyrin repeat domain 16
ZNF792	472	ZNF792	ZNF792	2.28413	0.589604	1.47406	-2.28413	0.752083	28.0912	0 .	48 x 6	19 q13	zinc finger protein 792
DPAGT1	473	DPAGT1	DPAGT1	3.2623	0.674398	1.47341	-3.25948	0.765186	29.2581	0 .	47 x 1	11 q23	dolichyl-phosphate N-acetylglucosaminephosphotransferase 1
SMARCB1	474	SMARCB1	SMARCB1	7.23159	0.628076	1.47224	-2.0333	0.716243	25.2659	0 .	48 x 3	22 q11	SWI/SNF related, matrix associated, actin dependent regulator of chromatin, subfamily b, member 1
PRMT2	475	PRMT2	PRMT2	4.88115	0.643543	1.46492	-1.87746	0.714153	25.1152	0 .	47 x 2	21 q22	protein arginine methyltransferase 2
WDR46	476	WDR46	WDR46	4.94831	0.534662	1.46484	-2.06604	0.767958	29.5158	0 .	48 x 6	CHR_HSCHR6_MHC_DBB_CTG1 p21	WD repeat domain 46
CAPN1	477	CAPN1	CAPN1	5.66931	0.623637	1.46419	-2.24182	0.865603	42.555	0 .	48 x 1	11 q13	calpain 1
FAM117A	478	FAM117A	FAM117A	5.63454	0.731232	1.46145	-3.04368	0.849638	39.6605	0 .	50 x 1	17 q21	family with sequence similarity 117 member A
CCT3	479	CCT3	CCT3	6.16556	0.651499	1.46141	-2.39052	0.852918	40.2194	0 .	50 x 5	1 q22	chaperonin containing TCP1 subunit 3
CCT7	480	CCT7	CCT7	6.39139	0.648242	1.46086	-1.80528	0.874749	44.4383	0 .	50 x 5	2 p13	chaperonin containing TCP1 subunit 7
SUCLG2	481	SUCLG2	SUCLG2	5.02061	0.644959	1.45841	-2.49554	0.669627	22.1951	0 .	48 x 3	3 p14	succinate-CoA ligase GDP-forming beta subunit
THAP8	482	THAP8	THAP8	1.52169	0.524795	1.44814	-1.52169	0.813658	34.4544	0 .	47 x 5	19 q13	THAP domain containing 8
SP110	483	SP110	SP110	6.03377	0.616962	1.44794	-2.33982	0.792079	31.9431	0 .	48 x 2	2 q37	SP110 nuclear body protein
ZKSCAN3	484	ZKSCAN3	ZKSCAN3	2.11924	0.605303	1.44571	-2.11924	0.860445	41.5699	0 .	48 x 3	6 p22	zinc finger with KRAB and SCAN domains 3
SPG21	485	SPG21	SPG21	5.15488	0.585129	1.44185	-2.8056	0.7737	30.0626	0 .	48 x 2	15 q22	SPG21 abhydrolase domain containing, maspardin
POLD2	486	POLD2	POLD2	4.76112	0.603055	1.43245	-1.87552	0.760394	28.8218	0 .	48 x 3	7 p13	DNA polymerase delta 2, accessory subunit
CCM2	487	CCM2	CCM2	5.19497	0.638212	1.43154	-3.12628	0.81221	34.274	0 .	47 x 2	7 p13	CCM2 scaffold protein
PSME1	488	PSME1	PSME1	7.94409	0.522064	1.42943	-2.46883	0.72907	26.2223	0 .	47 x 3	14 q12	proteasome activator subunit 1
PRKACA	489	PRKACA	PRKACA	4.21067	0.50398	1.42202	-1.75017	0.737251	26.8627	0 .	47 x 4	19 p13	protein kinase cAMP-activated catalytic subunit alpha
APOBEC3F	490	APOBEC3F	APOBEC3F	3.96691	0.650586	1.41781	-3.95318	0.674914	22.5159	0 .	47 x 4	22 q13	apolipoprotein B mRNA editing enzyme catalytic subunit 3F
NIPSNAP1	491	NIPSNAP1	NIPSNAP1	4.93165	0.605476	1.4163	-2.3068	0.856266	40.8079	0 .	49 x 2	22 q12	nipsnap homolog 1
WDR92	492	WDR92	WDR92	2.45941	0.622309	1.41493	-2.45941	0.838953	37.9501	0 .	49 x 3	2 p14	WD repeat domain 92
TADA3	493	TADA3	TADA3	5.24084	0.543886	1.40942	-1.9456	0.805414	33.4511	0 .	47 x 2	3 p25	transcriptional adaptor 3
MYL12A	494	MYL12A	MYL12A	7.51869	0.622353	1.40706	-2.23433	0.657697	21.4934	0 .	50 x 7	18 p11	myosin light chain 12A
SDHC	495	SDHC	SDHC	5.11035	0.578871	1.40556	-1.52637	0.72883	26.2039	0 .	50 x 7	1 q23	succinate dehydrogenase complex subunit C
POLR2E	496	POLR2E	POLR2E	5.58828	0.64315	1.40356	-2.98341	0.804277	33.3173	0 .	48 x 1	19 p13	RNA polymerase II subunit E
C19orf82	497	C19orf82		1.56251	0.556388	1.40048	-1.55317	0.789868	31.7055	0 .	48 x 3
TPGS2	498	TPGS2	TPGS2	3.26586	0.558298	1.39383	-2.98571	0.725156	25.9245	0 .	47 x 3	18 q12	tubulin polyglutamylase complex subunit 2
UBL7	499	UBL7	UBL7	5.70306	0.652611	1.39293	-1.91887	0.855399	40.6538	0 .	50 x 2	15 q24	ubiquitin like 7
BCL2L13	500	BCL2L13	BCL2L13	3.80672	0.549675	1.3911	-2.5054	0.75134	28.0275	0 .	49 x 7	22 q11	BCL2 like 13
WDR61	501	WDR61	WDR61	4.24542	0.53911	1.38951	-2.16756	0.808008	33.7606	0 .	50 x 7	15 q25	WD repeat domain 61
SUMF2	502	SUMF2	SUMF2	6.55444	0.539337	1.38571	-1.86178	0.712216	24.9767	0 .	47 x 4	7 p11	sulfatase modifying factor 2
CYB5D2	503	CYB5D2	CYB5D2	3.06671	0.513781	1.38296	-2.13898	0.724842	25.9009	0 .	47 x 5	17 p13	cytochrome b5 domain containing 2
IARS2	504	IARS2	IARS2	4.71267	0.553114	1.3811	-1.54498	0.821495	35.4651	0 .	50 x 6	1 q41	isoleucyl-tRNA synthetase 2, mitochondrial
HIRIP3	505	HIRIP3	HIRIP3	3.52713	0.543369	1.37707	-2.11209	0.808084	33.7698	0 .	47 x 5	16 p11	HIRA interacting protein 3
PKIA	506	PKIA	PKIA	3.75404	0.661458	1.37306	-3.75404	0.560194	16.6477	0 .	48 x 6	8 q21	cAMP-dependent protein kinase inhibitor alpha
NEK9	507	NEK9	NEK9	5.4263	0.631595	1.37259	-2.56286	0.841301	38.3123	0 .	49 x 3	14 q24	NIMA related kinase 9
POLR3GL	508	POLR3GL	POLR3GL	6.32784	0.80335	1.37155	-3.11034	0.864648	42.3687	0 .	50 x 1	1 q21	RNA polymerase III subunit G like
GDI2	509	GDI2	GDI2	6.94024	0.591881	1.34782	-1.89081	0.825575	36.0155	0 .	50 x 5	10 p15	GDP dissociation inhibitor 2
SHISA5	510	SHISA5	SHISA5	5.82824	0.632102	1.33401	-2.29835	0.835839	37.4806	0 .	50 x 3	3 p21	shisa family member 5
ECH1	511	ECH1	ECH1	6.49341	0.645283	1.33193	-2.36786	0.842918	38.566	0 .	50 x 4	19 q13	enoyl-CoA hydratase 1
ITPA	512	ITPA	ITPA	5.29454	0.554078	1.32951	-2.34214	0.729531	26.2578	0 .	47 x 2	20 p13	inosine triphosphatase
PARP1	513	PARP1	PARP1	5.65646	0.616208	1.32519	-2.57252	0.775299	30.2181	0 .	50 x 5	1 q42	poly(ADP-ribose) polymerase 1
CCDC109B	514	CCDC109B		5.80983	0.599477	1.31809	-2.33019	0.694994	23.7946	0 .	47 x 1
APEH	515	APEH	APEH	5.04872	0.627901	1.31793	-2.39682	0.886335	47.1206	0 .	48 x 2	3 p21	acylaminoacyl-peptide hydrolase
C1orf123	516	C1orf123		4.94958	0.548321	1.31271	-1.73936	0.823589	35.7454	0 .	47 x 3
GPI	517	GPI	GPI	5.57401	0.468275	1.30576	-1.44267	0.793569	32.1051	0 .	47 x 4	19 q13	glucose-6-phosphate isomerase
TCEANC2	518	TCEANC2	TCEANC2	2.7282	0.614808	1.30175	-2.7282	0.835318	37.4032	0 .	49 x 3	1 p32	transcription elongation factor A N-terminal and central domain containing 2
ALAD	519	ALAD	ALAD	4.33461	0.667446	1.28922	-3.72476	0.816509	34.8154	0 .	48 x 1	9 q32	aminolevulinate dehydratase
ATF6B	520	ATF6B	ATF6B	6.54319	0.674566	1.28874	-2.84452	0.822331	35.5765	0 .	47 x 1	CHR_HSCHR6_MHC_DBB_CTG1 p21	activating transcription factor 6 beta
EDC3	521	EDC3	EDC3	3.67133	0.49898	1.2715	-2.43813	0.812594	34.3216	0 .	48 x 6	15 q24	enhancer of mRNA decapping 3
PIK3AP1	522	PIK3AP1	PIK3AP1	6.54623	0.67458	1.26947	-2.17608	0.754241	28.2779	0 .	50 x 1	10 q24	phosphoinositide-3-kinase adaptor protein 1
GNAI2	523	GNAI2	GNAI2	6.85242	0.59911	1.24538	-2.41086	0.825929	36.064	0 .	49 x 3	3 p21	G protein subunit alpha i2
COQ9	524	COQ9	COQ9	4.01125	0.526189	1.2268	-2.97332	0.808962	33.8758	0 .	47 x 5	16 q21	coenzyme Q9
RING1	525	RING1	RING1	5.66253	0.540175	1.20289	-2.14688	0.76396	29.1454	0 .	47 x 4	CHR_HSCHR6_MHC_DBB_CTG1 p21	ring finger protein 1
PIP4K2B	526	PIP4K2B	PIP4K2B	4.55264	0.661115	1.19563	-3.92665	0.829241	36.525	0 .	48 x 1	CHR_HSCHR17_7_CTG4 q12	phosphatidylinositol-5-phosphate 4-kinase type 2 beta
CAP1	527	CAP1	CAP1	6.97875	0.540221	1.18224	-1.65062	0.693578	23.7012	0 .	50 x 7	1 p34	cyclase associated actin cytoskeleton regulatory protein 1
AK2	528	AK2	AK2	5.20438	0.547668	1.14169	-2.40986	0.883881	46.5213	0 .	49 x 4	1 p35	adenylate kinase 2
MEAF6	529	MEAF6	MEAF6	5.38222	0.524812	1.1295	-1.97715	0.819201	35.1632	0 .	49 x 6	1 p34	MYST/Esa1 associated factor 6
NELFB	530	NELFB	NELFB	5.21139	0.554857	1.11551	-1.82542	0.790103	31.7306	0 .	47 x 2	9 q34	negative elongation factor complex member B
PSMD4	531	PSMD4	PSMD4	6.53569	0.554554	1.10569	-1.76494	0.839753	38.0727	0 .	50 x 6	1 q21	proteasome 26S subunit, non-ATPase 4
RPN2	532	RPN2	RPN2	6.5366	0.483523	1.00441	-1.44413	0.819342	35.1815	0 .	48 x 6	20 q11	ribophorin II
CNPY3	533	CNPY3	CNPY3	7.70785	0.512289	0.972308	-1.94893	0.813159	34.3921	0 .	46 x 2	6 p21	canopy FGF signaling regulator 3

## Sheet: Table S5 - Spot D
	Rank	ID	Symbol	mean expression	SD	max delta e	min delta e	correlation	->t.score	->p.value	Metagene	Chromosome	Description
IGLV4-60	1	IGLV4-60		1.532	1.47751	13.2124	-1.53178	0.231853	5.86742	3.64317487289156e-09 .	42 x 1	22 q11	immunoglobulin lambda variable 4-60
ADAM29	2	ADAM29	ADAM29	1.69211	1.71693	7.97882	-1.69161	0.326701	8.50935	0 .	40 x 1	4 q34	ADAM metallopeptidase domain 29
IGLV5-52	3	IGLV5-52		4.35694	0.912983	7.68015	-2.98266	0.484408	13.6307	0 .	42 x 1	22 q11	immunoglobulin lambda variable 5-52
NT5E	4	NT5E	NT5E	1.50198	1.61356	6.63123	-1.50198	0.271305	6.93898	5.08804109955463e-12 .	44 x 1	6 q14	5'-nucleotidase ecto
CNTNAP2	5	CNTNAP2	CNTNAP2	3.40167	2.24048	6.39107	-3.40165	0.528838	15.3388	0 .	44 x 1	CHR_HSCHR7_3_CTG6 q35	contactin associated protein like 2
KIAA0125	6	KIAA0125		4.14325	3.04406	6.20335	-4.14324	0.179344	4.48768	4.30914107907299e-06 .	46 x 1
SIGLEC6	7	SIGLEC6	SIGLEC6	2.23513	1.5147	6.07418	-2.23513	0.403	10.8399	0 .	45 x 1	19 q13	sialic acid binding Ig like lectin 6
HNRNPA1P70	8	HNRNPA1P70		1.54115	1.17101	5.99725	-1.54104	0.433448	11.8403	0 .	42 x 1	12 q15	heterogeneous nuclear ribonucleoprotein A1 pseudogene 70
GNAO1	9	GNAO1	GNAO1	2.19854	1.78891	5.74862	-2.1981	0.306459	7.92547	5.55111512312578e-15 .	41 x 1	16 q13	G protein subunit alpha o1
MYBL1	10	MYBL1	MYBL1	2.57271	1.50828	5.7366	-2.57271	0.370342	9.8146	0 .	41 x 1	8 q13	MYB proto-oncogene like 1
FAM177B	11	FAM177B	FAM177B	1.41985	0.995116	5.7027	-1.41903	0.410339	11.0768	0 .	42 x 1	1 q41	family with sequence similarity 177 member B
HOMER3	12	HOMER3	HOMER3	2.69314	1.63472	5.61617	-2.69246	0.431073	11.7605	0 .	43 x 1	19 p13	homer scaffold protein 3
LAIR1	13	LAIR1	LAIR1	2.80943	1.57189	5.20346	-2.80921	0.367162	9.71712	0 .	44 x 1	CHR_HSCHR19_4_CTG3_1 q13	leukocyte associated immunoglobulin like receptor 1
IFNG-AS1	14	IFNG-AS1		2.03846	1.49146	4.93029	-2.03837	0.309414	8.00992	2.88657986402541e-15 .	42 x 1	12 q15	IFNG antisense RNA 1
CHAD	15	CHAD	CHAD	2.25769	1.13076	4.82234	-2.25618	0.304061	7.8571	8.99280649946377e-15 .	43 x 1	17 q21	chondroadherin
GPR34	16	GPR34	GPR34	1.59165	1.36487	4.74242	-1.59151	0.257913	6.57138	5.37625499674732e-11 .	40 x 1	X p11	G protein-coupled receptor 34
FCRL3	17	FCRL3	FCRL3	6.29238	1.82558	4.68109	-6.29165	0.591465	18.0573	0 .	44 x 1	1 q23	Fc receptor like 3
GLYATL1P3	18	GLYATL1P3		3.06716	1.00374	4.32547	-3.06571	0.634243	20.1947	0 .	40 x 1
AAAS	19	AAAS	AAAS	4.78472	0.651062	3.82457	-2.08217	0.648237	20.9573	0 .	45 x 1	12 q13	aladin WD repeat nucleoporin
MDGA1	20	MDGA1	MDGA1	2.68607	1.35862	3.80766	-2.68607	0.290985	7.48718	1.24789067967868e-13 .	42 x 1	6 p21	MAM domain containing glycosylphosphatidylinositol anchor 1
NUGGC	21	NUGGC	NUGGC	2.28353	1.32906	3.77786	-2.28353	0.362398	9.57184	0 .	41 x 1	8 p21	nuclear GTPase, germinal center associated
MMP17	22	MMP17	MMP17	3.80611	1.36207	3.72712	-3.8061	0.515491	14.8091	0 .	44 x 1	12 q24	matrix metallopeptidase 17
TCL6	23	TCL6		3.17515	1.11899	3.70933	-3.17515	0.476046	13.3257	0 .	45 x 1	14 q32	T cell leukemia/lymphoma 6
ITGAM	24	ITGAM	ITGAM	4.28936	1.05837	3.68821	-3.78182	0.388818	10.389	0 .	43 x 1	16 p11	integrin subunit alpha M
MDS2	25	MDS2	MDS2	2.93017	1.11106	3.61687	-2.93015	0.552254	16.3072	0 .	43 x 1	1 p36	myelodysplastic syndrome 2 translocation associated
DPF3	26	DPF3	DPF3	1.43868	0.974332	3.5844	-1.43842	0.496465	14.0791	0 .	42 x 1	14 q24	double PHD fingers 3
CRIP3	27	CRIP3	CRIP3	3.78736	1.22009	3.5435	-3.78635	0.565191	16.8655	0 .	43 x 1	6 p21	cysteine rich protein 3
BANK1	28	BANK1	BANK1	5.98914	1.15927	3.50455	-5.37429	0.438345	12.0057	0 .	42 x 1	4 q24	B cell scaffold protein with ankyrin repeats 1
FCRL2	29	FCRL2	FCRL2	7.69044	1.55663	3.49506	-7.68971	0.691506	23.5653	0 .	43 x 1	1 q23	Fc receptor like 2
GSTT1	30	GSTT1	GSTT1	2.54927	1.53509	3.47826	-2.54927	0.266174	6.79766	1.27524657500544e-11 .	46 x 1	CHR_HSCHR22_1_CTG7	glutathione S-transferase theta 1
TCTN1	31	TCTN1	TCTN1	5.16344	0.671173	3.45342	-2.37227	0.50649	14.4603	0 .	43 x 2	12 q24	tectonic family member 1
FCRL5	32	FCRL5	FCRL5	7.01082	1.328	3.44851	-5.88109	0.673976	22.4586	0 .	43 x 1	1 q23	Fc receptor like 5
PPM1F	33	PPM1F	PPM1F	3.57204	0.665162	3.408	-3.50817	0.667787	22.0849	0 .	45 x 1	22 q11	protein phosphatase, Mg2+/Mn2+ dependent 1F
KCNH2	34	KCNH2	KCNH2	3.23796	1.33377	3.40033	-3.23794	0.334955	8.75113	0 .	43 x 1	7 q36	potassium voltage-gated channel subfamily H member 2
TOP1P1	35	TOP1P1		1.68801	0.729305	3.31567	-1.68801	0.583329	17.6794	0 .	40 x 1
CHCHD4P2	36	CHCHD4P2		1.72824	0.926609	3.26949	-1.72766	0.449102	12.3736	0 .	41 x 1	9 q31	coiled-coil-helix-coiled-coil-helix domain containing 4 pseudogene 2
FCRL1	37	FCRL1	FCRL1	8.0376	1.51188	3.1479	-8.03687	0.744679	27.4666	0 .	43 x 1	1 q23	Fc receptor like 1
PPAPDC1B	38	PPAPDC1B		6.73568	1.26385	3.13138	-5.17245	0.685814	23.1977	0 .	44 x 1
TCL1B	39	TCL1B	TCL1B	2.93906	1.00432	3.10648	-2.93906	0.436316	11.937	0 .	45 x 1	14 q32	T cell leukemia/lymphoma 1B
RCN3	40	RCN3	RCN3	3.14039	0.876466	3.07155	-3.14039	0.518282	14.9187	0 .	43 x 1	19 q13	reticulocalbin 3
SLC15A2	41	SLC15A2	SLC15A2	3.65264	0.919529	3.0172	-3.65264	0.686509	23.2421	0 .	42 x 1	3 q13	solute carrier family 15 member 2
PAIP2B	42	PAIP2B	PAIP2B	3.40022	0.996135	3.00031	-3.40022	0.60324	18.6193	0 .	46 x 1	2 p13	poly(A) binding protein interacting protein 2B
PLAC8	43	PLAC8	PLAC8	4.96124	1.2897	2.98219	-4.4832	0.533836	15.5412	0 .	45 x 1	4 q21	placenta associated 8
COL4A4	44	COL4A4	COL4A4	3.3745	1.42988	2.94791	-3.37409	0.309828	8.02178	2.66453525910038e-15 .	40 x 1	2 q36	collagen type IV alpha 4 chain
TXNIP	45	TXNIP	TXNIP	10.8721	1.15012	2.89088	-5.14573	0.456994	12.6478	0 .	42 x 1	1 q21	thioredoxin interacting protein
ZNF512	46	ZNF512	ZNF512	5.03223	0.764875	2.88237	-4.54952	0.743565	27.3745	0 .	46 x 1	2 p23	zinc finger protein 512
C16orf74	47	C16orf74	C16orf74	4.88204	0.967665	2.85076	-3.73809	0.557604	16.5359	0 .	46 x 1	16 q24	chromosome 16 open reading frame 74
TGFBI	48	TGFBI	TGFBI	5.90143	1.88308	2.8451	-5.90143	0.33501	8.75273	0 .	46 x 1	5 q31	transforming growth factor beta induced
FGD2	49	FGD2	FGD2	6.31863	0.929041	2.79875	-2.98363	0.732634	26.4982	0 .	46 x 1	6 p21	FYVE, RhoGEF and PH domain containing 2
TMEM63A	50	TMEM63A	TMEM63A	5.11838	0.778705	2.79264	-3.41167	0.677005	22.6445	0 .	41 x 1	1 q42	transmembrane protein 63A
TRBJ2-1	51	TRBJ2-1		4.70996	1.16923	2.78704	-3.84802	0.441456	12.1114	0 .	46 x 1	CHR_HSCHR7_2_CTG6 q34	T cell receptor beta joining 2-1
AMN1	52	AMN1	AMN1	4.47049	0.642536	2.71095	-2.32522	0.705948	24.5366	0 .	41 x 1	12 p11	antagonist of mitotic exit network 1 homolog
SH2B2	53	SH2B2	SH2B2	3.91791	0.84902	2.68329	-2.79789	0.628101	19.8707	0 .	44 x 1	7 q22	SH2B adaptor protein 2
SCML4	54	SCML4	SCML4	2.48967	1.10762	2.67163	-2.48967	0.336217	8.78828	0 .	42 x 1	6 q21	Scm polycomb group protein like 4
TBXA2R	55	TBXA2R	TBXA2R	2.14274	0.892065	2.63925	-2.14274	0.608749	18.8887	0 .	45 x 1	19 p13	thromboxane A2 receptor
POLD4	56	POLD4	POLD4	6.2009	0.730904	2.61707	-2.51206	0.743339	27.356	0 .	46 x 1	11 q13	DNA polymerase delta 4, accessory subunit
HCG23	57	HCG23		3.20854	0.874404	2.59029	-3.20842	0.391616	10.4773	0 .	40 x 1
C11orf21	58	C11orf21	C11orf21	4.59704	0.940544	2.58043	-3.48243	0.650617	21.0905	0 .	43 x 1	11 p15	chromosome 11 open reading frame 21
LINC00537	59	LINC00537		3.5452	1.13233	2.57972	-3.54473	0.522297	15.0774	0 .	44 x 1
ZNF594	60	ZNF594	ZNF594	2.8531	0.731997	2.55552	-2.8531	0.598565	18.394	0 .	40 x 2	17 p13	zinc finger protein 594
PCED1B-AS1	61	PCED1B-AS1		6.57013	0.917078	2.53572	-3.54245	0.651986	21.1677	0 .	46 x 1	12 q13	PCED1B antisense RNA 1
PYHIN1	62	PYHIN1	PYHIN1	4.86096	1.26505	2.52918	-4.86096	0.474508	13.2701	0 .	42 x 1	1 q23	pyrin and HIN domain family member 1
C22orf46	63	C22orf46		3.08884	0.690024	2.45761	-2.6684	0.679012	22.7689	0 .	42 x 1	22 q13	chromosome 22 open reading frame 46
LHPP	64	LHPP	LHPP	4.49201	0.840255	2.45447	-2.33667	0.461303	12.7991	0 .	45 x 1	10 q26	phospholysine phosphohistidine inorganic pyrophosphate phosphatase
DUSP22	65	DUSP22	DUSP22	5.45316	0.902461	2.4543	-3.503	0.587098	17.8534	0 .	42 x 1	6 p25	dual specificity phosphatase 22
SLC25A42	66	SLC25A42	SLC25A42	4.21422	0.646564	2.44196	-3.19308	0.606055	18.7564	0 .	42 x 1	19 p13	solute carrier family 25 member 42
PCED1B	67	PCED1B	PCED1B	4.94161	0.757814	2.44156	-3.10115	0.437822	11.9879	0 .	43 x 2	12 q13	PC-esterase domain containing 1B
DDX11L2	68	DDX11L2		1.64656	0.935165	2.42613	-1.64598	0.302901	7.8241	1.14352971536391e-14 .	40 x 1	2 q14	DEAD/H-box helicase 11 like 2
STAT2	69	STAT2	STAT2	6.33338	0.755723	2.42189	-2.63865	0.668618	22.1346	0 .	43 x 1	12 q13	signal transducer and activator of transcription 2
METTL8	70	METTL8	METTL8	5.06615	0.865194	2.41556	-3.80867	0.635888	20.2826	0 .	42 x 1	2 q31	methyltransferase like 8
CD22	71	CD22	CD22	7.24828	0.853448	2.40575	-3.38254	0.543684	15.9467	0 .	42 x 1	19 q13	CD22 molecule
NOSIP	72	NOSIP	NOSIP	6.8658	0.907179	2.3956	-3.14644	0.466686	12.9898	0 .	46 x 1	19 q13	nitric oxide synthase interacting protein
ITGA3	73	ITGA3	ITGA3	3.2049	0.926921	2.39517	-3.20459	0.566057	16.9035	0 .	44 x 1	17 q21	integrin subunit alpha 3
LINC00494	74	LINC00494		5.73659	0.810896	2.39222	-2.39282	0.655576	21.3716	0 .	45 x 1	20 q13	long intergenic non-protein coding RNA 494
CALCOCO1	75	CALCOCO1	CALCOCO1	6.36876	0.711896	2.38651	-3.16541	0.816991	34.8771	0 .	43 x 1	12 q13	calcium binding and coiled-coil domain 1
BTN3A1	76	BTN3A1	BTN3A1	5.80187	0.783713	2.3637	-3.10376	0.6309	20.0176	0 .	42 x 1	6 p22	butyrophilin subfamily 3 member A1
FLNA	77	FLNA	FLNA	7.43546	0.837568	2.35728	-2.53585	0.562017	16.7269	0 .	46 x 1	X q28	filamin A
C1ORF220	78	C1ORF220		3.41068	0.834726	2.35609	-3.40159	0.688026	23.3395	0 .	45 x 1
PARP10	79	PARP10	PARP10	4.6837	0.899085	2.32478	-4.6837	0.788991	31.6121	0 .	46 x 1	8 q24	poly(ADP-ribose) polymerase family member 10
C1orf220	80	C1orf220		3.39591	0.825841	2.32464	-3.3868	0.687875	23.3299	0 .	45 x 1	1 q25	chromosome 1 open reading frame 220 (putative)
TMOD2	81	TMOD2	TMOD2	2.21465	0.787572	2.31832	-2.21465	0.53244	15.4845	0 .	44 x 2	15 q21	tropomodulin 2
SLC25A23	82	SLC25A23	SLC25A23	3.03495	0.873768	2.31741	-2.84614	0.342488	8.97377	0 .	41 x 1	19 p13	solute carrier family 25 member 23
SLC12A9	83	SLC12A9	SLC12A9	4.92202	0.652243	2.31525	-2.46564	0.729924	26.288	0 .	44 x 1	7 q22	solute carrier family 12 member 9
RAB37	84	RAB37	RAB37	4.43679	0.977908	2.30211	-3.74579	0.521498	15.0457	0 .	44 x 1	17 q25	RAB37, member RAS oncogene family
MRVI1-AS1	85	MRVI1-AS1		1.37638	0.693948	2.30015	-1.37638	0.507751	14.5087	0 .	44 x 2	11 p15	MRVI1 antisense RNA 1
ALDH3A2	86	ALDH3A2	ALDH3A2	4.38249	0.733757	2.29099	-2.97032	0.663922	21.8558	0 .	46 x 1	17 p11	aldehyde dehydrogenase 3 family member A2
MMP11	87	MMP11	MMP11	2.85873	0.853168	2.27896	-2.85872	0.661807	21.7317	0 .	45 x 1	22 q11	matrix metallopeptidase 11
LILRB1	88	LILRB1	LILRB1	5.25067	0.965097	2.27475	-5.2506	0.536996	15.6703	0 .	44 x 1	CHR_HSCHR19_4_CTG3_1 q13	leukocyte immunoglobulin like receptor B1
LINC00263	89	LINC00263		1.87757	0.811579	2.27073	-1.87757	0.528512	15.3258	0 .	40 x 1
MTG1	90	MTG1	MTG1	4.87961	0.598986	2.23906	-2.11325	0.737781	26.9051	0 .	44 x 1	10 q26	mitochondrial ribosome associated GTPase 1
ADD3	91	ADD3	ADD3	6.22051	1.1023	2.23634	-5.47963	0.49081	13.8675	0 .	42 x 1	10 q25	adducin 3
METTL20	92	METTL20		3.08768	0.546717	2.23091	-1.84278	0.61924	19.4139	0 .	40 x 1
GSDMD	93	GSDMD	GSDMD	5.15998	0.720041	2.23017	-2.70463	0.70846	24.7116	0 .	46 x 1	CHR_HSCHR8_3_CTG7 q24	gasdermin D
PLEKHA8P1	94	PLEKHA8P1		2.05193	0.845178	2.21923	-2.05193	0.615207	19.2101	0 .	46 x 1	12 q12	pleckstrin homology domain containing A8 pseudogene 1
MTSS1	95	MTSS1	MTSS1	6.5557	0.913141	2.21586	-5.19763	0.400472	10.7589	0 .	41 x 1	8 q24	MTSS I-BAR domain containing 1
DBNL	96	DBNL	DBNL	6.11793	0.695885	2.18612	-2.88107	0.674927	22.5167	0 .	42 x 1	7 p13	drebrin like
AGTRAP	97	AGTRAP	AGTRAP	2.7821	0.721644	2.17017	-2.76928	0.64774	20.9296	0 .	46 x 1	1 p36	angiotensin II receptor associated protein
APOBEC3D	98	APOBEC3D	APOBEC3D	4.37205	0.764836	2.16302	-4.35829	0.814949	34.6169	0 .	45 x 1	22 q13	apolipoprotein B mRNA editing enzyme catalytic subunit 3D
CEACAM21	99	CEACAM21	CEACAM21	4.02029	0.689236	2.15574	-4.01399	0.674925	22.5166	0 .	45 x 1	19 q13	CEA cell adhesion molecule 21
STRADB	100	STRADB	STRADB	3.94138	0.689968	2.15465	-2.34389	0.519284	14.9581	0 .	45 x 1	2 q33	STE20 related adaptor beta
FAM26F	101	FAM26F		5.21567	0.975272	2.15121	-3.67211	0.499518	14.1944	0 .	46 x 1
CORO1B	102	CORO1B	CORO1B	5.34176	0.822305	2.15007	-4.49523	0.672104	22.3446	0 .	46 x 1	11 q13	coronin 1B
NCF1B	103	NCF1B		5.7829	0.629673	2.1317	-2.73324	0.645613	20.8116	0 .	45 x 1	7 q11	neutrophil cytosolic factor 1B pseudogene
PTPN6	104	PTPN6	PTPN6	7.84663	1.00812	2.13062	-4.92901	0.811522	34.1889	0 .	46 x 1	12 p13	protein tyrosine phosphatase non-receptor type 6
BTLA	105	BTLA	BTLA	6.50895	0.848189	2.12375	-4.075	0.676981	22.6431	0 .	46 x 1	3 q13	B and T lymphocyte associated
CYTH4	106	CYTH4	CYTH4	6.22523	0.746422	2.12308	-3.4197	0.81863	35.0889	0 .	44 x 1	22 q13	cytohesin 4
TRIM66	107	TRIM66	TRIM66	3.60987	0.714346	2.12303	-2.95332	0.587427	17.8687	0 .	40 x 1	11 p15	tripartite motif containing 66
VAV1	108	VAV1	VAV1	5.54258	0.662515	2.12172	-2.9377	0.772686	29.9647	0 .	44 x 1	19 p13	vav guanine nucleotide exchange factor 1
CCND3	109	CCND3	CCND3	6.35343	0.870259	2.11644	-3.00763	0.589437	17.9623	0 .	45 x 1	6 p21	cyclin D3
BIN2	110	BIN2	BIN2	6.48203	0.892968	2.11237	-4.18069	0.777513	30.4358	0 .	44 x 1	12 q13	bridging integrator 2
MIR600HG	111	MIR600HG		5.32888	0.77472	2.11067	-2.74052	0.684461	23.1115	0 .	41 x 1	9 q33	MIR600 host gene
BMPR1A	112	BMPR1A	BMPR1A	2.01164	0.751219	2.09722	-2.00086	0.42015	11.3977	0 .	41 x 1	10 q23	bone morphogenetic protein receptor type 1A
BCS1L	113	BCS1L	BCS1L	4.20774	0.585462	2.09719	-2.08789	0.765185	29.258	0 .	43 x 2	2 q35	BCS1 homolog, ubiquinol-cytochrome c reductase complex chaperone
ITGB7	114	ITGB7	ITGB7	6.94044	0.849086	2.09414	-3.82779	0.751208	28.0162	0 .	46 x 1	12 q13	integrin subunit beta 7
PDE7A	115	PDE7A	PDE7A	5.77164	0.645699	2.09083	-2.1727	0.608198	18.8616	0 .	41 x 1	8 q13	phosphodiesterase 7A
SIDT2	116	SIDT2	SIDT2	6.37454	0.805291	2.08834	-3.21862	0.453225	12.5164	0 .	42 x 1	11 q23	SID1 transmembrane family member 2
2024-03-01	117	2024-03-01		6.19564	0.889783	2.08204	-3.75863	0.742889	27.3191	0 .	43 x 1
HEXA	118	HEXA	HEXA	5.75901	0.527957	2.07986	-1.7248	0.726863	26.0537	0 .	44 x 1	15 q23	hexosaminidase subunit alpha
IKBKE	119	IKBKE	IKBKE	3.62988	0.737466	2.07948	-3.30689	0.536361	15.6443	0 .	45 x 1	1 q32	inhibitor of nuclear factor kappa B kinase subunit epsilon
ZCCHC18	120	ZCCHC18	ZCCHC18	4.3214	0.859092	2.07442	-4.3214	0.621686	19.5388	0 .	44 x 1	X q22	zinc finger CCHC-type containing 18
TTC12	121	TTC12	TTC12	3.27006	0.636968	2.07256	-2.63899	0.519894	14.9822	0 .	41 x 1	11 q23	tetratricopeptide repeat domain 12
ADAM1A	122	ADAM1A		3.07578	0.6568	2.06992	-3.0589	0.589381	17.9597	0 .	40 x 2	12 q24	ADAM metallopeptidase domain 1A (pseudogene)
FCER2	123	FCER2	FCER2	9.14644	0.9748	2.06934	-4.74522	0.614209	19.16	0 .	45 x 1	19 p13	Fc fragment of IgE receptor II
HEXDC	124	HEXDC		4.29547	0.796698	2.06447	-2.81456	0.750453	27.9518	0 .	44 x 1
SLC16A5	125	SLC16A5	SLC16A5	3.60412	0.808003	2.04878	-3.60412	0.439582	12.0476	0 .	40 x 1	17 q25	solute carrier family 16 member 5
ARHGEF6	126	ARHGEF6	ARHGEF6	4.76909	0.774465	2.04368	-4.00979	0.563134	16.7755	0 .	42 x 1	X q26	Rac/Cdc42 guanine nucleotide exchange factor 6
RNASET2	127	RNASET2	RNASET2	6.79919	0.664322	2.03745	-2.82852	0.688393	23.3632	0 .	44 x 1	6 q27	ribonuclease T2
PTPRO	128	PTPRO	PTPRO	3.72027	0.682038	2.03103	-3.72027	0.400335	10.7545	0 .	41 x 1	12 p12	protein tyrosine phosphatase receptor type O
MORN1	129	MORN1	MORN1	1.67417	0.528755	2.02532	-1.3299	0.504499	14.3839	0 .	40 x 1	1 p36	MORN repeat containing 1
DPEP2	130	DPEP2	DPEP2	6.26348	0.856003	2.0142	-3.44265	0.836841	37.6304	0 .	44 x 1	16 q22	dipeptidase 2
NIPAL2	131	NIPAL2	NIPAL2	4.95851	0.908323	2.00046	-4.95851	0.523546	15.127	0 .	40 x 1	8 q22	NIPA like domain containing 2
COQ4	132	COQ4	COQ4	4.06901	0.457695	1.99979	-1.40474	0.684301	23.1013	0 .	42 x 2	9 q34	coenzyme Q4
CD19	133	CD19	CD19	8.35364	0.708644	1.99296	-2.99679	0.774088	30.1002	0 .	43 x 1	16 p11	CD19 molecule
FAM111A	134	FAM111A	FAM111A	5.22459	0.73069	1.99232	-2.58716	0.715962	25.2455	0 .	40 x 1	11 q12	family with sequence similarity 111 member A
FGR	135	FGR	FGR	7.58169	0.958789	1.99129	-3.86078	0.789778	31.6959	0 .	45 x 1	1 p35	FGR proto-oncogene, Src family tyrosine kinase
TTC13	136	TTC13	TTC13	4.52132	0.578834	1.97452	-1.9523	0.609574	18.9294	0 .	41 x 1	1 q42	tetratricopeptide repeat domain 13
GYLTL1B	137	GYLTL1B		5.02869	0.768508	1.96807	-2.85849	0.574814	17.2926	0 .	43 x 1
TNRC6C-AS1	138	TNRC6C-AS1		5.71631	0.698156	1.96241	-3.00089	0.784047	31.0954	0 .	43 x 1	17 q25	TNRC6C antisense RNA 1
CIITA	139	CIITA	CIITA	6.60113	0.902374	1.94961	-3.86093	0.791245	31.853	0 .	43 x 1	16 p13	class II major histocompatibility complex transactivator
NUDT6	140	NUDT6	NUDT6	2.13757	0.629867	1.94924	-2.13757	0.478379	13.4103	0 .	40 x 2	4 q28	nudix hydrolase 6
TIMELESS	141	TIMELESS	TIMELESS	5.30829	0.814823	1.94758	-2.93486	0.746766	27.6403	0 .	45 x 1	12 q13	timeless circadian regulator
ABCC5	142	ABCC5	ABCC5	2.8507	0.668396	1.9427	-2.83293	0.745131	27.504	0 .	43 x 1	3 q27	ATP binding cassette subfamily C member 5
CARD8	143	CARD8	CARD8	4.57313	0.721494	1.94063	-2.92444	0.784654	31.158	0 .	46 x 1	19 q13	caspase recruitment domain family member 8
ARHGEF18	144	ARHGEF18	ARHGEF18	6.03765	0.694036	1.93211	-2.99376	0.557282	16.5221	0 .	42 x 1	19 p13	Rho/Rac guanine nucleotide exchange factor 18
ACSF2	145	ACSF2	ACSF2	4.21165	0.692444	1.92867	-1.98088	0.450662	12.4275	0 .	43 x 2	17 q21	acyl-CoA synthetase family member 2
RRAGB	146	RRAGB	RRAGB	4.25793	0.471789	1.92679	-1.81795	0.642035	20.615	0 .	40 x 1	X p11	Ras related GTP binding B
CCS	147	CCS	CCS	5.17488	0.727607	1.92669	-2.10085	0.75107	28.0044	0 .	46 x 1	11 q13	copper chaperone for superoxide dismutase
SPIN3	148	SPIN3	SPIN3	3.26623	0.712037	1.92236	-3.26623	0.688553	23.3735	0 .	43 x 1	X p11	spindlin family member 3
TPD52	149	TPD52	TPD52	4.81953	0.759713	1.92205	-3.46669	0.503208	14.3346	0 .	41 x 1	8 q21	tumor protein D52
FAM78A	150	FAM78A	FAM78A	4.54353	0.664012	1.91723	-3.80061	0.767267	29.4511	0 .	44 x 1	9 q34	family with sequence similarity 78 member A
HERC2P2	151	HERC2P2		3.66872	0.844123	1.91654	-3.32808	0.635379	20.2553	0 .	43 x 1	15 q11	hect domain and RLD 2 pseudogene 2
ZNF580	152	ZNF580	ZNF580	5.09246	0.572557	1.91278	-2.27553	0.634167	20.1906	0 .	42 x 2	19 q13	zinc finger protein 580
CORO1A	153	CORO1A	CORO1A	8.29777	0.61716	1.89347	-2.38204	0.729465	26.2526	0 .	46 x 1	16 p11	coronin 1A
SEMA4B	154	SEMA4B	SEMA4B	6.78238	0.718782	1.88961	-2.52196	0.654265	21.2969	0 .	43 x 1	15 q26	semaphorin 4B
ENTPD1	155	ENTPD1	ENTPD1	4.63426	0.711104	1.87639	-3.00606	0.691065	23.5364	0 .	41 x 1	10 q24	ectonucleoside triphosphate diphosphohydrolase 1
PPM1M	156	PPM1M	PPM1M	6.18299	0.826087	1.8733	-3.3708	0.779229	30.6066	0 .	46 x 1	3 p21	protein phosphatase, Mg2+/Mn2+ dependent 1M
SLC35E2B	157	SLC35E2B	SLC35E2B	5.07035	0.671154	1.8715	-2.17732	0.632935	20.1252	0 .	45 x 2	1 p36	solute carrier family 35 member E2B
TMEM161B-AS1	158	TMEM161B-AS1		2.89239	0.572	1.86966	-1.82897	0.589165	17.9496	0 .	40 x 1	5 q14	TMEM161B antisense RNA 1
CBX7	159	CBX7	CBX7	6.70309	0.724574	1.86201	-2.7923	0.566182	16.909	0 .	46 x 1	22 q13	chromobox 7
LENG8-AS1	160	LENG8-AS1		4.38415	0.744532	1.86197	-3.02035	0.665356	21.9404	0 .	41 x 1	CHR_HSCHR19_4_CTG3_1 q13	LENG8 antisense RNA 1
TMEM161A	161	TMEM161A	TMEM161A	3.03426	0.579547	1.85424	-2.10441	0.659144	21.5769	0 .	44 x 1	19 p13	transmembrane protein 161A
VNN2	162	VNN2	VNN2	4.85598	0.749559	1.85097	-4.19181	0.654786	21.3265	0 .	43 x 1	6 q23	vanin 2
POU2F2	163	POU2F2	POU2F2	6.01151	0.791025	1.84074	-3.35276	0.689415	23.4293	0 .	43 x 1	19 q13	POU class 2 homeobox 2
IFT80	164	IFT80	IFT80	4.32829	0.647225	1.83014	-3.54156	0.637452	20.3665	0 .	40 x 1	3 q25	intraflagellar transport 80
FBXO41	165	FBXO41	FBXO41	4.66531	0.642318	1.82843	-3.94435	0.646848	20.88	0 .	41 x 1	2 p13	F-box protein 41
NLRC3	166	NLRC3	NLRC3	4.78971	0.620995	1.82507	-3.58696	0.625432	19.7318	0 .	42 x 1	16 p13	NLR family CARD domain containing 3
SCRN2	167	SCRN2	SCRN2	4.62142	0.763918	1.82327	-4.12909	0.789862	31.7049	0 .	46 x 1	17 q21	secernin 2
GPR108	168	GPR108	GPR108	5.79604	0.510124	1.81974	-1.98202	0.763405	29.0946	0 .	45 x 2	19 p13	G protein-coupled receptor 108
ILF3-AS1	169	ILF3-AS1		5.28433	0.798908	1.81725	-3.08146	0.505454	14.4205	0 .	42 x 1
STK38	170	STK38	STK38	5.47157	0.723673	1.8137	-2.91884	0.567583	16.9707	0 .	42 x 1	6 p21	serine/threonine kinase 38
ARAP1-AS1	171	ARAP1-AS1		5.68688	0.563457	1.80254	-3.01323	0.62556	19.7384	0 .	43 x 2	11 q13	ARAP1 antisense RNA 1
ZBTB7B	172	ZBTB7B	ZBTB7B	4.87819	0.676657	1.80017	-3.33659	0.67286	22.3906	0 .	46 x 1	1 q21	zinc finger and BTB domain containing 7B
RABL2A	173	RABL2A	RABL2A	4.01925	0.531928	1.79915	-2.26308	0.65672	21.4372	0 .	41 x 1	2 q14	RAB, member of RAS oncogene family like 2A
MRI1	174	MRI1	MRI1	4.37453	0.816822	1.79669	-4.26382	0.761346	28.9076	0 .	45 x 1	19 p13	methylthioribose-1-phosphate isomerase 1
PLEKHJ1	175	PLEKHJ1	PLEKHJ1	5.0286	0.769108	1.78982	-2.35246	0.707652	24.6551	0 .	46 x 1	19 p13	pleckstrin homology domain containing J1
NCF1C	176	NCF1C		5.74883	0.685234	1.78957	-4.31875	0.61744	19.3227	0 .	45 x 1	7 q11	neutrophil cytosolic factor 1C pseudogene
RGL2	177	RGL2	RGL2	5.33191	0.645376	1.78676	-2.27315	0.775987	30.2855	0 .	43 x 1	CHR_HSCHR6_MHC_DBB_CTG1 p21	ral guanine nucleotide dissociation stimulator like 2
FKBP15	178	FKBP15	FKBP15	3.62513	0.515199	1.78201	-2.20338	0.731653	26.4218	0 .	42 x 2	9 q32	FKBP prolyl isomerase 15
PACS1	179	PACS1	PACS1	6.49151	0.586792	1.78084	-2.08762	0.516611	14.853	0 .	40 x 1	11 q13	phosphofurin acidic cluster sorting protein 1
TCF3	180	TCF3	TCF3	6.69553	0.715173	1.78073	-2.73458	0.640743	20.5446	0 .	44 x 1	19 p13	transcription factor 3
C1RL	181	C1RL	C1RL	3.24714	0.484032	1.77638	-2.62821	0.661907	21.7376	0 .	42 x 2	12 p13	complement C1r subcomponent like
BTN3A3	182	BTN3A3	BTN3A3	4.92716	0.853113	1.7749	-2.71632	0.782634	30.9506	0 .	46 x 1	6 p22	butyrophilin subfamily 3 member A3
RGS14	183	RGS14	RGS14	5.2823	0.85185	1.76314	-5.2823	0.819353	35.183	0 .	45 x 1	5 q35	regulator of G protein signaling 14
C17orf100	184	C17orf100	C17orf100	3.10692	0.625567	1.7556	-2.32569	0.524682	15.1723	0 .	41 x 2	17 p13	chromosome 17 open reading frame 100
CCDC61	185	CCDC61	CCDC61	2.59445	0.595232	1.7492	-2.58743	0.741008	27.1654	0 .	45 x 2	19 q13	coiled-coil domain containing 61
RASSF7	186	RASSF7	RASSF7	4.10385	0.764507	1.74699	-3.04244	0.725361	25.94	0 .	45 x 1	CHR_HSCHR11_1_CTG8 p15	Ras association domain family member 7
NCF1	187	NCF1	NCF1	6.19875	0.67109	1.74468	-2.78246	0.731884	26.4398	0 .	46 x 1	7 q11	neutrophil cytosolic factor 1
RABL2B	188	RABL2B	RABL2B	4.21404	0.498145	1.73899	-1.65371	0.65854	21.542	0 .	41 x 2	22 q13	RAB, member of RAS oncogene family like 2B
C8orf44	189	C8orf44		2.9837	0.583124	1.73818	-2.42369	0.603563	18.635	0 .	40 x 2
ANAPC5	190	ANAPC5	ANAPC5	6.27358	0.547693	1.72739	-1.99009	0.613351	19.1171	0 .	43 x 2	12 q24	anaphase promoting complex subunit 5
SEPT1	191	SEPT1		6.20234	0.690637	1.72681	-3.15674	0.698115	24.0026	0 .	43 x 1
FCGRT	192	FCGRT	FCGRT	5.90607	0.769369	1.72653	-2.84461	0.672483	22.3676	0 .	45 x 1	19 q13	Fc fragment of IgG receptor and transporter
C11orf80	193	C11orf80	C11orf80	5.91117	0.73007	1.72437	-2.64268	0.698782	24.0474	0 .	42 x 1	11 q13	chromosome 11 open reading frame 80
RARG	194	RARG	RARG	3.12838	0.654375	1.72104	-2.99819	0.570326	17.0921	0 .	43 x 1	12 q13	retinoic acid receptor gamma
PLD3	195	PLD3	PLD3	4.63301	0.637136	1.71305	-2.38314	0.697467	23.9592	0 .	46 x 1	19 q13	phospholipase D family member 3
USP28	196	USP28	USP28	5.22838	0.644594	1.70748	-2.48529	0.586378	17.8201	0 .	41 x 1	11 q23	ubiquitin specific peptidase 28
CRELD1	197	CRELD1	CRELD1	3.986	0.68264	1.70646	-3.23837	0.735689	26.7385	0 .	46 x 1	3 p25	cysteine rich with EGF like domains 1
PPP1R9B	198	PPP1R9B	PPP1R9B	6.75054	0.61734	1.70631	-3.94266	0.568334	17.0038	0 .	43 x 2	17 q21	protein phosphatase 1 regulatory subunit 9B
ZNF439	199	ZNF439	ZNF439	4.8563	0.727368	1.70158	-3.08916	0.748209	27.7615	0 .	42 x 1	19 p13	zinc finger protein 439
ACBD4	200	ACBD4	ACBD4	3.83794	0.591403	1.7006	-2.9713	0.785295	31.2243	0 .	43 x 1	17 q21	acyl-CoA binding domain containing 4
TBC1D2B	201	TBC1D2B	TBC1D2B	3.01181	0.685796	1.69807	-2.17353	0.404988	10.9038	0 .	41 x 1	15 q25	TBC1 domain family member 2B
ASB16-AS1	202	ASB16-AS1		3.86986	0.609953	1.69632	-3.02992	0.741781	27.2283	0 .	43 x 1	17 q21	ASB16 antisense RNA 1
CDC25B	203	CDC25B	CDC25B	7.10898	0.7355	1.69015	-3.01719	0.735593	26.7309	0 .	42 x 1	20 p13	cell division cycle 25B
MYO1G	204	MYO1G	MYO1G	5.82232	0.716047	1.68776	-2.80408	0.658849	21.5598	0 .	44 x 1	7 p13	myosin IG
DUS2	205	DUS2	DUS2	5.46936	0.598663	1.68705	-3.02464	0.642377	20.6337	0 .	44 x 2	16 q22	dihydrouridine synthase 2
LIMD1-AS1	206	LIMD1-AS1		4.91677	0.75582	1.68444	-4.9162	0.692851	23.6533	0 .	42 x 1	3 p21	LIMD1 antisense RNA 1
SHKBP1	207	SHKBP1	SHKBP1	6.22492	0.481292	1.67902	-1.76259	0.757021	28.5214	0 .	44 x 2	19 q13	SH3KBP1 binding protein 1
CAPN2	208	CAPN2	CAPN2	5.1751	0.692627	1.67854	-3.56072	0.538125	15.7167	0 .	42 x 1	1 q41	calpain 2
CDC16	209	CDC16	CDC16	6.41629	0.605746	1.67757	-2.49701	0.602338	18.5756	0 .	40 x 1	13 q34	cell division cycle 16
TRAF3IP3	210	TRAF3IP3	TRAF3IP3	6.48989	0.902892	1.67109	-5.85187	0.816159	34.7707	0 .	44 x 1	1 q32	TRAF3 interacting protein 3
GLS2	211	GLS2	GLS2	2.67804	0.551236	1.67097	-1.99319	0.494656	14.0112	0 .	40 x 1	12 q13	glutaminase 2
PIK3CD	212	PIK3CD	PIK3CD	6.05313	0.638836	1.66744	-2.9517	0.640686	20.5415	0 .	42 x 1	1 p36	phosphatidylinositol-4,5-bisphosphate 3-kinase catalytic subunit delta
TOM1L2	213	TOM1L2	TOM1L2	3.63551	0.574628	1.65745	-2.42794	0.541234	15.845	0 .	40 x 1	17 p11	target of myb1 like 2 membrane trafficking protein
RAD9A	214	RAD9A	RAD9A	4.84993	0.542004	1.64591	-1.94258	0.686055	23.2131	0 .	43 x 2	11 q13	RAD9 checkpoint clamp component A
PLCB2-AS1	215	PLCB2-AS1		1.85652	0.526054	1.64483	-1.85652	0.569938	17.0749	0 .	40 x 2	15 q15	PLCB2 antisense RNA 1
SP140	216	SP140	SP140	6.17601	0.570589	1.63633	-2.3938	0.68827	23.3553	0 .	41 x 1	2 q37	SP140 nuclear body protein
SAMD1	217	SAMD1	SAMD1	4.1304	0.567002	1.63206	-2.94397	0.641687	20.596	0 .	43 x 1	19 p13	sterile alpha motif domain containing 1
PEX6	218	PEX6	PEX6	4.35416	0.609481	1.62216	-2.77323	0.704726	24.4522	0 .	44 x 1	6 p21	peroxisomal biogenesis factor 6
NCF4	219	NCF4	NCF4	6.72849	0.642666	1.61982	-2.697	0.727518	26.1036	0 .	45 x 1	22 q12	neutrophil cytosolic factor 4
CCBL1	220	CCBL1		3.12842	0.657492	1.61851	-3.12119	0.823938	35.7926	0 .	44 x 1
TMEM80	221	TMEM80	TMEM80	4.51391	0.728029	1.618	-2.36757	0.781489	30.834	0 .	44 x 1	11 p15	transmembrane protein 80
BCL2L12	222	BCL2L12	BCL2L12	4.95319	0.539733	1.6134	-1.56515	0.752449	28.1228	0 .	43 x 1	19 q13	BCL2 like 12
SLC7A7	223	SLC7A7	SLC7A7	5.49064	0.675941	1.61094	-2.50989	0.405064	10.9063	0 .	42 x 2	14 q11	solute carrier family 7 member 7
RCCD1	224	RCCD1	RCCD1	3.00892	0.581197	1.61078	-2.12852	0.707099	24.6165	0 .	42 x 1	15 q26	RCC1 domain containing 1
SLC37A4	225	SLC37A4	SLC37A4	2.83667	0.571491	1.60907	-2.35578	0.744545	27.4554	0 .	45 x 2	11 q23	solute carrier family 37 member 4
ABTB1	226	ABTB1	ABTB1	5.86019	0.598711	1.60653	-2.09065	0.804339	33.3246	0 .	44 x 1	3 q21	ankyrin repeat and BTB domain containing 1
C10orf95	227	C10orf95	C10orf95	2.89847	0.723353	1.60475	-2.88854	0.725517	25.9518	0 .	45 x 1	10 q24	chromosome 10 open reading frame 95
ACSS1	228	ACSS1	ACSS1	4.30977	0.541286	1.60205	-3.55794	0.78252	30.9389	0 .	44 x 2	20 p11	acyl-CoA synthetase short chain family member 1
MPND	229	MPND	MPND	3.68256	0.647401	1.6018	-3.38186	0.716211	25.2635	0 .	46 x 1	19 p13	MPN domain containing
NBR2	230	NBR2		3.16203	0.587612	1.60161	-3.16203	0.682169	22.9665	0 .	41 x 1	17 q21	neighbor of BRCA1 lncRNA 2
ARAP1	231	ARAP1	ARAP1	5.44095	0.54826	1.6011	-1.95309	0.75754	28.5673	0 .	44 x 2	11 q13	ArfGAP with RhoGAP domain, ankyrin repeat and PH domain 1
CNR2	232	CNR2	CNR2	6.40272	0.624628	1.59825	-3.44944	0.574703	17.2876	0 .	40 x 1	1 p36	cannabinoid receptor 2
ITFG2	233	ITFG2	ITFG2	4.92959	0.459852	1.5982	-1.71509	0.638038	20.3981	0 .	41 x 2	12 p13	integrin alpha FG-GAP repeat containing 2
TAP2	234	TAP2	TAP2	5.93528	0.572345	1.59796	-2.05563	0.663724	21.8442	0 .	42 x 2	CHR_HSCHR6_MHC_COX_CTG1 p21	transporter 2, ATP binding cassette subfamily B member
GHDC	235	GHDC	GHDC	4.61508	0.631913	1.59766	-2.49674	0.743771	27.3916	0 .	46 x 1	17 q21	GH3 domain containing
AGBL2	236	AGBL2	AGBL2	2.65093	0.586538	1.59415	-2.20284	0.636447	20.3125	0 .	41 x 2	11 p11	ATP/GTP binding protein like 2
ARHGAP9	237	ARHGAP9	ARHGAP9	6.38444	0.575072	1.5891	-2.58951	0.701325	24.2194	0 .	43 x 1	12 q13	Rho GTPase activating protein 9
SLC2A11	238	SLC2A11	SLC2A11	4.16422	0.519247	1.5865	-1.82419	0.629392	19.9383	0 .	41 x 1	22 q11	solute carrier family 2 member 11
ADCY7	239	ADCY7	ADCY7	5.80559	0.599541	1.57758	-2.79363	0.688738	23.3854	0 .	41 x 1	16 q12	adenylate cyclase 7
R3HDM2	240	R3HDM2	R3HDM2	5.81501	0.643894	1.57513	-2.52735	0.577528	17.4149	0 .	41 x 1	12 q13	R3H domain containing 2
INTS3	241	INTS3	INTS3	5.19281	0.708857	1.57365	-3.05288	0.820741	35.3653	0 .	43 x 1	1 q21	integrator complex subunit 3
ACAD10	242	ACAD10	ACAD10	3.99121	0.507425	1.56966	-2.14757	0.743295	27.3523	0 .	42 x 1	12 q24	acyl-CoA dehydrogenase family member 10
ELMOD3	243	ELMOD3	ELMOD3	4.09258	0.460939	1.56201	-1.71768	0.752782	28.1515	0 .	41 x 2	2 p11	ELMO domain containing 3
TPCN1	244	TPCN1	TPCN1	4.96677	0.54731	1.56101	-3.11557	0.54248	15.8967	0 .	41 x 2	12 q24	two pore segment channel 1
C11orf24	245	C11orf24	C11orf24	5.10486	0.601565	1.55996	-2.13503	0.703076	24.3388	0 .	44 x 2	11 q13	chromosome 11 open reading frame 24
DNASE1	246	DNASE1	DNASE1	3.36165	0.607712	1.55667	-3.35876	0.787229	31.4262	0 .	43 x 1	16 p13	deoxyribonuclease 1
DEXI	247	DEXI	DEXI	5.67255	0.731865	1.55236	-2.66751	0.749184	27.8439	0 .	42 x 1	16 p13	Dexi homolog
YPEL1	248	YPEL1	YPEL1	4.96448	0.720958	1.54821	-3.89494	0.820963	35.3946	0 .	43 x 1	22 q11	yippee like 1
ZNF514	249	ZNF514	ZNF514	3.91304	0.664264	1.54636	-2.84759	0.632775	20.1167	0 .	40 x 1	2 q11	zinc finger protein 514
HEMK1	250	HEMK1	HEMK1	3.4862	0.684804	1.54501	-2.84792	0.84704	39.2295	0 .	44 x 1	3 p21	HemK methyltransferase family member 1
RAB4B	251	RAB4B	RAB4B	5.82444	0.580905	1.54486	-2.62714	0.695169	23.8063	0 .	44 x 1	19 q13	RAB4B, member RAS oncogene family
HAUS4	252	HAUS4	HAUS4	5.15964	0.581505	1.54364	-2.42866	0.640429	20.5275	0 .	45 x 2	14 q11	HAUS augmin like complex subunit 4
PCYOX1L	253	PCYOX1L	PCYOX1L	3.71057	0.529339	1.54333	-2.18148	0.62787	19.8586	0 .	42 x 2	5 q32	prenylcysteine oxidase 1 like
MUM1	254	MUM1		3.32202	0.583817	1.52943	-2.3224	0.718561	25.4346	0 .	43 x 1
ZNF767	255	ZNF767		4.79187	0.59954	1.52883	-1.98012	0.698257	24.0122	0 .	41 x 1
TSEN54	256	TSEN54	TSEN54	3.64645	0.535569	1.52209	-1.61085	0.572102	17.1712	0 .	43 x 2	17 q25	tRNA splicing endonuclease subunit 54
C19orf66	257	C19orf66		5.86358	0.496373	1.51709	-2.1838	0.736205	26.7794	0 .	43 x 1
LIMD1	258	LIMD1	LIMD1	4.51788	0.672654	1.51465	-4.22787	0.710481	24.8537	0 .	41 x 1	3 p21	LIM domains containing 1
NUP210	259	NUP210	NUP210	6.68933	0.566454	1.5086	-2.77157	0.704079	24.4076	0 .	42 x 1	3 p25	nucleoporin 210
TFAP4	260	TFAP4	TFAP4	2.83019	0.622164	1.50491	-2.83019	0.667102	22.044	0 .	45 x 2	16 p13	transcription factor AP-4
PPOX	261	PPOX	PPOX	4.26771	0.59508	1.49474	-3.16588	0.779308	30.6144	0 .	43 x 1	1 q23	protoporphyrinogen oxidase
ERCC1	262	ERCC1	ERCC1	5.29379	0.619804	1.49187	-2.2892	0.741651	27.2177	0 .	42 x 1	19 q13	ERCC excision repair 1, endonuclease non-catalytic subunit
RAB24	263	RAB24	RAB24	5.90834	0.621605	1.48659	-2.69982	0.673634	22.4376	0 .	44 x 1	5 q35	RAB24, member RAS oncogene family
UPF3A	264	UPF3A	UPF3A	6.11277	0.649585	1.48625	-2.11207	0.74845	27.7818	0 .	44 x 1	13 q34	UPF3A regulator of nonsense mediated mRNA decay
IMPDH1	265	IMPDH1	IMPDH1	4.61479	0.565178	1.48274	-2.24929	0.606605	18.7834	0 .	44 x 1	7 q32	inosine monophosphate dehydrogenase 1
INO80E	266	INO80E	INO80E	5.09958	0.643225	1.47261	-2.58113	0.761813	28.9498	0 .	45 x 1	16 p11	INO80 complex subunit E
C14orf159	267	C14orf159		3.79875	0.528046	1.47196	-1.99795	0.691404	23.5586	0 .	44 x 2
WDR34	268	WDR34	WDR34	4.58859	0.67796	1.46556	-2.43479	0.683921	23.0772	0 .	44 x 1	9 q34	WD repeat domain 34
CD37	269	CD37	CD37	10.0362	0.511009	1.46424	-2.06993	0.701454	24.2282	0 .	41 x 1	19 q13	CD37 molecule
CBR4	270	CBR4	CBR4	3.77325	0.524494	1.45564	-1.96988	0.668999	22.1574	0 .	40 x 1	4 q32	carbonyl reductase 4
ARL16	271	ARL16	ARL16	5.07281	0.582791	1.45383	-1.70117	0.593215	18.1396	0 .	43 x 2	17 q25	ADP ribosylation factor like GTPase 16
SUN2	272	SUN2	SUN2	6.54264	0.621017	1.43887	-1.7423	0.71869	25.444	0 .	46 x 1	22 q13	Sad1 and UNC84 domain containing 2
SNRPA	273	SNRPA	SNRPA	6.88365	0.584898	1.43113	-2.30808	0.690101	23.4738	0 .	43 x 1	19 q13	small nuclear ribonucleoprotein polypeptide A
C3orf18	274	C3orf18	C3orf18	2.55584	0.643483	1.42417	-2.54724	0.730672	26.3458	0 .	45 x 1	3 p21	chromosome 3 open reading frame 18
ZCCHC7	275	ZCCHC7	ZCCHC7	6.1287	0.527734	1.4202	-2.15765	0.602707	18.5935	0 .	40 x 1	9 p13	zinc finger CCHC-type containing 7
PGPEP1	276	PGPEP1	PGPEP1	3.7697	0.640116	1.41934	-3.7697	0.746658	27.6312	0 .	43 x 1	19 p13	pyroglutamyl-peptidase I
PHKA2	277	PHKA2	PHKA2	4.23184	0.416565	1.41486	-1.46257	0.763799	29.1307	0 .	41 x 1	X p22	phosphorylase kinase regulatory subunit alpha 2
PTK2B	278	PTK2B	PTK2B	6.3717	0.637522	1.41136	-2.33095	0.767672	29.489	0 .	42 x 1	8 p21	protein tyrosine kinase 2 beta
HMGN3	279	HMGN3	HMGN3	7.18603	0.658558	1.40838	-3.91578	0.515334	14.803	0 .	42 x 1	6 q14	high mobility group nucleosomal binding domain 3
TMEM143	280	TMEM143	TMEM143	2.88367	0.497049	1.40737	-2.88367	0.791513	31.882	0 .	43 x 2	19 q13	transmembrane protein 143
WAS	281	WAS	WAS	6.02847	0.539954	1.40167	-2.44566	0.785869	31.284	0 .	46 x 1	X p11	WASP actin nucleation promoting factor
DIP2A	282	DIP2A	DIP2A	4.60833	0.566076	1.39724	-1.85866	0.643769	20.71	0 .	40 x 1	21 q22	disco interacting protein 2 homolog A
NEK8	283	NEK8	NEK8	4.96195	0.644283	1.39713	-3.81074	0.820828	35.3769	0 .	44 x 1	17 q11	NIMA related kinase 8
TRMT2B	284	TRMT2B	TRMT2B	5.04904	0.470118	1.39191	-1.51266	0.714278	25.1241	0 .	40 x 1	X q22	tRNA methyltransferase 2 homolog B
IGFLR1	285	IGFLR1	IGFLR1	6.87621	0.669067	1.38614	-2.85201	0.695279	23.8135	0 .	45 x 1	19 q13	IGF like family receptor 1
ZNF133	286	ZNF133	ZNF133	2.51746	0.581248	1.38289	-2.51746	0.824471	35.8649	0 .	44 x 1	20 p11	zinc finger protein 133
ADCK4	287	ADCK4		3.80907	0.542756	1.38275	-3.7692	0.776538	30.3396	0 .	45 x 1
ANGPTL6	288	ANGPTL6	ANGPTL6	4.87149	0.520826	1.37381	-2.10611	0.669317	22.1765	0 .	43 x 1	19 p13	angiopoietin like 6
FERMT3	289	FERMT3	FERMT3	5.9264	0.595295	1.37189	-3.03015	0.624432	19.6801	0 .	45 x 2	11 q13	fermitin family member 3
FGD3	290	FGD3	FGD3	5.84902	0.576268	1.37171	-2.0728	0.726596	26.0334	0 .	42 x 1	9 q22	FYVE, RhoGEF and PH domain containing 3
AES	291	AES		9.16477	0.491573	1.37108	-2.38603	0.56148	16.7035	0 .	42 x 2
UROS	292	UROS	UROS	3.72009	0.570565	1.36013	-3.52012	0.608704	18.8865	0 .	46 x 1	10 q26	uroporphyrinogen III synthase
MSL3	293	MSL3	MSL3	5.60684	0.468802	1.35214	-1.31619	0.625196	19.7196	0 .	40 x 2	X p22	MSL complex subunit 3
FCHSD2	294	FCHSD2	FCHSD2	6.86265	0.666155	1.34522	-2.73096	0.528186	15.3126	0 .	40 x 1	11 q13	FCH and double SH3 domains 2
GALT	295	GALT	GALT	4.74918	0.563055	1.34313	-2.26711	0.812203	34.273	0 .	42 x 1	9 p13	galactose-1-phosphate uridylyltransferase
TTC31	296	TTC31	TTC31	4.70049	0.544928	1.33135	-1.93657	0.789761	31.6941	0 .	42 x 2	2 p13	tetratricopeptide repeat domain 31
TBC1D9B	297	TBC1D9B	TBC1D9B	5.64882	0.543499	1.33122	-2.15362	0.666892	22.0316	0 .	42 x 1	5 q35	TBC1 domain family member 9B
SLC46A3	298	SLC46A3	SLC46A3	4.20133	0.615625	1.32825	-4.09082	0.654115	21.2883	0 .	45 x 2	13 q12	solute carrier family 46 member 3
IKBKB	299	IKBKB	IKBKB	5.59001	0.587902	1.3259	-1.73763	0.834434	37.2727	0 .	43 x 1	8 p11	inhibitor of nuclear factor kappa B kinase subunit beta
RSAD1	300	RSAD1	RSAD1	4.88672	0.652705	1.32281	-2.84789	0.80318	33.1891	0 .	46 x 1	17 q21	radical S-adenosyl methionine domain containing 1
B4GALT3	301	B4GALT3	B4GALT3	5.91112	0.496195	1.31569	-1.90687	0.495868	14.0567	0 .	40 x 1	1 q23	beta-1,4-galactosyltransferase 3
GPSM3	302	GPSM3	GPSM3	7.44857	0.621368	1.31491	-3.31762	0.744381	27.4419	0 .	46 x 1	CHR_HSCHR6_MHC_SSTO_CTG1 p21	G protein signaling modulator 3
RNF214	303	RNF214	RNF214	3.95304	0.509987	1.31304	-3.24557	0.671483	22.307	0 .	40 x 1	11 q23	ring finger protein 214
TRPT1	304	TRPT1	TRPT1	5.05889	0.558166	1.3097	-1.8198	0.710573	24.8602	0 .	45 x 1	11 q13	tRNA phosphotransferase 1
JMJD7	305	JMJD7	JMJD7	4.38901	0.53364	1.30402	-1.7223	0.623087	19.6107	0 .	41 x 1	15 q15	jumonji domain containing 7
WDR59	306	WDR59	WDR59	4.85331	0.468117	1.29091	-1.55162	0.718671	25.4427	0 .	41 x 1	16 q23	WD repeat domain 59
MTHFR	307	MTHFR	MTHFR	4.90017	0.525231	1.29019	-2.03099	0.555034	16.4257	0 .	40 x 1	1 p36	methylenetetrahydrofolate reductase
STX10	308	STX10	STX10	5.30746	0.660281	1.28254	-2.63233	0.765691	29.3048	0 .	45 x 1	19 p13	syntaxin 10
CRTC1	309	CRTC1	CRTC1	3.89355	0.646285	1.27139	-3.8891	0.741173	27.1788	0 .	43 x 1	19 p13	CREB regulated transcription coactivator 1
BABAM1	310	BABAM1	BABAM1	5.8977	0.51696	1.26456	-1.88293	0.768886	29.6029	0 .	45 x 2	19 p13	BRISC and BRCA1 A complex member 1
C17orf70	311	C17orf70		4.28805	0.586948	1.26371	-2.39782	0.729868	26.2837	0 .	43 x 1
EVL	312	EVL	EVL	6.63677	0.717456	1.2599	-2.88055	0.876691	44.8631	0 .	43 x 1	14 q32	Enah/Vasp-like
FBXO18	313	FBXO18		5.90551	0.582791	1.25674	-1.93288	0.739629	27.0536	0 .	45 x 2
COMMD3	314	COMMD3	COMMD3	5.29921	0.589975	1.25325	-2.15742	0.634254	20.1953	0 .	43 x 1	10 p12	COMM domain containing 3
BTBD2	315	BTBD2	BTBD2	5.43333	0.589547	1.24015	-1.8554	0.704827	24.4591	0 .	44 x 1	19 p13	BTB domain containing 2
ZFYVE19	316	ZFYVE19	ZFYVE19	4.4646	0.481115	1.21866	-2.0118	0.722285	25.7095	0 .	43 x 2	15 q15	zinc finger FYVE-type containing 19
SPIDR	317	SPIDR	SPIDR	4.03032	0.5691	1.2184	-3.20284	0.682045	22.9587	0 .	45 x 2	8 q11	scaffold protein involved in DNA repair
DFFB	318	DFFB	DFFB	3.25288	0.636753	1.21441	-3.24975	0.861886	41.8399	0 .	45 x 1	1 p36	DNA fragmentation factor subunit beta
PHYKPL	319	PHYKPL	PHYKPL	5.30337	0.661491	1.2115	-2.5763	0.816435	34.8059	0 .	43 x 1	5 q35	5-phosphohydroxy-L-lysine phospho-lyase
GNPTG	320	GNPTG	GNPTG	5.48786	0.506725	1.1905	-2.01851	0.736262	26.7839	0 .	45 x 1	16 p13	N-acetylglucosamine-1-phosphate transferase subunit gamma
DHPS	321	DHPS	DHPS	5.77973	0.55891	1.1682	-2.07266	0.806882	33.6256	0 .	45 x 1	19 p13	deoxyhypusine synthase
MAPKAP1	322	MAPKAP1	MAPKAP1	5.3388	0.699587	1.16754	-3.26848	0.572118	17.1719	0 .	46 x 1	9 q33	MAPK associated protein 1
NOD1	323	NOD1	NOD1	4.26922	0.489642	1.16697	-2.55938	0.695755	23.8451	0 .	41 x 1	7 p14	nucleotide binding oligomerization domain containing 1
ZNF862	324	ZNF862	ZNF862	4.29172	0.571075	1.16011	-2.68196	0.679901	22.8243	0 .	41 x 1	7 q36	zinc finger protein 862
TBC1D22A	325	TBC1D22A	TBC1D22A	4.94513	0.564867	1.13466	-2.13772	0.684108	23.0891	0 .	46 x 1	22 q13	TBC1 domain family member 22A
ZNF76	326	ZNF76	ZNF76	4.92889	0.506761	1.12455	-1.96776	0.748758	27.8078	0 .	42 x 1	6 p21	zinc finger protein 76
VPS45	327	VPS45	VPS45	3.67242	0.557212	1.11814	-3.30966	0.80704	33.6445	0 .	45 x 2	1 q21	vacuolar protein sorting 45 homolog
GMPPA	328	GMPPA	GMPPA	4.90438	0.489713	1.10972	-1.9575	0.808544	33.8253	0 .	44 x 2	2 q35	GDP-mannose pyrophosphorylase A
GSTK1	329	GSTK1	GSTK1	6.25071	0.513329	1.09587	-2.60865	0.757981	28.6064	0 .	44 x 1	7 q34	glutathione S-transferase kappa 1
TYSND1	330	TYSND1	TYSND1	4.12707	0.513338	1.0876	-3.02776	0.78856	31.5664	0 .	43 x 1	10 q22	trypsin domain containing 1
HPS1	331	HPS1	HPS1	5.85695	0.448795	1.06987	-1.8024	0.777735	30.4579	0 .	42 x 1	10 q24	HPS1 biogenesis of lysosomal organelles complex 3 subunit 1
PBX2	332	PBX2	PBX2	6.5189	0.548494	1.0584	-2.65238	0.776047	30.2914	0 .	44 x 2	CHR_HSCHR6_MHC_SSTO_CTG1 p21	PBX homeobox 2
POMGNT1	333	POMGNT1	POMGNT1	3.89306	0.459617	1.0299	-2.20398	0.690428	23.495	0 .	41 x 2	1 p34	protein O-linked mannose N-acetylglucosaminyltransferase 1 (beta 1,2-)
UBE3B	334	UBE3B	UBE3B	4.10778	0.400343	1.02633	-1.2999	0.712472	24.9949	0 .	40 x 2	12 q24	ubiquitin protein ligase E3B
PPP6R2	335	PPP6R2	PPP6R2	5.47178	0.476387	1.02196	-2.09005	0.784185	31.1095	0 .	42 x 2	22 q13	protein phosphatase 6 regulatory subunit 2
ABCC10	336	ABCC10	ABCC10	3.78137	0.428955	1.01121	-2.41243	0.666906	22.0324	0 .	40 x 2	6 p21	ATP binding cassette subfamily C member 10
TP73-AS1	337	TP73-AS1		4.38851	0.455312	0.989874	-2.42975	0.534965	15.5872	0 .	40 x 2	1 p36	TP73 antisense RNA 1
EXOC7	338	EXOC7	EXOC7	5.70474	0.455707	0.941843	-1.69345	0.789231	31.6376	0 .	42 x 2	17 q25	exocyst complex component 7

## Sheet: Table S6 - Spot E
	Rank	ID	Symbol	mean expression	SD	max delta e	min delta e	correlation	->t.score	->p.value	Metagene	Chromosome	Description
ENPP3	1	ENPP3	ENPP3	0.675562	0.954608	7.5471	-0.675349	0.246463	6.26032	3.6378611234511e-10 .	30 x 1	6 q23	ectonucleotide pyrophosphatase/phosphodiesterase 3
MS4A4E	2	MS4A4E	MS4A4E	1.81687	2.01098	7.35086	-1.81687	0.192425	4.82714	8.77731741733001e-07 .	30 x 1	11 q12	membrane spanning 4-domains A4E
GRIK3	3	GRIK3	GRIK3	1.4764	1.71862	6.03872	-1.4764	0.156346	3.89669	5.41917367824496e-05 .	36 x 1	1 p34	glutamate ionotropic receptor kainate type subunit 3
MYB	4	MYB	MYB	1.5314	1.31112	5.91786	-1.5314	0.396679	10.6378	0 .	31 x 1	6 q23	MYB proto-oncogene, transcription factor
SLC4A8	5	SLC4A8	SLC4A8	1.48224	1.03804	5.72686	-1.48224	0.234618	5.94145	2.38288488940697e-09 .	30 x 1	12 q13	solute carrier family 4 member 8
C1orf95	6	C1orf95		1.62245	0.99141	5.18049	-1.62189	0.588313	17.9099	0 .	33 x 1
IGF2BP3	7	IGF2BP3	IGF2BP3	2.00494	1.83306	5.01029	-2.00472	0.152049	3.78704	8.38202796686893e-05 .	30 x 1	7 p15	insulin like growth factor 2 mRNA binding protein 3
FLT3	8	FLT3	FLT3	2.43242	1.58279	4.91182	-2.43179	0.207142	5.21228	1.28096935059219e-07 .	30 x 1	13 q12	fms related tyrosine kinase 3
PTPRS	9	PTPRS	PTPRS	1.96706	1.17878	4.39392	-1.96706	0.290945	7.48606	1.25677246387568e-13 .	30 x 1	19 p13	protein tyrosine phosphatase receptor type S
ZNF804A	10	ZNF804A	ZNF804A	2.35776	1.62131	4.35924	-2.35776	0.0999591	2.47309	0.00683417958603938 .	38 x 1	2 q32	zinc finger protein 804A
RPS20P23	11	RPS20P23		0.46634	0.697832	4.33599	-0.46634	0.264256	6.74499	1.78896897295999e-11 .	29 x 1	8 q22	ribosomal protein S20 pseudogene 23
AKAP6	12	AKAP6	AKAP6	1.398	1.22071	4.26552	-1.39787	0.201585	5.06643	2.69451689183242e-07 .	31 x 1	14 q12	A-kinase anchoring protein 6
GABRB2	13	GABRB2	GABRB2	2.24836	1.62913	4.17335	-2.24823	0.23621	5.98413	1.86177917527175e-09 .	36 x 1	5 q34	gamma-aminobutyric acid type A receptor beta2 subunit
BMP6	14	BMP6	BMP6	1.79394	1.13626	4.13243	-1.793	0.262281	6.69083	2.52792231592025e-11 .	31 x 1	6 p24	bone morphogenetic protein 6
WNT3	15	WNT3	WNT3	4.79766	1.59801	4.07793	-4.79766	0.446677	12.2901	0 .	31 x 1	CHR_HSCHR17_2_CTG5 q21	Wnt family member 3
AMIGO1	16	AMIGO1	AMIGO1	2.12239	0.944526	3.99484	-2.12032	0.369058	9.77519	0 .	31 x 1	1 p13	adhesion molecule with Ig like domain 1
PRELP	17	PRELP	PRELP	0.536955	0.651003	3.97853	-0.536955	0.380356	10.1242	0 .	29 x 1	1 q32	proline and arginine rich end leucine rich repeat protein
TREML4	18	TREML4	TREML4	0.519291	0.819815	3.94991	-0.519291	0.216635	5.46264	3.42791304230872e-08 .	29 x 2	6 p21	triggering receptor expressed on myeloid cells like 4
TP73	19	TP73	TP73	2.34037	1.1833	3.89065	-2.34037	0.356545	9.39451	0 .	31 x 1	1 p36	tumor protein p73
ESPNP	20	ESPNP		0.817652	0.745753	3.85197	-0.817444	0.384184	10.2436	0 .	30 x 1	1 p36	espin pseudogene
NBPF3	21	NBPF3	NBPF3	2.27987	1.06275	3.78586	-2.27987	0.631286	20.0379	0 .	31 x 1	1 p36	NBPF member 3
TNFRSF19	22	TNFRSF19	TNFRSF19	0.815872	0.804164	3.73912	-0.815872	0.408848	11.0285	0 .	31 x 1	13 q12	TNF receptor superfamily member 19
KCNH8	23	KCNH8	KCNH8	3.79661	1.15883	3.73662	-3.79645	0.443762	12.1901	0 .	31 x 1	3 p24	potassium voltage-gated channel subfamily H member 8
CTLA4	24	CTLA4	CTLA4	6.81165	1.98194	3.72421	-6.81026	0.454025	12.5442	0 .	31 x 1	2 q33	cytotoxic T-lymphocyte associated protein 4
CLEC4G	25	CLEC4G	CLEC4G	1.11431	0.917072	3.71682	-1.11328	0.29093	7.48565	1.26121335597418e-13 .	30 x 1	19 p13	C-type lectin domain family 4 member G
FMOD	26	FMOD	FMOD	7.44253	1.76397	3.69201	-7.44169	0.631301	20.0387	0 .	32 x 1	1 q32	fibromodulin
VIPR1	27	VIPR1	VIPR1	3.94527	1.92436	3.67892	-3.94527	0.214237	5.39925	4.80995356877401e-08 .	32 x 1	3 p22	vasoactive intestinal peptide receptor 1
TAS2R4	28	TAS2R4	TAS2R4	1.3055	0.598782	3.61538	-1.3055	0.483714	13.6052	0 .	38 x 2	7 q34	taste 2 receptor member 4
ANKRD30BL	29	ANKRD30BL	ANKRD30BL	0.765885	0.911436	3.60736	-0.765421	0.204377	5.13965	1.85919045936345e-07 .	29 x 1	2 q21	ankyrin repeat domain 30B like
NLRP4	30	NLRP4	NLRP4	0.892502	0.878731	3.56563	-0.892502	0.325393	8.47125	1.11022302462516e-16 .	30 x 1	19 q13	NLR family pyrin domain containing 4
CCDC68	31	CCDC68	CCDC68	1.7173	0.956674	3.56416	-1.71631	0.324193	8.43633	1.11022302462516e-16 .	39 x 1	18 q21	coiled-coil domain containing 68
FTOP1	32	FTOP1		1.58315	0.722939	3.54525	-1.58233	0.489788	13.8295	0 .	38 x 1	2 p21	FTO pseudogene 1
FCGBP	33	FCGBP	FCGBP	1.8231	1.00867	3.50365	-1.82193	0.256563	6.53456	6.76882994099515e-11 .	29 x 1	19 q13	Fc fragment of IgG binding protein
ADAMDEC1	34	ADAMDEC1	ADAMDEC1	1.3465	0.93591	3.48954	-1.34439	0.429919	11.7219	0 .	31 x 1	8 p21	ADAM like decysin 1
PITPNC1	35	PITPNC1	PITPNC1	2.98159	1.16813	3.47315	-2.98159	0.414796	11.222	0 .	31 x 1	17 q24	phosphatidylinositol transfer protein cytoplasmic 1
MYB-AS1	36	MYB-AS1		0.520195	0.635815	3.43688	-0.520195	0.344472	9.03271	0 .	29 x 1	6 q23	MYB antisense RNA 1
ALS2CR12	37	ALS2CR12		1.98103	0.708439	3.43667	-1.95099	0.398119	10.6837	0 .	30 x 1
SLC9A9	38	SLC9A9	SLC9A9	3.03413	0.724645	3.41463	-2.67678	0.366096	9.68455	0 .	31 x 1	3 q24	solute carrier family 9 member A9
CHST15	39	CHST15	CHST15	5.52215	0.818427	3.3837	-4.47239	0.552654	16.3241	0 .	33 x 1	10 q26	carbohydrate sulfotransferase 15
C8orf46	40	C8orf46		1.22441	0.698103	3.37277	-1.22349	0.285373	7.32985	3.70037334107565e-13 .	29 x 1
AHNAK	41	AHNAK	AHNAK	7.88846	0.997846	3.35608	-3.48724	0.479487	13.4506	0 .	36 x 2	11 q12	AHNAK nucleoprotein
CLEC4M	42	CLEC4M	CLEC4M	0.865427	0.659245	3.32632	-0.864518	0.336731	8.80343	0 .	29 x 1	19 p13	C-type lectin domain family 4 member M
CLDN7	43	CLDN7	CLDN7	1.93039	1.13683	3.30487	-1.92899	0.367154	9.71689	0 .	31 x 1	17 p13	claudin 7
NBPF2P	44	NBPF2P		2.0758	0.928203	3.30453	-2.0758	0.495936	14.0593	0 .	31 x 1	1 p36	NBPF member 2, pseudogene
VDAC1P9	45	VDAC1P9		1.23692	0.682932	3.3041	-1.23692	0.494372	14.0006	0 .	30 x 1	1 q23	voltage dependent anion channel 1 pseudogene 9
IL21R	46	IL21R	IL21R	4.40525	0.983371	3.27347	-3.77315	0.252822	6.43271	1.27286292617157e-10 .	30 x 1	16 p12	interleukin 21 receptor
TXNDC5	47	TXNDC5	TXNDC5	7.87687	1.18279	3.25767	-5.20121	0.43179	11.7846	0 .	32 x 1	6 p24	thioredoxin domain containing 5
CDKL1	48	CDKL1	CDKL1	3.33193	0.727085	3.25017	-2.16356	0.492096	13.9154	0 .	35 x 1	14 q22	cyclin dependent kinase like 1
UTS2	49	UTS2	UTS2	2.31919	1.20464	3.23686	-2.31919	0.130579	3.24222	0.000625558069443644 .	30 x 1	1 p36	urotensin 2
FGF2	50	FGF2	FGF2	2.04708	1.18809	3.22975	-2.04609	0.140768	3.50015	0.000249567615696389 .	30 x 2	4 q28	fibroblast growth factor 2
SDK2	51	SDK2	SDK2	3.70566	1.30615	3.20879	-3.70566	0.384614	10.2571	0 .	31 x 1	17 q25	sidekick cell adhesion molecule 2
SOGA2	52	SOGA2		1.44866	0.724602	3.20625	-1.44866	0.413522	11.1804	0 .	33 x 1
ZNF204P	53	ZNF204P		1.16986	0.93304	3.19379	-1.16986	0.19259	4.83146	8.59585168044852e-07 .	29 x 1	6 p22	zinc finger protein 204, pseudogene
IL21R-AS1	54	IL21R-AS1		3.83297	0.949717	3.10434	-3.39446	0.191894	4.81333	9.38221122459559e-07 .	29 x 1	16 p12	IL21R antisense RNA 1
HIVEP2	55	HIVEP2	HIVEP2	5.50878	0.632032	3.09283	-2.5532	0.617735	19.3376	0 .	33 x 2	6 q24	HIVEP zinc finger 2
SERINC5	56	SERINC5	SERINC5	3.87569	0.946376	3.07546	-3.40032	0.404106	10.8754	0 .	31 x 1	5 q14	serine incorporator 5
CTTN	57	CTTN	CTTN	1.61503	0.798485	3.0753	-1.6141	0.411845	11.1258	0 .	32 x 1	11 q13	cortactin
HAAO	58	HAAO	HAAO	2.39201	0.928486	3.0512	-2.39114	0.385069	10.2713	0 .	32 x 1	2 p21	3-hydroxyanthranilate 3,4-dioxygenase
OLFML2A	59	OLFML2A	OLFML2A	0.770548	0.47842	3.02517	-0.770548	0.312438	8.09665	1.55431223447522e-15 .	29 x 1	9 q33	olfactomedin like 2A
RXRA	60	RXRA	RXRA	3.3042	1.13641	2.9892	-3.3042	0.411305	11.1082	0 .	33 x 1	9 q34	retinoid X receptor alpha
CHDH	61	CHDH	CHDH	3.19062	1.27535	2.94737	-3.19004	0.501941	14.2864	0 .	33 x 1	3 p21	choline dehydrogenase
IL4R	62	IL4R	IL4R	8.85325	1.11486	2.94479	-5.66816	0.739558	27.0479	0 .	32 x 1	16 p12	interleukin 4 receptor
SMC6	63	SMC6	SMC6	5.39205	0.705483	2.93923	-2.79922	0.346708	9.09934	0 .	39 x 1	2 p24	structural maintenance of chromosomes 6
WNT7B	64	WNT7B	WNT7B	0.359178	0.547127	2.92718	-0.359178	0.346367	9.08917	0 .	29 x 1	22 q13	Wnt family member 7B
PRKCB	65	PRKCB	PRKCB	7.66747	0.762451	2.92428	-3.09532	0.649462	21.0258	0 .	37 x 1	16 p12	protein kinase C beta
SELE	66	SELE	SELE	0.61292	0.407774	2.88473	-0.61292	0.322665	8.39193	2.22044604925031e-16 .	29 x 1	1 q24	selectin E
MYO1D	67	MYO1D	MYO1D	2.31885	0.806325	2.85702	-2.31885	0.2474	6.28566	3.1220759311168e-10 .	32 x 3	17 q11	myosin ID
UBASH3B	68	UBASH3B	UBASH3B	5.06924	1.18086	2.80679	-5.06924	0.554083	16.385	0 .	32 x 1	11 q24	ubiquitin associated and SH3 domain containing B
SESN1	69	SESN1	SESN1	5.4474	0.841637	2.80534	-2.49229	0.351902	9.25476	0 .	30 x 1	6 q21	sestrin 1
LRRN1	70	LRRN1	LRRN1	3.16035	1.02201	2.79753	-3.16034	0.452142	12.4788	0 .	34 x 1	3 p26	leucine rich repeat neuronal 1
SOBP	71	SOBP	SOBP	2.18434	0.836776	2.78683	-2.18434	0.520718	15.0148	0 .	31 x 1	6 q21	sine oculis binding protein homolog
MAP2K6	72	MAP2K6	MAP2K6	3.71188	1.17337	2.78289	-3.57125	0.519392	14.9624	0 .	32 x 1	17 q24	mitogen-activated protein kinase kinase 6
PIGR	73	PIGR	PIGR	5.31363	1.06293	2.76751	-4.98007	0.461036	12.7897	0 .	32 x 1	1 q32	polymeric immunoglobulin receptor
MAVS	74	MAVS	MAVS	4.38297	0.616521	2.74138	-2.21858	0.674526	22.4922	0 .	38 x 1	20 p13	mitochondrial antiviral signaling protein
GPT2	75	GPT2	GPT2	6.32045	0.841746	2.6909	-3.94702	0.25877	6.59477	4.64168703473433e-11 .	30 x 1	16 q11	glutamic--pyruvic transaminase 2
PDGFD	76	PDGFD	PDGFD	3.4847	1.30846	2.66342	-3.4847	0.461632	12.8107	0 .	33 x 1	11 q22	platelet derived growth factor D
SOD1P1	77	SOD1P1		1.6735	0.759726	2.63399	-1.6735	0.42488	11.554	0 .	30 x 1	6 p12	superoxide dismutase 1 pseudogene 1
RAPGEF3	78	RAPGEF3	RAPGEF3	5.06511	1.05727	2.62823	-5.06511	0.619778	19.4413	0 .	32 x 1	12 q13	Rap guanine nucleotide exchange factor 3
GPD2	79	GPD2	GPD2	4.18343	0.661537	2.62513	-1.98901	0.402936	10.8378	0 .	36 x 1	2 q24	glycerol-3-phosphate dehydrogenase 2
WDR11	80	WDR11	WDR11	6.74054	0.724039	2.61849	-2.32566	0.590713	18.022	0 .	36 x 1	10 q26	WD repeat domain 11
RHPN2	81	RHPN2	RHPN2	2.66268	1.01877	2.61415	-2.66268	0.284225	7.29777	4.60853577521902e-13 .	30 x 1	19 q13	rhophilin Rho GTPase binding protein 2
GRAMD1B	82	GRAMD1B	GRAMD1B	3.08071	1.20757	2.60424	-3.0804	0.361088	9.53204	0 .	31 x 1	11 q24	GRAM domain containing 1B
KLF8	83	KLF8	KLF8	5.7011	1.00972	2.59235	-3.47033	0.571566	17.1473	0 .	39 x 1	X p11	Kruppel like factor 8
TRGV3	84	TRGV3		2.08167	0.835653	2.58795	-2.08167	0.218935	5.52353	2.46792350999669e-08 .	38 x 1	7 p14	T cell receptor gamma variable 3
E2F7	85	E2F7	E2F7	1.79474	1.00738	2.56583	-1.79433	0.419864	11.3882	0 .	33 x 1	12 q21	E2F transcription factor 7
AKAP2	86	AKAP2		6.26632	0.799544	2.56112	-2.97233	0.574323	17.2705	0 .	33 x 1
DSTNP1	87	DSTNP1		2.7207	0.677352	2.55421	-2.63393	0.510173	14.6022	0 .	37 x 2	21 q22	DSTN pseudogene 1
RPS20P33	88	RPS20P33		1.2006	0.567153	2.54206	-1.2006	0.360635	9.51828	0 .	33 x 3	14 q32	ribosomal protein S20 pseudogene 33
PFN1P10	89	PFN1P10		0.463169	0.470222	2.5382	-0.463169	0.46652	12.9838	0 .	29 x 1	1 p36	profilin 1 pseudogene 10
TRDV3	90	TRDV3		4.17766	1.22638	2.53553	-4.17766	0.773696	30.0622	0 .	33 x 1	14 q11	T cell receptor delta variable 3
SNORD109A	91	SNORD109A		1.67231	0.61758	2.51446	-1.67231	0.42273	11.4828	0 .	34 x 3	15 q11	small nucleolar RNA, C/D box 109A
GLO1	92	GLO1	GLO1	7.36382	0.739532	2.50324	-2.46586	0.427283	11.6339	0 .	34 x 1	6 p21	glyoxalase I
RNU6-914P	93	RNU6-914P		3.22687	0.811136	2.49718	-3.22687	0.320933	8.3417	2.22044604925031e-16 .	38 x 1	8 q22	RNA, U6 small nuclear 914, pseudogene
ARHGAP22	94	ARHGAP22	ARHGAP22	0.377455	0.47795	2.4884	-0.376599	0.207608	5.22454	1.20234993072899e-07 .	29 x 2	10 q11	Rho GTPase activating protein 22
KIAA1407	95	KIAA1407		5.59852	1.16331	2.48674	-2.95954	0.293103	7.54679	8.21565038222616e-14 .	37 x 1
C2orf43	96	C2orf43		3.80898	0.649153	2.48184	-3.77507	0.760475	28.8291	0 .	36 x 1
LHFPL2	97	LHFPL2	LHFPL2	3.90583	1.03514	2.47015	-3.90568	0.172122	4.30134	9.89344452417829e-06 .	30 x 2	5 q14	LHFPL tetraspan subfamily member 2
SELP	98	SELP	SELP	3.84018	1.18198	2.46562	-3.84018	0.641679	20.5956	0 .	32 x 1	1 q24	selectin P
ABCA6	99	ABCA6	ABCA6	5.75211	1.11528	2.45576	-5.74793	0.558706	16.5834	0 .	35 x 1	17 q24	ATP binding cassette subfamily A member 6
LYST	100	LYST	LYST	4.63513	0.843551	2.45386	-2.75307	0.436271	11.9355	0 .	33 x 3	1 q42	lysosomal trafficking regulator
AJUBA	101	AJUBA	AJUBA	0.878246	0.490222	2.453	-0.875717	0.399067	10.714	0 .	29 x 1	14 q11	ajuba LIM protein
RASGRP3	102	RASGRP3	RASGRP3	5.99579	0.856055	2.44249	-5.45677	0.548512	16.1489	0 .	31 x 1	2 p22	RAS guanyl releasing protein 3
LRRC37A17P	103	LRRC37A17P		2.29212	0.535896	2.42054	-2.23238	0.510436	14.6124	0 .	36 x 2	17 q21	leucine rich repeat containing 37 member A17, pseudogene
SH3D21	104	SH3D21	SH3D21	4.2518	1.03171	2.42041	-4.05202	0.534502	15.5684	0 .	31 x 1	1 p34	SH3 domain containing 21
PTPLA	105	PTPLA		2.5812	0.994709	2.4068	-2.5812	0.379577	10.0999	0 .	30 x 1
ADARB1	106	ADARB1	ADARB1	3.69312	1.04357	2.39853	-3.69109	0.447365	12.3137	0 .	31 x 1	21 q22	adenosine deaminase RNA specific B1
ZNF780B	107	ZNF780B	ZNF780B	2.64348	0.629958	2.38438	-2.64348	0.654053	21.2848	0 .	38 x 1	19 q13	zinc finger protein 780B
RHOBTB2	108	RHOBTB2	RHOBTB2	5.62154	1.05956	2.37944	-3.69118	0.641789	20.6016	0 .	32 x 1	8 p21	Rho related BTB domain containing 2
ZNF831	109	ZNF831	ZNF831	4.03216	0.722303	2.37229	-3.64929	0.571851	17.16	0 .	32 x 1	20 q13	zinc finger protein 831
SPTBN2	110	SPTBN2	SPTBN2	2.60754	0.947896	2.37037	-2.60754	0.517164	14.8747	0 .	31 x 1	11 q13	spectrin beta, non-erythrocytic 2
ASXL2	111	ASXL2	ASXL2	3.78907	0.634194	2.36539	-2.62751	0.654658	21.3192	0 .	35 x 2	2 p23	ASXL transcriptional regulator 2
IKZF3	112	IKZF3	IKZF3	6.38807	0.813524	2.35846	-3.69043	0.579385	17.4991	0 .	35 x 1	17 q21	IKAROS family zinc finger 3
SPIN4	113	SPIN4	SPIN4	3.88688	0.837863	2.35842	-2.62077	0.315359	8.18066	8.88178419700125e-16 .	32 x 1	X q11	spindlin family member 4
IKZF2	114	IKZF2	IKZF2	1.78289	0.798748	2.35267	-1.78166	0.582858	17.6578	0 .	34 x 1	2 q34	IKAROS family zinc finger 2
ZDHHC21	115	ZDHHC21	ZDHHC21	4.41128	0.657654	2.34737	-3.07156	0.379605	10.1008	0 .	38 x 1	9 p22	zinc finger DHHC-type containing 21
ANTXRLP1	116	ANTXRLP1		1.97298	0.746435	2.32499	-1.96939	0.354229	9.32471	0 .	33 x 1	10 q11	ANTXR like pseudogene 1
MRPL35P3	117	MRPL35P3		1.13739	0.548465	2.29131	-1.13739	0.425575	11.5771	0 .	30 x 2	10 q22	mitochondrial ribosomal protein L35 pseudogene 3
BICD2	118	BICD2	BICD2	5.58658	0.752701	2.28592	-2.56474	0.397841	10.6748	0 .	36 x 1	9 q22	BICD cargo adaptor 2
ZNF681	119	ZNF681	ZNF681	2.13593	0.677188	2.28314	-2.07077	0.651481	21.1392	0 .	36 x 1	19 p12	zinc finger protein 681
CCNG2	120	CCNG2	CCNG2	4.88697	0.648348	2.27908	-1.94456	0.458628	12.7051	0 .	31 x 1	4 q21	cyclin G2
CLDN20	121	CLDN20	CLDN20	1.28148	0.497434	2.27614	-1.28105	0.549466	16.1891	0 .	37 x 2	6 q25	claudin 20
BCAR3	122	BCAR3	BCAR3	3.00554	0.751397	2.27364	-2.46988	0.286861	7.37148	2.77999845366139e-13 .	30 x 1	1 p22	BCAR3 adaptor protein, NSP family member
DGKG	123	DGKG	DGKG	3.8019	1.11788	2.25226	-3.80073	0.45662	12.6347	0 .	32 x 1	3 q27	diacylglycerol kinase gamma
ARNT	124	ARNT	ARNT	5.21626	0.499016	2.24054	-1.59514	0.430051	11.7263	0 .	30 x 1	1 q21	aryl hydrocarbon receptor nuclear translocator
TTC28	125	TTC28	TTC28	2.29666	0.778404	2.23671	-2.29666	0.35182	9.2523	0 .	30 x 1	22 q12	tetratricopeptide repeat domain 28
CLNK	126	CLNK	CLNK	5.8323	1.25338	2.228	-5.83084	0.628653	19.8995	0 .	32 x 1	4 p16	cytokine dependent hematopoietic cell linker
XKRX	127	XKRX	XKRX	3.43011	0.776334	2.22113	-3.43011	0.573557	17.2362	0 .	31 x 1	X q22	XK related X-linked
FAM81A	128	FAM81A	FAM81A	1.31298	0.636985	2.21974	-1.3124	0.321049	8.34505	2.22044604925031e-16 .	30 x 1	15 q22	family with sequence similarity 81 member A
ZNF354C	129	ZNF354C	ZNF354C	2.23491	0.859704	2.20098	-2.23491	0.300984	7.76962	1.68753899743024e-14 .	37 x 1	5 q35	zinc finger protein 354C
ARHGEF12	130	ARHGEF12	ARHGEF12	4.0923	0.528089	2.1924	-1.61317	0.466711	12.9906	0 .	30 x 2	11 q23	Rho guanine nucleotide exchange factor 12
SH3BP5-AS1	131	SH3BP5-AS1		7.43741	0.496699	2.18196	-2.76473	0.629255	19.9311	0 .	36 x 1	3 p25	SH3BP5 antisense RNA 1
KLHL29	132	KLHL29	KLHL29	2.60168	0.849637	2.17989	-2.60141	0.433091	11.8283	0 .	31 x 1	2 p24	kelch like family member 29
ACTA2-AS1	133	ACTA2-AS1		2.27046	0.555714	2.15819	-2.08356	0.597287	18.3328	0 .	37 x 1	10 q23	ACTA2 antisense RNA 1
EPHX1	134	EPHX1	EPHX1	3.27228	0.513434	2.15142	-2.3242	0.477057	13.3623	0 .	39 x 1	1 q42	epoxide hydrolase 1
HNRNPA1P27	135	HNRNPA1P27		3.56628	0.831813	2.14487	-3.56555	0.304478	7.86897	8.21565038222616e-15 .	30 x 1	X q22	heterogeneous nuclear ribonucleoprotein A1 pseudogene 27
SH3BP5	136	SH3BP5	SH3BP5	7.93081	0.538477	2.14369	-3.06945	0.634171	20.1908	0 .	35 x 1	3 p25	SH3 domain binding protein 5
ZNF818P	137	ZNF818P		3.69146	0.90324	2.13879	-3.69146	0.632831	20.1196	0 .	37 x 1
RPL31P11	138	RPL31P11		2.40995	0.706247	2.13692	-2.40995	0.499318	14.1868	0 .	39 x 1	1 q23	ribosomal protein L31 pseudogene 11
SYNE2	139	SYNE2	SYNE2	4.99585	0.924195	2.12283	-4.51598	0.371538	9.85136	0 .	32 x 1	14 q23	spectrin repeat containing nuclear envelope protein 2
SACS	140	SACS	SACS	3.00894	0.703546	2.12168	-3.00894	0.394268	10.5612	0 .	35 x 3	13 q12	sacsin molecular chaperone
TESPA1	141	TESPA1	TESPA1	4.6266	0.49311	2.11749	-1.54221	0.490897	13.8707	0 .	35 x 1	12 q13	thymocyte expressed, positive selection associated 1
F5	142	F5	F5	1.34256	0.600927	2.11612	-1.34158	0.145787	3.62759	0.000155091798704321 .	29 x 2	1 q24	coagulation factor V
ZNF275	143	ZNF275	ZNF275	4.64769	0.701127	2.11483	-2.00477	0.494119	13.9911	0 .	32 x 1	X q28	zinc finger protein 275
JAM2	144	JAM2	JAM2	1.08155	0.62954	2.09878	-1.08072	0.53498	15.5879	0 .	33 x 1	21 q21	junctional adhesion molecule 2
ACTA2	145	ACTA2	ACTA2	1.94678	0.545371	2.08047	-1.92945	0.409126	11.0375	0 .	38 x 2	10 q23	actin alpha 2, smooth muscle
LCP2	146	LCP2	LCP2	3.92633	0.979471	2.07924	-3.92531	0.342311	8.96852	0 .	32 x 1	5 q35	lymphocyte cytosolic protein 2
SLFN12L	147	SLFN12L	SLFN12L	2.23066	0.708947	2.07799	-2.23066	0.329502	8.59114	0 .	35 x 2	17 q12	schlafen family member 12 like
ATP10D	148	ATP10D	ATP10D	3.80672	0.767962	2.07273	-3.05669	0.612088	19.0541	0 .	32 x 1	4 p12	ATPase phospholipid transporting 10D (putative)
BACH2	149	BACH2	BACH2	6.15755	0.751525	2.06002	-2.68206	0.370048	9.80556	0 .	31 x 3	6 q15	BTB domain and CNC homolog 2
SUSD1	150	SUSD1	SUSD1	3.3628	0.689784	2.05789	-2.22086	0.332119	8.66779	0 .	31 x 1	9 q32	sushi domain containing 1
DROSHA	151	DROSHA	DROSHA	4.35779	0.513887	2.05718	-2.02983	0.519147	14.9527	0 .	38 x 1	5 p13	drosha ribonuclease III
CCDC88A	152	CCDC88A	CCDC88A	6.43932	0.870125	2.05628	-4.29193	0.594311	18.1914	0 .	32 x 1	2 p16	coiled-coil domain containing 88A
CD6	153	CD6	CD6	5.34232	0.846104	2.05489	-2.95175	0.324162	8.43543	1.11022302462516e-16 .	30 x 1	11 q12	CD6 molecule
RBL2	154	RBL2	RBL2	6.425	0.610244	2.05125	-1.82662	0.453754	12.5348	0 .	38 x 1	16 q12	RB transcriptional corepressor like 2
ACTG1P10	155	ACTG1P10		1.53083	0.57857	2.05034	-1.52918	0.475318	13.2993	0 .	36 x 1	X p11	actin gamma 1 pseudogene 10
SESTD1	156	SESTD1	SESTD1	4.87373	0.931623	2.04508	-4.87373	0.483913	13.6125	0 .	31 x 1	2 q31	SEC14 and spectrin domain containing 1
SATB1	157	SATB1	SATB1	3.12027	0.978025	2.04467	-3.12027	0.259803	6.62301	3.88524767913623e-11 .	31 x 1	3 p24	SATB homeobox 1
WASF2	158	WASF2	WASF2	7.4424	0.495913	2.03612	-1.71948	0.49184	13.9059	0 .	34 x 2	1 p36	WASP family member 2
EIF3EP1	159	EIF3EP1		2.20551	0.618953	2.03455	-2.20076	0.615698	19.2348	0 .	38 x 1	6 q13	eukaryotic translation initiation factor 3 subunit E pseudogene 1
ZNF737	160	ZNF737	ZNF737	4.87097	0.766316	2.01648	-3.25246	0.633952	20.1792	0 .	35 x 1	19 p12	zinc finger protein 737
HDAC9	161	HDAC9	HDAC9	3.98397	1.15615	2.01584	-3.98361	0.314647	8.16015	8.88178419700125e-16 .	38 x 1	7 p21	histone deacetylase 9
RBM41	162	RBM41	RBM41	2.92259	0.44849	2.01523	-2.02742	0.54692	16.082	0 .	35 x 3	X q22	RNA binding motif protein 41
SLC26A2	163	SLC26A2	SLC26A2	2.72557	0.474942	2.0149	-2.72557	0.533569	15.5304	0 .	36 x 3	5 q32	solute carrier family 26 member 2
ADTRP	164	ADTRP	ADTRP	6.20254	1.27034	2.01	-6.19962	0.542038	15.8783	0 .	32 x 1	6 p24	androgen dependent TFPI regulating protein
ADK	165	ADK	ADK	4.9002	0.718463	2.0097	-2.06801	0.322739	8.39407	2.22044604925031e-16 .	30 x 1	10 q22	adenosine kinase
ZNF66	166	ZNF66	ZNF66	2.01	0.420278	2.00865	-1.38903	0.57636	17.3622	0 .	35 x 2	CHR_HSCHR19_1_CTG2 p12	zinc finger protein 66
LYRM7	167	LYRM7	LYRM7	3.47732	0.502046	2.00816	-2.58419	0.599033	18.4164	0 .	37 x 2	5 q23	LYR motif containing 7
TRAK2	168	TRAK2	TRAK2	5.43406	0.769468	2.00549	-2.18856	0.455688	12.6022	0 .	31 x 1	2 q33	trafficking kinesin protein 2
SOS1	169	SOS1	SOS1	4.79352	0.521634	2.004	-1.64298	0.563409	16.7875	0 .	36 x 3	2 p22	SOS Ras/Rac guanine nucleotide exchange factor 1
OIP5-AS1	170	OIP5-AS1		5.19843	0.594402	1.99304	-2.28263	0.625589	19.7399	0 .	36 x 1	15 q15	OIP5 antisense RNA 1
MLF1IP	171	MLF1IP		3.29	0.603246	1.98207	-1.78232	0.196826	4.94195	5.01097560334784e-07 .	29 x 1
INPP5F	172	INPP5F	INPP5F	6.78954	0.922447	1.98202	-4.94104	0.604129	18.6625	0 .	32 x 1	10 q26	inositol polyphosphate-5-phosphatase F
KANSL1L	173	KANSL1L	KANSL1L	3.13483	0.646262	1.97443	-2.47566	0.338849	8.86598	0 .	36 x 3	2 q34	KAT8 regulatory NSL complex subunit 1 like
RALGPS2	174	RALGPS2	RALGPS2	8.16655	0.750261	1.96535	-2.67592	0.591482	18.0581	0 .	38 x 1	1 q25	Ral GEF with PH domain and SH3 binding motif 2
MEF2C	175	MEF2C	MEF2C	5.61606	0.807135	1.96124	-4.06789	0.63231	20.0921	0 .	33 x 1	5 q14	myocyte enhancer factor 2C
SGCB	176	SGCB	SGCB	2.34509	0.726447	1.95136	-2.34509	0.32072	8.33553	2.22044604925031e-16 .	29 x 1	4 q12	sarcoglycan beta
CRYZP1	177	CRYZP1		1.69988	0.484085	1.9389	-1.6995	0.488491	13.7814	0 .	36 x 3	7 q22	crystallin zeta pseudogene 1
TRMT13	178	TRMT13	TRMT13	4.10587	0.621552	1.93457	-2.12458	0.592857	18.1228	0 .	38 x 1	1 p21	tRNA methyltransferase 13 homolog
PCNXL2	179	PCNXL2		2.75597	0.92495	1.92848	-2.75597	0.125912	3.12445	0.000933231966803394 .	29 x 1
TMCC3	180	TMCC3	TMCC3	3.28516	0.785057	1.92674	-3.28516	0.452178	12.4801	0 .	35 x 1	12 q22	transmembrane and coiled-coil domain family 3
ZSWIM5	181	ZSWIM5	ZSWIM5	2.22587	0.853022	1.92581	-2.22587	0.444026	12.1992	0 .	31 x 1	1 p34	zinc finger SWIM-type containing 5
HLTF	182	HLTF	HLTF	2.67276	0.551711	1.92561	-2.0594	0.447572	12.3209	0 .	38 x 2	3 q24	helicase like transcription factor
BMPR2	183	BMPR2	BMPR2	5.14706	0.655283	1.92249	-2.55923	0.46636	12.9782	0 .	32 x 1	2 q33	bone morphogenetic protein receptor type 2
RIC8B	184	RIC8B	RIC8B	2.05767	0.807544	1.92078	-2.05767	0.519607	14.9709	0 .	35 x 1	12 q23	RIC8 guanine nucleotide exchange factor B
GPR174	185	GPR174	GPR174	4.32963	0.835537	1.90815	-3.26744	0.437914	11.9911	0 .	39 x 1	X q21	G protein-coupled receptor 174
PAX5	186	PAX5	PAX5	7.52735	0.782803	1.90579	-3.3594	0.617479	19.3246	0 .	34 x 1	9 p13	paired box 5
ZNF177	187	ZNF177	ZNF177	2.73859	0.759397	1.90068	-2.73859	0.55333	16.3529	0 .	38 x 1	19 p13	zinc finger protein 177
HEATR5B	188	HEATR5B	HEATR5B	5.28654	0.630076	1.88709	-2.31169	0.498534	14.1572	0 .	37 x 1	2 p22	HEAT repeat containing 5B
DNAJC13	189	DNAJC13	DNAJC13	4.83166	0.456779	1.87903	-1.74816	0.682618	22.9948	0 .	34 x 2	3 q22	DnaJ heat shock protein family (Hsp40) member C13
C2orf88	190	C2orf88	C2orf88	2.46128	0.699713	1.87764	-2.45266	0.385851	10.2958	0 .	33 x 1	2 q32	chromosome 2 open reading frame 88
ZNF91	191	ZNF91	ZNF91	3.59865	0.569015	1.8761	-1.82033	0.449527	12.3883	0 .	35 x 1	19 p12	zinc finger protein 91
NFIC	192	NFIC	NFIC	2.31167	0.472228	1.87584	-1.70108	0.447005	12.3014	0 .	31 x 3	19 p13	nuclear factor I C
LGR6	193	LGR6	LGR6	1.87389	0.779595	1.86486	-1.87373	0.443463	12.1799	0 .	31 x 1	1 q32	leucine rich repeat containing G protein-coupled receptor 6
ARMC2	194	ARMC2	ARMC2	2.0842	0.599834	1.86475	-1.71251	0.624342	19.6754	0 .	31 x 1	6 q21	armadillo repeat containing 2
FAM3C	195	FAM3C	FAM3C	6.63183	0.658658	1.86378	-2.61938	0.425716	11.5818	0 .	30 x 1	7 q31	family with sequence similarity 3 member C
HNRNPA2B1	196	HNRNPA2B1	HNRNPA2B1	9.11056	0.609708	1.86291	-2.57758	0.571199	17.1309	0 .	37 x 2	7 p15	heterogeneous nuclear ribonucleoprotein A2/B1
IRS1	197	IRS1	IRS1	2.32893	0.715153	1.85324	-2.13796	0.563731	16.8016	0 .	35 x 1	2 q36	insulin receptor substrate 1
ZNF718	198	ZNF718	ZNF718	3.04025	0.686955	1.85232	-3.04025	0.424043	11.5263	0 .	36 x 1	4 p16	zinc finger protein 718
SYT17	199	SYT17	SYT17	3.60206	0.954233	1.84876	-3.60206	0.588906	17.9375	0 .	31 x 1	16 p12	synaptotagmin 17
FLT1	200	FLT1	FLT1	1.90585	0.690659	1.84124	-1.90487	0.569998	17.0775	0 .	34 x 1	13 q12	fms related tyrosine kinase 1
TEC	201	TEC	TEC	3.53429	0.604798	1.84022	-2.36292	0.466878	12.9966	0 .	30 x 1	4 p11	tec protein tyrosine kinase
CA13	202	CA13	CA13	2.35629	0.625709	1.83816	-2.34836	0.629737	19.9564	0 .	37 x 1	8 q21	carbonic anhydrase 13
C5orf63	203	C5orf63	C5orf63	2.76129	0.70452	1.83749	-2.75948	0.594442	18.1976	0 .	39 x 1	5 q23	chromosome 5 open reading frame 63
NBPF1	204	NBPF1	NBPF1	3.61234	0.6218	1.83137	-1.88634	0.576064	17.3488	0 .	32 x 1	1 p36	NBPF member 1
BIVM	205	BIVM	BIVM	1.64945	0.658662	1.82936	-1.64867	0.41524	11.2365	0 .	30 x 1	13 q33	basic, immunoglobulin-like variable motif containing
GLYATL1P1	206	GLYATL1P1		1.75988	0.549497	1.82368	-1.42465	0.358224	9.44525	0 .	33 x 3	11 q12	glycine-N-acyltransferase like 1 pseudogene 1
SEPN1	207	SEPN1		4.59814	0.747093	1.82168	-2.52619	0.301604	7.78723	1.48769885299771e-14 .	30 x 1
ZNF253	208	ZNF253	ZNF253	3.81459	0.548291	1.81863	-3.02444	0.458112	12.687	0 .	35 x 1	19 p13	zinc finger protein 253
CHD3	209	CHD3	CHD3	5.97776	0.883931	1.81809	-5.97623	0.493884	13.9823	0 .	31 x 1	17 p13	chromodomain helicase DNA binding protein 3
CEP97	210	CEP97	CEP97	3.01156	0.563511	1.81385	-2.50862	0.492352	13.925	0 .	37 x 2	3 q12	centrosomal protein 97
CD200	211	CD200	CD200	6.34378	0.926845	1.81228	-6.34156	0.630432	19.9929	0 .	32 x 1	3 q13	CD200 molecule
C1orf112	212	C1orf112	C1orf112	3.09297	0.54022	1.81204	-2.44639	0.708647	24.7246	0 .	39 x 1	1 q24	chromosome 1 open reading frame 112
SGK223	213	SGK223		4.53308	0.651605	1.80747	-4.53308	0.487676	13.7512	0 .	32 x 1
ZNF92	214	ZNF92	ZNF92	6.47691	0.697329	1.80607	-2.75476	0.391932	10.4872	0 .	34 x 2	7 q11	zinc finger protein 92
CASP8AP2	215	CASP8AP2	CASP8AP2	3.87155	0.664447	1.79875	-3.53663	0.687914	23.3324	0 .	36 x 1	6 q15	caspase 8 associated protein 2
ATP2B4	216	ATP2B4	ATP2B4	4.93672	0.861055	1.79431	-3.57054	0.758572	28.6588	0 .	33 x 1	1 q32	ATPase plasma membrane Ca2+ transporting 4
TRAM2	217	TRAM2	TRAM2	5.08004	0.662268	1.79392	-2.52782	0.615233	19.2114	0 .	35 x 1	6 p12	translocation associated membrane protein 2
ZBTB38	218	ZBTB38	ZBTB38	4.35717	0.636335	1.79255	-2.72226	0.347937	9.13602	0 .	33 x 3	3 q23	zinc finger and BTB domain containing 38
DLGAP4	219	DLGAP4	DLGAP4	5.09222	0.647163	1.79226	-1.74263	0.508611	14.5419	0 .	30 x 1	20 q11	DLG associated protein 4
LEF1	220	LEF1	LEF1	6.13239	1.04	1.78943	-6.13213	0.711649	24.9364	0 .	32 x 1	4 q25	lymphoid enhancer binding factor 1
ETS1	221	ETS1	ETS1	7.97779	0.756632	1.77922	-3.26868	0.465203	12.937	0 .	35 x 1	11 q24	ETS proto-oncogene 1, transcription factor
RASA1	222	RASA1	RASA1	5.72141	0.628759	1.77559	-2.33885	0.699813	24.1169	0 .	34 x 1	5 q14	RAS p21 protein activator 1
MAML2	223	MAML2	MAML2	4.00592	0.732855	1.77468	-3.86167	0.456847	12.6427	0 .	34 x 3	11 q21	mastermind like transcriptional coactivator 2
RASGRF1	224	RASGRF1	RASGRF1	4.52623	0.783894	1.7741	-3.59215	0.485995	13.6891	0 .	33 x 1	15 q25	Ras protein specific guanine nucleotide releasing factor 1
ZMYND11	225	ZMYND11	ZMYND11	5.48996	0.576946	1.77001	-2.4722	0.676942	22.6406	0 .	35 x 1	10 p15	zinc finger MYND-type containing 11
RAB31	226	RAB31	RAB31	5.27166	1.19356	1.76523	-5.27166	0.329686	8.59652	0 .	32 x 1	18 p11	RAB31, member RAS oncogene family
SETBP1	227	SETBP1	SETBP1	5.04585	0.670141	1.76131	-3.05112	0.468915	13.0692	0 .	33 x 3	18 q12	SET binding protein 1
SBF2-AS1	228	SBF2-AS1	SBF2-AS1	3.1183	0.564753	1.75702	-2.72543	0.516045	14.8308	0 .	35 x 1	11 p15	SBF2 antisense RNA 1
KRBA2	229	KRBA2	KRBA2	2.12767	0.596303	1.75071	-2.12692	0.654997	21.3386	0 .	37 x 1	17 p13	KRAB-A domain containing 2
ZNF507	230	ZNF507	ZNF507	4.18799	0.501684	1.74819	-2.78682	0.544424	15.9776	0 .	36 x 2	19 q13	zinc finger protein 507
SOGA1	231	SOGA1	SOGA1	3.51298	0.661005	1.74755	-3.34658	0.409481	11.049	0 .	34 x 2	20 q11	suppressor of glucose, autophagy associated 1
CBL	232	CBL	CBL	4.6459	0.527831	1.7423	-1.84131	0.557272	16.5216	0 .	34 x 3	11 q23	Cbl proto-oncogene
CDK14	233	CDK14	CDK14	6.48625	0.692632	1.74121	-3.44194	0.605168	18.7131	0 .	34 x 2	7 q21	cyclin dependent kinase 14
BACE1	234	BACE1	BACE1	1.71622	0.526457	1.74083	-1.71562	0.603339	18.6241	0 .	38 x 1	11 q23	beta-secretase 1
ATP1A3	235	ATP1A3	ATP1A3	1.86568	0.709264	1.73771	-1.86423	0.343732	9.01072	0 .	36 x 1	19 q13	ATPase Na+/K+ transporting subunit alpha 3
C5	236	C5	C5	2.72008	0.567254	1.73267	-2.45257	0.556494	16.4882	0 .	38 x 1	9 q33	complement C5
ADRBK2	237	ADRBK2		5.2094	0.53339	1.73095	-1.73141	0.319646	8.30442	3.33066907387547e-16 .	39 x 1
ATF7IP	238	ATF7IP	ATF7IP	6.18987	0.663136	1.72846	-2.36284	0.641307	20.5753	0 .	33 x 1	12 p13	activating transcription factor 7 interacting protein
VPS13C	239	VPS13C	VPS13C	5.79427	0.624322	1.72587	-3.10536	0.635707	20.2729	0 .	36 x 1	15 q22	vacuolar protein sorting 13 homolog C
NFATC3	240	NFATC3	NFATC3	5.3937	0.410619	1.72497	-1.42265	0.540123	15.799	0 .	32 x 3	16 q22	nuclear factor of activated T cells 3
CAMK2D	241	CAMK2D	CAMK2D	5.89992	0.75694	1.72151	-3.64584	0.388987	10.3943	0 .	32 x 2	4 q26	calcium/calmodulin dependent protein kinase II delta
SYNJ2BP	242	SYNJ2BP	SYNJ2BP	3.59786	0.466684	1.70874	-1.83072	0.521959	15.0639	0 .	38 x 1	14 q24	synaptojanin 2 binding protein
ZNF382	243	ZNF382	ZNF382	2.66628	0.599396	1.70426	-2.66628	0.680316	22.8503	0 .	38 x 1	19 q13	zinc finger protein 382
IQCG	244	IQCG	IQCG	3.01611	0.57241	1.70339	-2.55436	0.542142	15.8826	0 .	38 x 1	3 q29	IQ motif containing G
ZNF318	245	ZNF318	ZNF318	5.74297	0.735622	1.69901	-3.3209	0.561985	16.7255	0 .	32 x 1	6 p21	zinc finger protein 318
ARL10	246	ARL10	ARL10	3.02347	0.476456	1.69802	-1.61083	0.625988	19.7606	0 .	38 x 1	5 q35	ADP ribosylation factor like GTPase 10
TRAF5	247	TRAF5	TRAF5	6.01114	0.594592	1.69729	-2.79449	0.36104	9.53058	0 .	39 x 1	1 q32	TNF receptor associated factor 5
SLC35F5	248	SLC35F5	SLC35F5	3.58458	0.437453	1.69124	-1.62582	0.517728	14.8969	0 .	36 x 3	2 q14	solute carrier family 35 member F5
JAK2	249	JAK2	JAK2	5.46077	0.573187	1.69003	-2.19699	0.563771	16.8033	0 .	32 x 1	9 p24	Janus kinase 2
PTPN12	250	PTPN12	PTPN12	7.20618	0.522557	1.68936	-2.34482	0.410784	11.0913	0 .	30 x 2	7 q11	protein tyrosine phosphatase non-receptor type 12
MSANTD2	251	MSANTD2	MSANTD2	3.44325	0.554817	1.68431	-2.43527	0.561012	16.6832	0 .	39 x 1	11 q24	Myb/SANT DNA binding domain containing 2
HS2ST1	252	HS2ST1	HS2ST1	3.86005	0.580449	1.68272	-1.73711	0.432655	11.8136	0 .	32 x 3	1 p22	heparan sulfate 2-O-sulfotransferase 1
MYO1E	253	MYO1E	MYO1E	4.28527	0.870724	1.67261	-4.28527	0.294176	7.57701	6.65023591750469e-14 .	30 x 1	15 q22	myosin IE
ZNF397	254	ZNF397	ZNF397	3.62403	0.518893	1.66939	-2.43803	0.511517	14.6543	0 .	38 x 2	18 q12	zinc finger protein 397
MAP3K5	255	MAP3K5	MAP3K5	5.41397	0.538714	1.66606	-1.66612	0.439723	12.0524	0 .	31 x 2	6 q23	mitogen-activated protein kinase kinase kinase 5
2024-03-03	256	2024-03-03		4.20645	0.609274	1.66589	-2.51784	0.325214	8.46601	1.11022302462516e-16 .	29 x 1
PHOSPHO2	257	PHOSPHO2	PHOSPHO2	2.29123	0.532868	1.66467	-2.29123	0.589082	17.9457	0 .	36 x 1	2 q31	phosphatase, orphan 2
TMEM220	258	TMEM220	TMEM220	3.11747	0.61893	1.66324	-2.25317	0.43088	11.7541	0 .	35 x 1	17 p13	transmembrane protein 220
ZNF221	259	ZNF221	ZNF221	1.11668	0.587105	1.66218	-1.11668	0.657897	21.5049	0 .	36 x 1	19 q13	zinc finger protein 221
ZNF69	260	ZNF69	ZNF69	1.83153	0.53864	1.65997	-1.83153	0.565104	16.8617	0 .	37 x 1	19 p13	zinc finger protein 69
ABCB10	261	ABCB10	ABCB10	5.27335	0.577852	1.65503	-2.00102	0.518775	14.9381	0 .	30 x 1	1 q42	ATP binding cassette subfamily B member 10
ATP6V1C1	262	ATP6V1C1	ATP6V1C1	4.60124	0.530305	1.65428	-2.62634	0.581508	17.596	0 .	37 x 1	8 q22	ATPase H+ transporting V1 subunit C1
EPB41	263	EPB41	EPB41	6.63176	0.687532	1.65121	-2.69339	0.651832	21.159	0 .	35 x 1	1 p35	erythrocyte membrane protein band 4.1
DISP1	264	DISP1	DISP1	2.34038	0.558798	1.64725	-2.33895	0.518872	14.9419	0 .	39 x 1	1 q41	dispatched RND transporter family member 1
SCMH1	265	SCMH1	SCMH1	4.45258	0.524818	1.64345	-2.30144	0.428725	11.682	0 .	30 x 1	1 p34	Scm polycomb group protein homolog 1
IFNLR1	266	IFNLR1	IFNLR1	5.23327	0.607893	1.63931	-4.27046	0.469524	13.091	0 .	30 x 1	1 p36	interferon lambda receptor 1
ZNF665	267	ZNF665	ZNF665	2.02485	0.646857	1.63884	-2.02485	0.582478	17.6404	0 .	35 x 1	19 q13	zinc finger protein 665
DZIP3	268	DZIP3	DZIP3	3.14929	0.524376	1.63671	-2.11642	0.523098	15.1092	0 .	37 x 1	3 q13	DAZ interacting zinc finger protein 3
PCMTD1	269	PCMTD1	PCMTD1	5.22922	0.583492	1.63483	-1.97056	0.641742	20.599	0 .	37 x 1	8 q11	protein-L-isoaspartate (D-aspartate) O-methyltransferase domain containing 1
TRIM56	270	TRIM56	TRIM56	3.57545	0.613662	1.63466	-3.01798	0.482951	13.5772	0 .	37 x 1	7 q22	tripartite motif containing 56
SGPP2	271	SGPP2	SGPP2	4.12456	0.756468	1.63319	-3.723	0.603388	18.6265	0 .	33 x 1	2 q36	sphingosine-1-phosphate phosphatase 2
RPSAP41	272	RPSAP41		1.9468	0.626641	1.62831	-1.9468	0.638	20.396	0 .	38 x 1	6 q13	ribosomal protein SA pseudogene 41
GCLC	273	GCLC	GCLC	4.94482	0.560054	1.62176	-2.30434	0.393867	10.5485	0 .	29 x 1	6 p12	glutamate-cysteine ligase catalytic subunit
LAX1	274	LAX1	LAX1	5.73021	0.586453	1.61637	-2.40493	0.357534	9.4244	0 .	31 x 2	1 q32	lymphocyte transmembrane adaptor 1
GANC	275	GANC	GANC	4.59078	0.522815	1.61474	-1.93	0.495179	14.0308	0 .	38 x 2	15 q15	glucosidase alpha, neutral C
ZNF573	276	ZNF573	ZNF573	1.96441	0.465159	1.60826	-1.58731	0.60763	18.8337	0 .	37 x 2	19 q13	zinc finger protein 573
ZFP2	277	ZFP2	ZFP2	1.4913	0.472557	1.60191	-1.4913	0.611808	19.0402	0 .	38 x 1	5 q35	ZFP2 zinc finger protein
RNFT1	278	RNFT1	RNFT1	5.07346	0.518243	1.59752	-1.57704	0.596163	18.2793	0 .	39 x 1	17 q23	ring finger protein, transmembrane 1
TMEM154	279	TMEM154	TMEM154	4.7881	0.645607	1.59622	-2.10305	0.557472	16.5302	0 .	37 x 1	4 q31	transmembrane protein 154
CENPJ	280	CENPJ	CENPJ	3.05722	0.64334	1.59616	-3.0511	0.63549	20.2613	0 .	39 x 1	13 q12	centromere protein J
THRA	281	THRA	THRA	4.24561	0.75291	1.59155	-2.58077	0.574959	17.2991	0 .	32 x 1	17 q21	thyroid hormone receptor alpha
MAP4	282	MAP4	MAP4	4.2081	0.506061	1.58353	-1.93506	0.437153	11.9653	0 .	34 x 2	3 p21	microtubule associated protein 4
ABLIM1	283	ABLIM1	ABLIM1	5.42986	0.719389	1.57696	-4.58601	0.408001	11.0011	0 .	38 x 1	10 q25	actin binding LIM protein 1
SLC16A7	284	SLC16A7	SLC16A7	2.71547	0.58275	1.57214	-2.71547	0.585661	17.7869	0 .	33 x 3	12 q14	solute carrier family 16 member 7
TMEM106B	285	TMEM106B	TMEM106B	3.07419	0.480932	1.57018	-1.79156	0.487786	13.7553	0 .	34 x 3	7 p21	transmembrane protein 106B
ANKIB1	286	ANKIB1	ANKIB1	4.95847	0.430205	1.565	-1.39474	0.624455	19.6813	0 .	34 x 3	7 q21	ankyrin repeat and IBR domain containing 1
GALNT12	287	GALNT12	GALNT12	2.35134	0.572494	1.55985	-2.1672	0.379327	10.0922	0 .	39 x 1	9 q22	polypeptide N-acetylgalactosaminyltransferase 12
ST3GAL1	288	ST3GAL1	ST3GAL1	5.32212	0.669556	1.55764	-1.87571	0.700539	24.166	0 .	33 x 1	8 q24	ST3 beta-galactoside alpha-2,3-sialyltransferase 1
ZNF284	289	ZNF284	ZNF284	2.26311	0.598181	1.5517	-2.26311	0.613841	19.1416	0 .	38 x 1	19 q13	zinc finger protein 284
ZNF283	290	ZNF283	ZNF283	1.77792	0.532214	1.54483	-1.77792	0.732105	26.457	0 .	37 x 1	19 q13	zinc finger protein 283
SMAD5	291	SMAD5	SMAD5	4.19701	0.463363	1.54475	-1.56621	0.476542	13.3436	0 .	29 x 2	5 q31	SMAD family member 5
ZNF138	292	ZNF138	ZNF138	4.12028	0.526048	1.54324	-2.35633	0.642245	20.6265	0 .	37 x 1	7 q11	zinc finger protein 138
ELOVL5	293	ELOVL5	ELOVL5	7.56401	0.552181	1.54184	-2.00744	0.471692	13.1687	0 .	30 x 1	6 p12	ELOVL fatty acid elongase 5
ZDHHC23	294	ZDHHC23	ZDHHC23	3.80262	0.55563	1.54147	-2.21413	0.501164	14.2568	0 .	38 x 2	3 q13	zinc finger DHHC-type containing 23
PMS1	295	PMS1	PMS1	4.41165	0.604656	1.538	-3.10936	0.669326	22.177	0 .	39 x 1	2 q32	PMS1 homolog 1, mismatch repair system component
HELQ	296	HELQ	HELQ	4.83349	0.424054	1.53604	-1.14622	0.319521	8.30079	3.33066907387547e-16 .	29 x 2	4 q21	helicase, POLQ like
MAPK13	297	MAPK13	MAPK13	5.09891	0.726115	1.53112	-4.12763	0.598931	18.4115	0 .	31 x 1	6 p21	mitogen-activated protein kinase 13
GPLD1	298	GPLD1	GPLD1	2.42023	0.552924	1.52794	-2.41882	0.735769	26.7448	0 .	36 x 1	6 p22	glycosylphosphatidylinositol specific phospholipase D1
ZNF546	299	ZNF546	ZNF546	2.21875	0.495637	1.52756	-2.15364	0.670068	22.2216	0 .	38 x 1	19 q13	zinc finger protein 546
BCL2	300	BCL2	BCL2	7.10615	0.594282	1.52655	-1.80559	0.697333	23.9503	0 .	34 x 1	18 q21	BCL2 apoptosis regulator
SLC9A7	301	SLC9A7	SLC9A7	5.86162	0.560073	1.52155	-3.25022	0.499267	14.1849	0 .	34 x 1	X p11	solute carrier family 9 member A7
CARF	302	CARF	CARF	3.53694	0.622234	1.51981	-2.55743	0.667536	22.07	0 .	39 x 1	2 q33	calcium responsive transcription factor
SKAP1	303	SKAP1	SKAP1	5.88303	0.786749	1.5187	-5.88303	0.606464	18.7764	0 .	33 x 1	17 q21	src kinase associated phosphoprotein 1
MPHOSPH8	304	MPHOSPH8	MPHOSPH8	6.15511	0.540412	1.51807	-2.1454	0.688526	23.3718	0 .	38 x 1	13 q12	M-phase phosphoprotein 8
GATAD1	305	GATAD1	GATAD1	5.77477	0.565075	1.50845	-2.17989	0.66177	21.7296	0 .	39 x 1	7 q21	GATA zinc finger domain containing 1
CPEB1	306	CPEB1	CPEB1	0.863111	0.539759	1.5061	-0.862591	0.485782	13.6813	0 .	33 x 1	CHR_HSCHR15_5_CTG8 q25	cytoplasmic polyadenylation element binding protein 1
AGPAT3	307	AGPAT3	AGPAT3	4.00666	0.495833	1.50474	-2.15547	0.426423	11.6053	0 .	33 x 1	21 q22	1-acylglycerol-3-phosphate O-acyltransferase 3
C8orf37	308	C8orf37	C8orf37	2.1608	0.488094	1.50208	-2.15266	0.581299	17.5864	0 .	38 x 1	8 q22	chromosome 8 open reading frame 37
ALG1L13P	309	ALG1L13P		2.12714	0.486689	1.50087	-2.05952	0.433556	11.8439	0 .	29 x 1	8 p23	ALG1 like 13, pseudogene
NUMA1	310	NUMA1	NUMA1	6.23886	0.648638	1.50038	-3.20214	0.59224	18.0937	0 .	39 x 1	11 q13	nuclear mitotic apparatus protein 1
CEP41	311	CEP41	CEP41	1.3245	0.44633	1.49872	-1.31973	0.618819	19.3925	0 .	35 x 3	7 q32	centrosomal protein 41
ACVR2B	312	ACVR2B	ACVR2B	1.35671	0.594329	1.49686	-1.35362	0.494328	13.9989	0 .	33 x 1	3 p22	activin A receptor type 2B
CRHR1-IT1	313	CRHR1-IT1		2.59624	0.520057	1.49555	-2.5917	0.637455	20.3667	0 .	39 x 1
PHF19	314	PHF19	PHF19	4.20787	0.528776	1.49098	-1.99442	0.375863	9.98477	0 .	30 x 1	9 q33	PHD finger protein 19
ZNF347	315	ZNF347	ZNF347	3.04425	0.59214	1.48756	-2.34967	0.722201	25.7032	0 .	35 x 1	19 q13	zinc finger protein 347
SMIM8	316	SMIM8	SMIM8	2.70809	0.547519	1.48675	-2.70809	0.568479	17.0102	0 .	36 x 2	6 q15	small integral membrane protein 8
KIF3B	317	KIF3B	KIF3B	4.3279	0.479177	1.47516	-1.58245	0.490224	13.8457	0 .	31 x 3	20 q11	kinesin family member 3B
TARSL2	318	TARSL2		4.18266	0.446799	1.47364	-2.17314	0.43505	11.8942	0 .	29 x 1
TMED10P1	319	TMED10P1		1.3118	0.499476	1.46753	-1.3118	0.608083	18.8559	0 .	36 x 1	8 q24	transmembrane p24 trafficking protein 10 pseudogene 1
HNRNPLL	320	HNRNPLL	HNRNPLL	2.70144	0.768911	1.46726	-2.70115	0.319711	8.3063	3.33066907387547e-16 .	29 x 1	2 p22	heterogeneous nuclear ribonucleoprotein L like
EDEM3	321	EDEM3	EDEM3	3.8455	0.505278	1.46684	-2.24854	0.513783	14.7424	0 .	36 x 3	1 q25	ER degradation enhancing alpha-mannosidase like protein 3
ZFP14	322	ZFP14	ZFP14	3.1407	0.53015	1.46087	-2.70951	0.613567	19.1279	0 .	39 x 1	19 q13	ZFP14 zinc finger protein
SGPP1	323	SGPP1	SGPP1	7.08475	0.528682	1.45875	-1.92392	0.314488	8.15557	9.99200722162641e-16 .	30 x 3	14 q23	sphingosine-1-phosphate phosphatase 1
SCAI	324	SCAI	SCAI	2.86682	0.564835	1.44903	-2.86682	0.594257	18.1889	0 .	36 x 2	9 q33	suppressor of cancer cell invasion
DET1	325	DET1	DET1	2.68992	0.477921	1.44528	-1.82896	0.523235	15.1146	0 .	39 x 1	15 q26	DET1 partner of COP1 E3 ubiquitin ligase
RABGAP1L	326	RABGAP1L	RABGAP1L	4.89356	0.564495	1.44231	-2.09044	0.461769	12.8155	0 .	31 x 1	1 q25	RAB GTPase activating protein 1 like
PLCL2	327	PLCL2	PLCL2	6.49819	0.526253	1.43828	-2.25126	0.62516	19.7177	0 .	33 x 1	3 p24	phospholipase C like 2
ZNF320	328	ZNF320	ZNF320	3.28982	0.436151	1.42804	-3.19235	0.574338	17.2712	0 .	35 x 1	19 q13	zinc finger protein 320
USP51	329	USP51	USP51	1.91001	0.499237	1.42207	-1.6946	0.415832	11.2559	0 .	29 x 1	X p11	ubiquitin specific peptidase 51
CASD1	330	CASD1	CASD1	5.17028	0.47245	1.41972	-2.22298	0.593927	18.1733	0 .	33 x 2	7 q21	CAS1 domain containing 1
SEMA4F	331	SEMA4F	SEMA4F	2.98889	0.493913	1.41952	-2.5039	0.6086	18.8814	0 .	39 x 1	2 p13	ssemaphorin 4F
PTCD2	332	PTCD2	PTCD2	2.28872	0.45075	1.41834	-2.07332	0.642032	20.6149	0 .	37 x 2	5 q13	pentatricopeptide repeat domain 2
ZNF879	333	ZNF879	ZNF879	1.98648	0.517045	1.41112	-1.98648	0.398976	10.711	0 .	35 x 2	5 q35	zinc finger protein 879
INADL	334	INADL		3.3571	0.592445	1.40695	-3.35693	0.327393	8.52954	0 .	30 x 1
UVRAG	335	UVRAG	UVRAG	5.92241	0.538578	1.40641	-1.84506	0.354572	9.33503	0 .	30 x 2	11 q13	UV radiation resistance associated
DNMT3A	336	DNMT3A	DNMT3A	3.33785	0.55992	1.40421	-2.19004	0.422982	11.4912	0 .	30 x 1	2 p23	DNA methyltransferase 3 alpha
STRBP	337	STRBP	STRBP	5.94775	0.54702	1.40323	-1.77512	0.734578	26.6507	0 .	34 x 1	9 q33	spermatid perinuclear RNA binding protein
KIAA0586	338	KIAA0586	KIAA0586	3.47075	0.383912	1.40292	-1.39604	0.667353	22.059	0 .	34 x 3	14 q23	KIAA0586
CUL4B	339	CUL4B	CUL4B	5.45868	0.451131	1.40241	-1.50428	0.644344	20.7416	0 .	37 x 1	X q24	cullin 4B
MDFIC	340	MDFIC	MDFIC	5.74884	0.585688	1.39805	-1.84929	0.547559	16.1088	0 .	36 x 1	7 q31	MyoD family inhibitor domain containing
KCNA3	341	KCNA3	KCNA3	5.11565	0.74475	1.39286	-4.22287	0.568037	16.9907	0 .	33 x 1	1 p13	potassium voltage-gated channel subfamily A member 3
CDCA7L	342	CDCA7L	CDCA7L	6.11576	0.573158	1.39187	-1.90853	0.55117	16.2611	0 .	34 x 1	7 p15	cell division cycle associated 7 like
STIM2	343	STIM2	STIM2	6.23439	0.521911	1.3898	-2.11556	0.393789	10.546	0 .	30 x 1	4 p15	stromal interaction molecule 2
PLA2G12A	344	PLA2G12A	PLA2G12A	2.33759	0.503013	1.38779	-2.33759	0.551202	16.2625	0 .	37 x 2	4 q25	phospholipase A2 group XIIA
KIF1C	345	KIF1C	KIF1C	3.75544	0.51281	1.38715	-2.05337	0.354985	9.34748	0 .	32 x 3	17 p13	kinesin family member 1C
KIAA1107	346	KIAA1107		1.63627	0.527863	1.38646	-1.63589	0.70017	24.1411	0 .	36 x 1
PBX3	347	PBX3	PBX3	4.78793	0.513673	1.3857	-2.26898	0.418579	11.346	0 .	33 x 2	9 q33	PBX homeobox 3
KLHL32	348	KLHL32	KLHL32	1.98248	0.569819	1.38322	-1.98218	0.562664	16.755	0 .	33 x 1	6 q16	kelch like family member 32
FOXN3	349	FOXN3	FOXN3	5.50478	0.509142	1.38266	-1.94309	0.571738	17.1549	0 .	33 x 3	14 q32	forkhead box N3
LMBRD2	350	LMBRD2	LMBRD2	3.1034	0.468357	1.38127	-2.05842	0.605233	18.7163	0 .	36 x 3	5 p13	LMBR1 domain containing 2
IQCH-AS1	351	IQCH-AS1		2.20603	0.490601	1.38037	-1.98786	0.551609	16.2798	0 .	39 x 1	15 q23	IQCH antisense RNA 1
SNX1	352	SNX1	SNX1	5.00118	0.561722	1.3795	-2.34191	0.575247	17.312	0 .	39 x 1	15 q22	sorting nexin 1
TRAPPC6B	353	TRAPPC6B	TRAPPC6B	4.55764	0.532523	1.37463	-2.60694	0.546798	16.0768	0 .	38 x 2	14 q21	trafficking protein particle complex 6B
DTNB	354	DTNB	DTNB	3.01491	0.420531	1.36364	-1.40567	0.40869	11.0234	0 .	29 x 1	2 p23	dystrobrevin beta
AP5B1	355	AP5B1	AP5B1	4.16128	0.470006	1.359	-1.89401	0.316299	8.20775	6.66133814775094e-16 .	29 x 2	11 q13	adaptor related protein complex 5 subunit beta 1
ZNF518A	356	ZNF518A	ZNF518A	3.93176	0.533977	1.35832	-2.82494	0.595585	18.2518	0 .	37 x 2	10 q24	zinc finger protein 518A
FAM217B	357	FAM217B	FAM217B	3.52716	0.500343	1.35511	-2.02242	0.490875	13.87	0 .	35 x 2	20 q13	family with sequence similarity 217 member B
ANKRD44	358	ANKRD44	ANKRD44	5.28068	0.574658	1.3482	-4.00166	0.498635	14.161	0 .	33 x 3	2 q33	ankyrin repeat domain 44
DCAF17	359	DCAF17	DCAF17	3.90818	0.466308	1.3424	-2.00507	0.589877	17.9828	0 .	36 x 3	2 q31	DDB1 and CUL4 associated factor 17
ZNF585B	360	ZNF585B	ZNF585B	3.42454	0.578916	1.33597	-2.54378	0.707229	24.6256	0 .	37 x 1	19 q13	zinc finger protein 585B
PHKB	361	PHKB	PHKB	5.06493	0.491174	1.33178	-1.97081	0.532393	15.4826	0 .	38 x 1	16 q12	phosphorylase kinase regulatory subunit beta
APPL1	362	APPL1	APPL1	5.86327	0.506787	1.32819	-1.91196	0.632172	20.0847	0 .	34 x 2	3 p14	adaptor protein, phosphotyrosine interacting with PH domain and leucine zipper 1
METTL4	363	METTL4	METTL4	4.24617	0.530325	1.32638	-2.10089	0.541836	15.8699	0 .	39 x 1	18 p11	methyltransferase like 4
LIN9	364	LIN9	LIN9	1.84697	0.503792	1.32114	-1.84641	0.605384	18.7236	0 .	36 x 3	1 q42	lin-9 DREAM MuvB core complex component
RMDN2	365	RMDN2	RMDN2	2.39568	0.507502	1.31932	-2.37431	0.530276	15.3968	0 .	38 x 2	2 p22	regulator of microtubule dynamics 2
ZNF678	366	ZNF678	ZNF678	3.08385	0.512497	1.31737	-2.15834	0.58225	17.6299	0 .	35 x 3	1 q42	zinc finger protein 678
AKAP11	367	AKAP11	AKAP11	5.35475	0.53844	1.31132	-2.21037	0.575986	17.3453	0 .	35 x 3	13 q14	A-kinase anchoring protein 11
TMED8	368	TMED8	TMED8	6.1666	0.546446	1.31015	-3.86935	0.655934	21.3921	0 .	34 x 1	14 q24	transmembrane p24 trafficking protein family member 8
TAOK1	369	TAOK1	TAOK1	4.84435	0.550002	1.31012	-2.1593	0.626408	19.7825	0 .	35 x 3	17 q11	TAO kinase 1
COX20	370	COX20	COX20	6.25778	0.45677	1.30151	-1.53868	0.50898	14.5561	0 .	38 x 2	1 q44	cytochrome c oxidase assembly factor COX20
STARD7	371	STARD7	STARD7	7.78248	0.441448	1.29839	-1.99941	0.477515	13.3789	0 .	29 x 1	2 q11	StAR related lipid transfer domain containing 7
POMK	372	POMK	POMK	2.43799	0.610829	1.29718	-2.43799	0.441717	12.1203	0 .	35 x 3	8 p11	protein O-mannose kinase
ZNF846	373	ZNF846	ZNF846	2.98556	0.539077	1.28987	-2.98556	0.579087	17.4856	0 .	38 x 1	19 p13	zinc finger protein 846
N4BP2L2	374	N4BP2L2	N4BP2L2	5.60545	0.420427	1.28199	-2.19707	0.606795	18.7927	0 .	37 x 2	13 q13	NEDD4 binding protein 2 like 2
PRR14L	375	PRR14L	PRR14L	3.97469	0.465405	1.28112	-1.44099	0.4846	13.6378	0 .	35 x 3	22 q12	proline rich 14 like
TRIP11	376	TRIP11	TRIP11	3.92768	0.446884	1.27373	-1.99352	0.487661	13.7507	0 .	35 x 3	14 q32	thyroid hormone receptor interactor 11
ABI2	377	ABI2	ABI2	2.8092	0.409141	1.27261	-1.85556	0.595739	18.2592	0 .	36 x 1	2 q33	abl interactor 2
ATXN1	378	ATXN1	ATXN1	4.21804	0.818703	1.26898	-4.21535	0.344236	9.02569	0 .	30 x 1	6 p22	ataxin 1
ZNF81	379	ZNF81	ZNF81	2.76312	0.485447	1.26877	-1.84154	0.667771	22.084	0 .	36 x 2	X p11	zinc finger protein 81
KLHDC10	380	KLHDC10	KLHDC10	4.16598	0.476167	1.26479	-1.86208	0.560388	16.6561	0 .	36 x 3	7 q32	kelch domain containing 10
HSDL1	381	HSDL1	HSDL1	4.0527	0.525987	1.26253	-2.02892	0.637654	20.3774	0 .	37 x 1	16 q24	hydroxysteroid dehydrogenase like 1
DDHD2	382	DDHD2	DDHD2	5.26881	0.479146	1.26111	-2.11032	0.669745	22.2022	0 .	31 x 1	8 p11	DDHD domain containing 2
STAP1	383	STAP1	STAP1	7.02432	0.550077	1.25866	-2.149	0.614103	19.1547	0 .	39 x 1	4 q13	signal transducing adaptor family member 1
CBFA2T2	384	CBFA2T2	CBFA2T2	3.94979	0.424878	1.2549	-1.69992	0.602451	18.5811	0 .	39 x 1	20 q11	CBFA2/RUNX1 partner transcriptional co-repressor 2
WHSC1L1	385	WHSC1L1		6.07531	0.508066	1.25351	-2.18044	0.717747	25.3752	0 .	31 x 1
KIF3C	386	KIF3C	KIF3C	1.26475	0.41928	1.24918	-1.26397	0.538769	15.7432	0 .	34 x 3	2 p23	kinesin family member 3C
CEP57L1	387	CEP57L1	CEP57L1	1.59541	0.398043	1.24488	-1.59495	0.615457	19.2227	0 .	36 x 3	6 q21	centrosomal protein 57 like 1
ARHGEF3	388	ARHGEF3	ARHGEF3	5.5098	0.502473	1.24087	-2.35741	0.535255	15.5991	0 .	34 x 1	3 p14	Rho guanine nucleotide exchange factor 3
FKTN	389	FKTN	FKTN	3.08235	0.530907	1.23775	-2.39387	0.638573	20.427	0 .	38 x 1	9 q31	fukutin
TNFAIP8	390	TNFAIP8	TNFAIP8	5.70234	0.524596	1.23646	-1.70662	0.456569	12.633	0 .	36 x 3	5 q23	TNF alpha induced protein 8
BTBD8	391	BTBD8	KIAA1107	0.817707	0.378606	1.23645	-0.816636	0.641574	20.5899	0 .	35 x 2	1 p22	BTB domain containing 8
ITGB3BP	392	ITGB3BP	ITGB3BP	3.36788	0.410884	1.21943	-1.33659	0.566403	16.9187	0 .	38 x 2	1 p31	integrin subunit beta 3 binding protein
ZMYM1	393	ZMYM1	ZMYM1	2.9189	0.474709	1.21629	-2.02056	0.639879	20.4977	0 .	37 x 2	1 p34	zinc finger MYM-type containing 1
ZBTB4	394	ZBTB4	ZBTB4	6.18127	0.494185	1.21366	-2.27628	0.42159	11.4451	0 .	29 x 1	17 p13	zinc finger and BTB domain containing 4
TSC22D1	395	TSC22D1	TSC22D1	3.12169	0.601363	1.20834	-3.12169	0.268862	6.87162	7.89945886481291e-12 .	31 x 2	13 q14	TSC22 domain family member 1
KIAA0430	396	KIAA0430		6.69899	0.438987	1.20495	-1.39519	0.596152	18.2788	0 .	34 x 3
H6PD	397	H6PD	H6PD	4.14054	0.513399	1.20208	-2.14471	0.598362	18.3842	0 .	38 x 1	1 p36	hexose-6-phosphate dehydrogenase/glucose 1-dehydrogenase
HLCS	398	HLCS	HLCS	3.07785	0.40441	1.19447	-1.55175	0.434842	11.8872	0 .	30 x 3	21 q22	holocarboxylase synthetase
NUP88	399	NUP88	NUP88	6.27829	0.444137	1.18843	-2.00713	0.306037	7.91341	5.99520433297585e-15 .	29 x 2	17 p13	nucleoporin 88
CCDC69	400	CCDC69	CCDC69	7.62971	0.573688	1.18826	-2.45065	0.581403	17.5911	0 .	32 x 1	5 q33	coiled-coil domain containing 69
FBXL4	401	FBXL4	FBXL4	3.45424	0.454083	1.18617	-2.14175	0.587962	17.8935	0 .	34 x 3	6 q16	F-box and leucine rich repeat protein 4
ARHGAP19	402	ARHGAP19	ARHGAP19	3.83065	0.495312	1.17815	-2.16421	0.583829	17.7024	0 .	35 x 3	10 q24	Rho GTPase activating protein 19
C9orf91	403	C9orf91		5.72551	0.513703	1.17698	-2.12134	0.57201	17.167	0 .	33 x 1
ICK	404	ICK	ICK	3.59485	0.51208	1.1696	-2.83555	0.589654	17.9724	0 .	35 x 2	6 p12	intestinal cell kinase
KAT2B	405	KAT2B	KAT2B	5.71328	0.432201	1.16813	-1.87673	0.629308	19.9338	0 .	37 x 1	3 p24	lysine acetyltransferase 2B
LEF1-AS1	406	LEF1-AS1		2.51012	0.627529	1.16641	-2.51002	0.63152	20.0503	0 .	32 x 1	4 q25	LEF1 antisense RNA 1
ZNF496	407	ZNF496	ZNF496	3.74218	0.461204	1.16284	-1.88152	0.464811	12.9231	0 .	30 x 1	1 q44	zinc finger protein 496
NRD1	408	NRD1		5.68136	0.511653	1.15104	-2.34804	0.600664	18.4947	0 .	38 x 2
ARHGEF9	409	ARHGEF9	ARHGEF9	3.74101	0.494541	1.14621	-2.36818	0.583871	17.7043	0 .	38 x 1	X q11	Cdc42 guanine nucleotide exchange factor 9
SLC46A1	410	SLC46A1	SLC46A1	3.225	0.468451	1.12793	-1.93202	0.625375	19.7289	0 .	35 x 1	17 q11	solute carrier family 46 member 1
AGO4	411	AGO4	AGO4	4.72388	0.423656	1.12513	-1.67283	0.574879	17.2955	0 .	31 x 1	1 p34	argonaute RISC component 4
ZNF609	412	ZNF609	ZNF609	3.43407	0.559248	1.12131	-2.44049	0.582657	17.6486	0 .	34 x 3	15 q22	zinc finger protein 609
BRPF3	413	BRPF3	BRPF3	4.94214	0.508966	1.11346	-1.67754	0.580571	17.5532	0 .	31 x 2	6 p21	bromodomain and PHD finger containing 3
TBCK	414	TBCK	TBCK	3.16244	0.431186	1.10794	-1.98471	0.574947	17.2985	0 .	38 x 2	4 q24	TBC1 domain containing kinase
ACADSB	415	ACADSB	ACADSB	3.8951	0.429315	1.10609	-1.50922	0.525396	15.2008	0 .	36 x 3	10 q26	acyl-CoA dehydrogenase short/branched chain
FAM178A	416	FAM178A		3.89039	0.502972	1.10017	-2.04568	0.701817	24.2529	0 .	37 x 1
TBCCD1	417	TBCCD1	TBCCD1	4.15064	0.427577	1.07455	-1.78308	0.604123	18.6622	0 .	35 x 1	3 q27	TBCC domain containing 1
TTC3	418	TTC3	TTC3	5.72731	0.409038	1.06745	-1.96168	0.534177	15.5551	0 .	33 x 3	21 q22	tetratricopeptide repeat domain 3
C6orf106	419	C6orf106		7.16055	0.461181	1.05703	-1.78605	0.557686	16.5394	0 .	33 x 1
PAXIP1-AS2	420	PAXIP1-AS2		3.58196	0.401222	1.03184	-1.28261	0.583337	17.6798	0 .	38 x 2	7 q36	PAXIP1 antisense RNA 2
TRIM44	421	TRIM44	TRIM44	5.75279	0.545329	1.03149	-3.81807	0.528252	15.3153	0 .	35 x 3	11 p13	tripartite motif containing 44
FAM208A	422	FAM208A		5.88641	0.375178	1.02656	-1.93941	0.660378	21.6485	0 .	32 x 3
SARM1	423	SARM1	SARM1	3.49967	0.478428	1.02046	-1.96812	0.646163	20.842	0 .	36 x 1	17 q11	sterile alpha and TIR motif containing 1
CYB5RL	424	CYB5RL	CYB5RL	2.23038	0.477434	1.01596	-1.87178	0.68744	23.3018	0 .	38 x 1	1 p32	cytochrome b5 reductase like
RABEP1	425	RABEP1	RABEP1	6.10326	0.416589	1.00958	-2.07137	0.493637	13.973	0 .	30 x 3	17 p13	rabaptin, RAB GTPase binding effector protein 1
HP1BP3	426	HP1BP3	HP1BP3	6.49783	0.448005	0.869053	-1.67692	0.639644	20.4849	0 .	36 x 3	1 p36	heterochromatin protein 1 binding protein 3
FAM120A	427	FAM120A	FAM120A	5.92441	0.409825	0.857215	-1.47399	0.649666	21.0372	0 .	36 x 3	9 q22	family with sequence similarity 120A
PTPDC1	428	PTPDC1	PTPDC1	2.08242	0.419266	0.830592	-1.68069	0.629243	19.9304	0 .	35 x 1	9 q22	protein tyrosine phosphatase domain containing 1

## Sheet: Table S7 - Spot F
	Rank	ID	Symbol	mean expression	SD	max delta e	min delta e	correlation	->t.score	->p.value	Metagene	Chromosome	Description
ANKRD36BP2	1	ANKRD36BP2		1.44016	1.80665	8.40801	-1.44008	0.136402	3.3895	0.000372841730015838 .	6 x 3	2 p11	ankyrin repeat domain 36B pseudogene 2
RBM20	2	RBM20	RBM20	1.39725	1.76772	6.67544	-1.39725	0.168287	4.20268	1.51756522612789e-05 .	6 x 1	10 q25	RNA binding motif protein 20
CYP4F29P	3	CYP4F29P		3.81684	2.06432	6.33521	-3.81624	0.236715	5.9977	1.72074510196296e-09 .	4 x 1	21 q11	cytochrome P450 family 4 subfamily F member 29, pseudogene
IGHGP	4	IGHGP		2.8455	0.834416	5.81076	-2.79312	0.355744	9.37034	0 .	6 x 3	CHR_HSCHR14_3_CTG1 q32	immunoglobulin heavy constant gamma P (non-functional)
NPIPB15	5	NPIPB15	NPIPB15	2.90944	1.80437	5.06813	-2.90944	0.215801	5.44059	3.85802443325645e-08 .	5 x 1	16 q23	nuclear pore complex interacting protein family member B15
TP53INP1	6	TP53INP1	TP53INP1	6.29016	0.867134	4.57981	-4.67114	0.458598	12.704	0 .	6 x 1	8 q22	tumor protein p53 inducible nuclear protein 1
MS4A1	7	MS4A1	MS4A1	8.06336	1.19285	4.50635	-4.98075	0.383876	10.234	0 .	8 x 1	11 q12	membrane spanning 4-domains A1
IGHA1	8	IGHA1		9.09922	1.53959	4.4377	-7.00771	0.251582	6.39902	1.56569202047763e-10 .	1 x 1	CHR_HSCHR14_3_CTG1 q32	immunoglobulin heavy constant alpha 1
LINC00173	9	LINC00173		1.93798	0.934928	4.42966	-1.93798	0.373647	9.91632	0 .	4 x 1	12 q24	long intergenic non-protein coding RNA 173
VIPR1-AS1	10	VIPR1-AS1		1.80223	1.17336	4.39681	-1.80223	0.309177	8.00316	3.10862446895044e-15 .	7 x 1	3 p22	VIPR1 antisense RNA 1
COL4A3	11	COL4A3	COL4A3	3.68507	1.63153	4.19095	-3.68466	0.290385	7.47034	1.4033219031262e-13 .	6 x 1	2 q36	collagen type IV alpha 3 chain
FAM154B	12	FAM154B		1.5667	0.821661	3.85199	-1.5667	0.323701	8.42202	1.11022302462516e-16 .	9 x 1
WDR17	13	WDR17	WDR17	1.84622	0.914394	3.72895	-1.84622	0.267275	6.82792	1.04886099805412e-11 .	10 x 1	4 q34	WD repeat domain 17
MIR5047	14	MIR5047		5.74693	0.939398	3.59794	-5.3808	0.35154	9.2439	0 .	6 x 2	17 q23	microRNA 5047
RNU6-1069P	15	RNU6-1069P		1.49129	0.713105	3.55989	-1.49129	0.311417	8.06733	1.99840144432528e-15 .	10 x 2	12 p11	RNA, U6 small nuclear 1069, pseudogene
ATHL1	16	ATHL1		8.06039	1.08485	3.53109	-4.18528	0.698253	24.0119	0 .	2 x 1
PTCD3	17	PTCD3	PTCD3	5.10282	0.484864	3.51404	-1.50346	0.577034	17.3926	0 .	9 x 1	2 p11	pentatricopeptide repeat domain 3
CYP4F35P	18	CYP4F35P		1.95288	0.950393	3.50901	-1.95228	0.352771	9.28084	0 .	6 x 2	18 p11	cytochrome P450 family 4 subfamily F member 35, pseudogene
MIR142	19	MIR142	MIR142	5.56404	1.26185	3.50482	-4.18454	0.445468	12.2486	0 .	3 x 1	17 q22	microRNA 142
RGL4	20	RGL4	RGL4	3.69939	0.659755	3.48588	-3.69939	0.706609	24.5824	0 .	5 x 1	22 q11	ral guanine nucleotide dissociation stimulator like 4
LOC100421166	21	LOC100421166		3.62556	1.05988	3.46513	-3.62545	0.459138	12.723	0 .	7 x 1
ADAM19	22	ADAM19	ADAM19	6.6096	0.765758	3.4262	-3.6013	0.47378	13.2438	0 .	6 x 1	5 q33	ADAM metallopeptidase domain 19
RPS19P6	23	RPS19P6		2.22059	0.906333	3.40209	-2.22059	0.470505	13.1261	0 .	8 x 1	9 q21	ribosomal protein S19 pseudogene 6
ZNF117	24	ZNF117	ZNF117	3.89688	0.755596	3.39911	-2.64427	0.471533	13.163	0 .	9 x 1	7 q11	zinc finger protein 117
ERV3-1	25	ERV3-1	ERV3-1	4.32494	0.743927	3.32766	-2.48182	0.476084	13.327	0 .	8 x 1	7 q11	endogenous retrovirus group 3 member 1, envelope
ITGAX	26	ITGAX	ITGAX	5.7947	1.29993	3.32268	-5.79455	0.416362	11.2732	0 .	3 x 1	16 p11	integrin subunit alpha X
PRDM15	27	PRDM15	PRDM15	3.67726	0.776024	3.30278	-1.90213	0.461591	12.8093	0 .	6 x 1	21 q22	PR/SET domain 15
OR13A1	28	OR13A1	OR13A1	2.73386	1.05951	3.30155	-2.73386	0.346931	9.106	0 .	1 x 1	10 q11	olfactory receptor family 13 subfamily A member 1
ZNF577	29	ZNF577	ZNF577	3.78496	0.968736	3.22186	-2.15724	0.275655	7.05931	2.29882779478885e-12 .	9 x 2	19 q13	zinc finger protein 577
PTPRVP	30	PTPRVP		1.30437	0.680222	3.19496	-1.30437	0.493244	13.9583	0 .	5 x 1	1 q32	protein tyrosine phosphatase receptor type V, pseudogene
LINC00264	31	LINC00264		2.72813	0.889045	3.19229	-2.72807	0.513343	14.7253	0 .	4 x 1
NEAT1	32	NEAT1	NEAT1	5.7652	1.0778	3.19149	-3.66839	0.525975	15.224	0 .	5 x 1	11 q13	nuclear paraspeckle assembly transcript 1
RN7SL842P	33	RN7SL842P		2.61654	0.786542	3.09978	-2.61654	0.444632	12.2199	0 .	8 x 1	19 p13	RNA, 7SL, cytoplasmic 842, pseudogene
ZMAT1	34	ZMAT1	ZMAT1	4.84931	1.31689	3.05815	-4.84931	0.396105	10.6196	0 .	4 x 1	X q22	zinc finger matrin-type 1
MRPS18AP1	35	MRPS18AP1		3.66613	0.874499	3.01601	-2.94839	0.472231	13.1881	0 .	6 x 1	3 p21	mitochondrial ribosomal protein S18A pseudogene 1
MYO18A	36	MYO18A	MYO18A	4.96832	0.590583	3.00522	-2.72329	0.546232	16.0531	0 .	3 x 2	17 q11	myosin XVIIIA
FAM167B	37	FAM167B	FAM167B	1.9434	0.775373	3.00281	-1.94133	0.386677	10.3217	0 .	3 x 2	1 p35	family with sequence similarity 167 member B
RPL31P15	38	RPL31P15		2.12304	0.707231	2.99601	-2.04337	0.474455	13.2681	0 .	8 x 2	2 q32	ribosomal protein L31 pseudogene 15
hsa-mir-150	39	hsa-mir-150		1.61564	0.70675	2.98711	-1.61508	0.459702	12.7428	0 .	3 x 1
NPAP1P4	40	NPAP1P4		1.45518	0.788962	2.97653	-1.45518	0.463176	12.8652	0 .	8 x 1	9 q21	nuclear pore associated protein 1 pseudogene 4
C11orf89	41	C11orf89		3.56066	0.899356	2.97548	-3.55082	0.501392	14.2655	0 .	1 x 1
LENG8	42	LENG8	LENG8	8.02406	1.00667	2.97042	-4.71317	0.8552	40.6186	0 .	3 x 1	CHR_HSCHR19_4_CTG3_1 q13	leukocyte receptor cluster member 8
ZNF589	43	ZNF589	ZNF589	5.07707	0.649608	2.9395	-2.61401	0.506679	14.4675	0 .	6 x 1	3 p21	zinc finger protein 589
FOXH1	44	FOXH1	FOXH1	4.23518	0.73081	2.92508	-2.58703	0.581964	17.6168	0 .	2 x 1	8 q24	forkhead box H1
CLEC2D	45	CLEC2D	CLEC2D	6.97095	0.892295	2.91329	-3.44149	0.556591	16.4924	0 .	6 x 1	12 p13	C-type lectin domain family 2 member D
GUSBP11	46	GUSBP11		5.13325	0.757834	2.89102	-3.06566	0.625017	19.7103	0 .	3 x 1	22 q11	GUSB pseudogene 11
GSTM2	47	GSTM2	GSTM2	3.08352	0.887553	2.88946	-3.0211	0.314679	8.16108	8.88178419700125e-16 .	5 x 3	1 p13	glutathione S-transferase mu 2
CNTNAP1	48	CNTNAP1	CNTNAP1	4.30713	1.24573	2.85892	-3.96069	0.503325	14.3391	0 .	5 x 1	17 q21	contactin associated protein 1
HDAC6	49	HDAC6	HDAC6	5.16663	0.591142	2.84241	-2.94161	0.708831	24.7375	0 .	2 x 1	X p11	histone deacetylase 6
KCNC3	50	KCNC3	KCNC3	3.46888	0.793725	2.82108	-3.4686	0.428807	11.6848	0 .	5 x 3	19 q13	potassium voltage-gated channel subfamily C member 3
MTMR9LP	51	MTMR9LP		2.95612	0.924248	2.80279	-2.95612	0.481771	13.534	0 .	3 x 1	1 p35	myotubularin related protein 9 like, pseudogene
GGA1	52	GGA1	GGA1	6.23374	0.537951	2.78876	-2.12876	0.610609	18.9807	0 .	4 x 3	22 q13	golgi associated, gamma adaptin ear containing, ARF binding protein 1
MORF4L2-AS1	53	MORF4L2-AS1		1.89859	0.551858	2.78704	-1.81203	0.668036	22.0998	0 .	7 x 1	X q22	MORF4L2 antisense RNA 1
EBAG9P1	54	EBAG9P1		1.58654	0.46381	2.77403	-1.4085	0.479748	13.4601	0 .	10 x 1	10 q24	EBAG9 pseudogene 1
PCP2	55	PCP2	PCP2	2.21475	0.660258	2.75554	-2.11638	0.509021	14.5577	0 .	1 x 1	19 p13	Purkinje cell protein 2
STMN3	56	STMN3	STMN3	5.7144	0.865204	2.75547	-3.10351	0.681098	22.8992	0 .	1 x 1	20 q13	stathmin 3
PLA2G4B	57	PLA2G4B	PLA2G4B	4.65739	0.666313	2.75143	-2.71795	0.728899	26.2092	0 .	1 x 1	15 q15	phospholipase A2 group IVB
ACCS	58	ACCS	ACCS	4.30293	0.907877	2.75099	-2.86167	0.558615	16.5795	0 .	3 x 1	11 p11	1-aminocyclopropane-1-carboxylate synthase homolog (inactive)
DERL3	59	DERL3	DERL3	4.61384	0.926215	2.72392	-3.35636	0.441715	12.1202	0 .	1 x 1	22 q11	derlin 3
BTNL2	60	BTNL2	BTNL2	1.79973	0.697198	2.72155	-1.79897	0.516119	14.8337	0 .	8 x 1	CHR_HSCHR6_MHC_SSTO_CTG1 p21	butyrophilin like 2
GSAP	61	GSAP	GSAP	6.85044	0.700895	2.70678	-3.14178	0.716677	25.2973	0 .	5 x 1	7 q11	gamma-secretase activating protein
DEF8	62	DEF8	DEF8	6.1216	0.839938	2.70583	-4.23192	0.413741	11.1876	0 .	2 x 1	16 q24	differentially expressed in FDCP 8 homolog
CDK5RAP3	63	CDK5RAP3	CDK5RAP3	7.53203	0.836967	2.69751	-3.17377	0.82363	35.751	0 .	2 x 1	17 q21	CDK5 regulatory subunit associated protein 3
LRRN2	64	LRRN2	LRRN2	4.17121	0.90914	2.67399	-3.70419	0.669383	22.1805	0 .	4 x 1	1 q32	leucine rich repeat neuronal 2
LINC00342	65	LINC00342		4.51251	0.84749	2.65549	-3.122	0.823041	35.6717	0 .	5 x 1	2 q11	long intergenic non-protein coding RNA 342
ADIRF-AS1	66	ADIRF-AS1		3.24364	0.787615	2.65004	-2.53245	0.474642	13.2749	0 .	5 x 1	10 q23	ADIRF antisense RNA 1
ADAM28	67	ADAM28	ADAM28	6.95759	0.791054	2.64593	-5.07765	0.536702	15.6583	0 .	7 x 1	8 p21	ADAM metallopeptidase domain 28
ATP5G2P3	68	ATP5G2P3		3.17535	0.962169	2.64369	-2.79776	0.621657	19.5373	0 .	6 x 1
COL9A2	69	COL9A2	COL9A2	6.94648	0.974327	2.64226	-4.89342	0.530458	15.4042	0 .	2 x 1	1 p34	collagen type IX alpha 2 chain
PDCL3P4	70	PDCL3P4		3.46391	0.720316	2.63807	-3.46391	0.680626	22.8697	0 .	4 x 1	3 q12	PDCL3 pseudogene 4
SRRM2	71	SRRM2	SRRM2	8.61397	0.823566	2.63057	-4.6125	0.58553	17.7808	0 .	6 x 1	16 p13	serine/arginine repetitive matrix 2
TTC21A	72	TTC21A	TTC21A	4.38443	0.682285	2.629	-2.48132	0.668224	22.111	0 .	3 x 1	3 p22	tetratricopeptide repeat domain 21A
PPM1J	73	PPM1J	PPM1J	3.20488	0.861418	2.6285	-3.08871	0.386838	10.3268	0 .	1 x 1	1 p13	protein phosphatase, Mg2+/Mn2+ dependent 1J
GOLGA8A	74	GOLGA8A	GOLGA8A	5.24194	1.06094	2.62385	-3.70376	0.517141	14.8738	0 .	4 x 1	15 q14	golgin A8 family member A
SNRNP70	75	SNRNP70	SNRNP70	8.51524	0.979686	2.6193	-3.60276	0.833573	37.1466	0 .	1 x 1	19 q13	small nuclear ribonucleoprotein U1 subunit 70
ANKRD20A5P	76	ANKRD20A5P		1.50046	0.78269	2.61565	-1.4994	0.350155	9.20237	0 .	9 x 1	18 p11	ankyrin repeat domain 20 family member A5, pseudogene
GDF7	77	GDF7	GDF7	4.88952	1.0415	2.58474	-4.88879	0.340729	8.92161	0 .	7 x 1	2 p24	growth differentiation factor 7
RPL7AP10	78	RPL7AP10		2.46096	0.66182	2.57755	-2.40428	0.575218	17.3107	0 .	7 x 1	19 p12	ribosomal protein L7a pseudogene 10
C1QTNF6	79	C1QTNF6	C1QTNF6	3.78315	0.76195	2.57593	-2.81367	0.719623	25.5126	0 .	4 x 1	22 q12	C1q and TNF related 6
OGT	80	OGT	OGT	8.6127	0.890705	2.57281	-3.25685	0.836907	37.6403	0 .	5 x 1	X q13	O-linked N-acetylglucosamine (GlcNAc) transferase
AGER	81	AGER	AGER	4.28582	0.699097	2.56363	-2.93625	0.558728	16.5843	0 .	1 x 1	CHR_HSCHR6_MHC_SSTO_CTG1 p21	advanced glycosylation end-product specific receptor
WDR52	82	WDR52		3.02721	0.594184	2.56234	-2.52739	0.672861	22.3906	0 .	6 x 1
ADHFE1	83	ADHFE1	ADHFE1	3.27956	0.85287	2.55819	-3.23739	0.39534	10.5952	0 .	5 x 1	8 q13	alcohol dehydrogenase iron containing 1
TAGLN	84	TAGLN	TAGLN	6.07676	1.05179	2.54009	-4.74745	0.434367	11.8712	0 .	2 x 1	11 q23	transgelin
RNA5SP187	85	RNA5SP187		1.61042	0.664167	2.53631	-1.61042	0.378072	10.0532	0 .	10 x 1	5 q14	RNA, 5S ribosomal pseudogene 187
PLCXD1	86	PLCXD1	PLCXD1	3.04988	0.720604	2.52477	-2.79887	0.625049	19.712	0 .	4 x 1	X p22	phosphatidylinositol specific phospholipase C X domain containing 1
TIAF1	87	TIAF1	TIAF1	4.4112	0.537285	2.5232	-2.57813	0.48223	13.5508	0 .	4 x 3	17 q11	TGFB1-induced anti-apoptotic factor 1
RAD51-AS1	88	RAD51-AS1		5.57477	0.901807	2.52303	-3.63532	0.827124	36.2289	0 .	5 x 1	15 q15	RAD51 antisense RNA 1
PATL2	89	PATL2	PATL2	5.60113	0.886765	2.52292	-3.44476	0.567773	16.9791	0 .	4 x 1	15 q21	PAT1 homolog 2
TP53I3	90	TP53I3	TP53I3	3.90418	0.832559	2.50314	-2.81306	0.328551	8.56336	0 .	4 x 2	2 p23	tumor protein p53 inducible protein 3
RN7SL280P	91	RN7SL280P		1.08353	0.553053	2.50286	-1.08353	0.441982	12.1293	0 .	9 x 1	22 q11	RNA, 7SL, cytoplasmic 280, pseudogene
MTND6P5	92	MTND6P5		0.804096	0.582685	2.50059	-0.804096	0.358436	9.45168	0 .	9 x 3	9 p24	MT-ND6 pseudogene 5
KNTC1	93	KNTC1	KNTC1	4.78314	0.664253	2.49369	-2.53967	0.608464	18.8747	0 .	7 x 1	12 q24	kinetochore associated 1
GSDMB	94	GSDMB	GSDMB	4.97731	0.894249	2.49199	-3.14424	0.58834	17.9112	0 .	3 x 1	17 q21	gasdermin B
CAPS	95	CAPS	CAPS	4.91979	0.720021	2.49168	-3.51438	0.775986	30.2854	0 .	1 x 1	19 p13	calcyphosine
ITIH4	96	ITIH4	ITIH4	3.88711	0.755549	2.49082	-3.28613	0.595356	18.241	0 .	3 x 1	3 p21	inter-alpha-trypsin inhibitor heavy chain 4
FAM129C	97	FAM129C		7.39959	0.943382	2.48466	-3.76755	0.688352	23.3605	0 .	2 x 1
ARMCX4	98	ARMCX4	ARMCX4	2.16096	0.743191	2.48023	-2.13673	0.374808	9.95215	0 .	8 x 2	X q22	armadillo repeat containing X-linked 4
DDX17	99	DDX17	DDX17	8.81142	0.981063	2.46548	-3.26287	0.851486	39.9734	0 .	5 x 1	22 q13	DEAD-box helicase 17
ZNF700	100	ZNF700	ZNF700	5.31029	0.689382	2.46347	-2.77608	0.587193	17.8578	0 .	7 x 1	19 p13	zinc finger protein 700
TRAF1	101	TRAF1	TRAF1	5.90435	0.796383	2.46239	-2.62227	0.627541	19.8414	0 .	5 x 1	9 q33	TNF receptor associated factor 1
ANKFY1	102	ANKFY1	ANKFY1	4.32129	0.510768	2.44251	-1.73551	0.523219	15.114	0 .	8 x 3	17 p13	ankyrin repeat and FYVE domain containing 1
TRGV4	103	TRGV4		1.95278	0.848803	2.42959	-1.95278	0.248042	6.30304	2.81059397977401e-10 .	10 x 2	7 p14	T cell receptor gamma variable 4
RIMKLBP2	104	RIMKLBP2		2.48666	0.669307	2.42706	-2.4673	0.655391	21.3611	0 .	8 x 1	1 q41	ribosomal modification protein rimK like family member B pseudogene 2
MC1R	105	MC1R	MC1R	3.10738	0.672882	2.4186	-2.7184	0.491752	13.9026	0 .	4 x 3	16 q24	melanocortin 1 receptor
CEP85L	106	CEP85L	CEP85L	5.22266	0.723139	2.41572	-3.07362	0.524997	15.1848	0 .	7 x 1	6 q22	centrosomal protein 85 like
RLTPR	107	RLTPR		5.69979	0.704308	2.41543	-3.2485	0.71526	25.1948	0 .	1 x 1
TUBG2	108	TUBG2	TUBG2	3.43194	0.857238	2.41517	-3.43194	0.50849	14.5372	0 .	4 x 1	17 q21	tubulin gamma 2
RHOT1P1	109	RHOT1P1		1.50709	0.842648	2.40838	-1.50709	0.386803	10.3257	0 .	7 x 1	18 p11	ras homolog family member T1 pseudogene 1
ANKRD10-IT1	110	ANKRD10-IT1		4.634	0.811557	2.40626	-3.98324	0.544129	15.9652	0 .	8 x 1	13 q34	ANKRD10 intronic transcript 1
CES4A	111	CES4A	CES4A	2.56088	0.982732	2.40519	-2.55977	0.270397	6.91392	5.99509331067338e-12 .	4 x 1	16 q22	carboxylesterase 4A
PGAM2	112	PGAM2	PGAM2	5.44895	0.85097	2.40331	-3.27083	0.657808	21.4997	0 .	1 x 1	7 p13	phosphoglycerate mutase 2
RPL34P22	113	RPL34P22		2.18669	0.800945	2.40217	-2.18669	0.422531	11.4762	0 .	7 x 1	11 p11	ribosomal protein L34 pseudogene 22
RPS12P26	114	RPS12P26		2.80806	0.757931	2.39662	-2.6817	0.358265	9.44651	0 .	9 x 2	15 q26	ribosomal protein S12 pseudogene 26
LINC00926	115	LINC00926		9.00793	0.918222	2.39582	-3.78452	0.681519	22.9256	0 .	5 x 1	15 q21	long intergenic non-protein coding RNA 926
GABRR2	116	GABRR2	GABRR2	1.66662	0.644063	2.39374	-1.66583	0.439506	12.0451	0 .	8 x 3	6 q15	gamma-aminobutyric acid type A receptor rho2 subunit
CLASRP	117	CLASRP	CLASRP	7.04482	0.741741	2.38832	-3.07534	0.740768	27.1458	0 .	1 x 1	19 q13	CLK4 associating serine/arginine rich protein
PNMA3	118	PNMA3	PNMA3	1.81221	0.697305	2.38414	-1.81221	0.342131	8.96317	0 .	4 x 3	X q28	PNMA family member 3
SLC16A6P1	119	SLC16A6P1		2.13163	0.630546	2.38191	-2.13163	0.523981	15.1443	0 .	7 x 1	17 q24	SLC16A6 pseudogene 1
CPT1B	120	CPT1B	CPT1B	6.04381	0.956001	2.38171	-3.1084	0.564908	16.8531	0 .	3 x 1	22 q13	carnitine palmitoyltransferase 1B
XPO1	121	XPO1	XPO1	6.02776	0.474066	2.37304	-1.44779	0.301131	7.7738	1.64313007644523e-14 .	11 x 1	2 p15	exportin 1
STARD9	122	STARD9	STARD9	3.31563	0.827643	2.37275	-3.13859	0.317373	8.23872	5.55111512312578e-16 .	7 x 2	15 q15	StAR related lipid transfer domain containing 9
PCED1A	123	PCED1A	PCED1A	6.0786	0.700177	2.37203	-2.83438	0.704675	24.4486	0 .	1 x 1	20 p13	PC-esterase domain containing 1A
GABPB1-AS1	124	GABPB1-AS1		4.92186	0.898642	2.36982	-3.15205	0.605368	18.7229	0 .	6 x 1	15 q21	GABPB1 antisense RNA 1
ADIRF	125	ADIRF	ADIRF	2.50107	0.7684	2.36029	-2.46378	0.515419	14.8063	0 .	5 x 1	10 q23	adipogenesis regulatory factor
CDH24	126	CDH24	CDH24	2.61605	0.792814	2.35512	-2.61444	0.425643	11.5794	0 .	5 x 2	14 q11	cadherin 24
L3HYPDH	127	L3HYPDH	L3HYPDH	4.05664	0.775417	2.35361	-3.08643	0.618264	19.3644	0 .	1 x 1	14 q23	trans-L-3-hydroxyproline dehydratase
MCOLN2	128	MCOLN2	MCOLN2	6.18496	0.771662	2.33749	-4.40036	0.573681	17.2417	0 .	7 x 1	1 p22	mucolipin 2
ZNF80	129	ZNF80	ZNF80	3.22385	0.766144	2.32894	-3.22385	0.60103	18.5124	0 .	5 x 1	3 q13	zinc finger protein 80
ZNF107	130	ZNF107	ZNF107	6.13076	0.699077	2.31987	-2.54078	0.423161	11.4971	0 .	11 x 1	7 q11	zinc finger protein 107
GOLGA8B	131	GOLGA8B	GOLGA8B	5.91407	1.06275	2.31833	-5.21643	0.531513	15.4469	0 .	5 x 1	15 q14	golgin A8 family member B
PSMD10P1	132	PSMD10P1		4.61613	0.884647	2.31677	-4.4684	0.731752	26.4295	0 .	6 x 1	20 q13	proteasome 26S subunit, non-ATPase, 10 pseudogene 1
CAPRIN2	133	CAPRIN2	CAPRIN2	4.61406	0.580956	2.31275	-1.9305	0.743549	27.3733	0 .	6 x 1	12 p11	caprin family member 2
BTAF1	134	BTAF1	BTAF1	6.70576	0.834684	2.30558	-3.16896	0.573416	17.2299	0 .	7 x 1	10 q23	B-TFIID TATA-box binding protein associated factor 1
NPEPL1	135	NPEPL1	NPEPL1	5.6514	0.690721	2.2996	-2.89883	0.677328	22.6644	0 .	1 x 1	20 q13	aminopeptidase like 1
IGHEP2	136	IGHEP2		1.46183	0.672553	2.29945	-1.46088	0.390151	10.431	0 .	6 x 3	9 p24	immunoglobulin heavy constant epsilon P2 (pseudogene)
MSTO2P	137	MSTO2P		4.59042	0.677498	2.29249	-2.73609	0.559781	16.6298	0 .	6 x 1	1 q22	misato family member 2, pseudogene
SLC14A1	138	SLC14A1	SLC14A1	2.78102	0.86739	2.28696	-2.75209	0.574665	17.2859	0 .	5 x 1	18 q12	solute carrier family 14 member 1 (Kidd blood group)
ALOX5	139	ALOX5	ALOX5	7.78839	0.851774	2.2861	-3.61618	0.609287	18.9153	0 .	1 x 1	10 q11	arachidonate 5-lipoxygenase
CBLN3	140	CBLN3	CBLN3	3.94698	0.801369	2.28404	-2.78369	0.437124	11.9643	0 .	4 x 2	14 q12	cerebellin 3 precursor
PAXIP1-AS1	141	PAXIP1-AS1		4.87861	0.662085	2.28365	-2.42173	0.458507	12.7008	0 .	5 x 1	7 q36	PAXIP1 antisense RNA 1 (head to head)
LUC7L3	142	LUC7L3	LUC7L3	6.71714	0.843795	2.28312	-2.88383	0.799086	32.7189	0 .	5 x 1	17 q21	LUC7 like 3 pre-mRNA splicing factor
RN7SL663P	143	RN7SL663P		2.59666	0.721727	2.27784	-2.59666	0.486819	13.7195	0 .	8 x 1	19 q13	RNA, 7SL, cytoplasmic 663, pseudogene
PRKXP1	144	PRKXP1		1.88028	0.717113	2.27727	-1.88028	0.450172	12.4106	0 .	8 x 1	15 q26	PRKX pseudogene 1
SUGP2	145	SUGP2	SUGP2	5.84074	0.681889	2.27022	-2.69276	0.812792	34.3462	0 .	5 x 1	19 p13	SURP and G-patch domain containing 2
PLCG1	146	PLCG1	PLCG1	5.82657	0.714656	2.2505	-3.84844	0.556072	16.4701	0 .	6 x 1	20 q12	phospholipase C gamma 1
RN7SL737P	147	RN7SL737P		2.40838	0.62417	2.23242	-2.40838	0.502818	14.3198	0 .	9 x 1	12 q22	RNA, 7SL, cytoplasmic 737, pseudogene
SPG11	148	SPG11	SPG11	5.65408	0.452548	2.23221	-1.99882	0.609218	18.9119	0 .	8 x 1	15 q21	SPG11 vesicle trafficking associated, spatacsin
ENO2	149	ENO2	ENO2	4.87542	0.985982	2.22805	-3.86242	0.291392	7.49863	1.15130127653629e-13 .	4 x 1	12 p13	enolase 2
ZNF441	150	ZNF441	ZNF441	3.71414	0.706355	2.22739	-3.1809	0.400263	10.7522	0 .	10 x 1	19 p13	zinc finger protein 441
TM4SF19-AS1	151	TM4SF19-AS1		1.65272	0.548244	2.22446	-1.65272	0.599606	18.4439	0 .	7 x 1	3 q29	TM4SF19 antisense RNA 1
C21orf58	152	C21orf58	C21orf58	1.71615	0.497563	2.21411	-1.71352	0.606147	18.7609	0 .	4 x 3	21 q22	chromosome 21 open reading frame 58
NSUN5P1	153	NSUN5P1		5.20558	0.751935	2.21051	-2.56166	0.846477	39.1375	0 .	2 x 1	7 q11	NSUN5 pseudogene 1
PFN4	154	PFN4	PFN4	1.95307	0.677201	2.20791	-1.95307	0.463395	12.873	0 .	6 x 1	2 p23	profilin family member 4
MTERFD3	155	MTERFD3		3.07216	0.616934	2.20657	-2.34582	0.399631	10.732	0 .	8 x 2
NSUN5P2	156	NSUN5P2		5.49705	0.616509	2.2052	-1.87798	0.718935	25.462	0 .	2 x 1	7 q11	NSUN5 pseudogene 2
ADCY10P1	157	ADCY10P1		3.04	0.675425	2.20221	-2.33644	0.562574	16.7511	0 .	5 x 1	6 p21	ADCY10 pseudogene 1
GOLGA2B	158	GOLGA2B		4.82161	0.606534	2.18363	-2.35079	0.648979	20.9987	0 .	4 x 2
NKTR	159	NKTR	NKTR	6.75557	0.889612	2.18092	-4.57902	0.711376	24.917	0 .	7 x 1	3 p22	natural killer cell triggering receptor
IL11RA	160	IL11RA	IL11RA	4.54607	0.700606	2.17866	-3.61481	0.823459	35.7279	0 .	3 x 1	9 p13	interleukin 11 receptor subunit alpha
LUC7L	161	LUC7L	LUC7L	6.10623	0.688093	2.16612	-2.54331	0.593982	18.1759	0 .	4 x 1	16 p13	LUC7 like
KCNN4	162	KCNN4	KCNN4	8.16066	0.931714	2.16593	-4.48332	0.772978	29.9929	0 .	1 x 1	19 q13	potassium calcium-activated channel subfamily N member 4
CD84	163	CD84	CD84	5.60912	0.736469	2.16464	-2.83454	0.48826	13.7728	0 .	8 x 1	1 q23	CD84 molecule
MAGOH2	164	MAGOH2		2.81589	0.654867	2.16288	-2.4971	0.426785	11.6173	0 .	10 x 1
LINC00954	165	LINC00954		2.71147	0.672525	2.15971	-2.7107	0.647641	20.9241	0 .	5 x 1	2 p24	long intergenic non-protein coding RNA 954
PARP15	166	PARP15	PARP15	7.377	0.828102	2.14981	-3.12848	0.712854	25.0222	0 .	5 x 1	3 q21	poly(ADP-ribose) polymerase family member 15
MCCC1-AS1	167	MCCC1-AS1		2.21566	0.582047	2.14337	-2.06152	0.560841	16.6758	0 .	9 x 1	3 q27	MCCC1 antisense RNA 1
PLCE1	168	PLCE1	PLCE1	1.77072	0.463326	2.14007	-1.43805	0.290665	7.47819	1.32782673745169e-13 .	11 x 1	10 q23	phospholipase C epsilon 1
PPP1R3E	169	PPP1R3E	PPP1R3E	4.96618	0.812128	2.13729	-3.12411	0.803101	33.1798	0 .	4 x 1	14 q11	protein phosphatase 1 regulatory subunit 3E
AMT	170	AMT	AMT	4.33516	0.801252	2.13554	-3.48663	0.768537	29.5702	0 .	3 x 1	3 p21	aminomethyltransferase
COLGALT1	171	COLGALT1	COLGALT1	6.50718	0.642973	2.13342	-2.76047	0.688661	23.3805	0 .	3 x 1	19 p13	collagen beta(1-O)galactosyltransferase 1
PAN2	172	PAN2	PAN2	5.82837	0.744495	2.12634	-2.66069	0.735608	26.7321	0 .	2 x 1	12 q13	poly(A) specific ribonuclease subunit PAN2
KIAA0907	173	KIAA0907		5.014	0.767785	2.1253	-2.86125	0.716352	25.2738	0 .	5 x 1
SGSM3	174	SGSM3	SGSM3	5.8046	0.684598	2.12083	-2.65221	0.677358	22.6664	0 .	1 x 1	22 q13	small G protein signaling modulator 3
PHF21A	175	PHF21A	PHF21A	5.09704	0.439085	2.11987	-2.05449	0.586179	17.8108	0 .	6 x 3	11 p11	PHD finger protein 21A
PIGL	176	PIGL	PIGL	3.74345	0.558435	2.11679	-1.82431	0.708714	24.7294	0 .	6 x 1	17 p11	phosphatidylinositol glycan anchor biosynthesis class L
CDK3	177	CDK3	CDK3	4.60293	0.658181	2.11664	-2.22751	0.665887	21.9719	0 .	3 x 1	17 q25	cyclin dependent kinase 3
HLA-DMB	178	HLA-DMB	HLA-DMB	9.05258	0.548468	2.10733	-2.5928	0.527233	15.2743	0 .	7 x 2	CHR_HSCHR6_MHC_DBB_CTG1 p21	major histocompatibility complex, class II, DM beta
MACF1	179	MACF1	MACF1	3.58058	0.65493	2.10611	-3.20347	0.362007	9.55995	0 .	7 x 3	1 p34	microtubule actin crosslinking factor 1
MICAL1	180	MICAL1	MICAL1	6.97723	0.71486	2.10363	-2.54478	0.673872	22.4522	0 .	1 x 1	6 q21	microtubule associated monooxygenase, calponin and LIM domain containing 1
CCNL2	181	CCNL2	CCNL2	7.02623	0.710579	2.10343	-2.62049	0.729578	26.2613	0 .	3 x 1	1 p36	cyclin L2
TTLL3	182	TTLL3	TTLL3	5.09895	0.679572	2.10241	-2.79606	0.614285	19.1639	0 .	4 x 2	3 p25	tubulin tyrosine ligase like 3
MIR3916	183	MIR3916		5.92991	0.679537	2.10198	-3.02208	0.758531	28.6552	0 .	6 x 1	1 q44	microRNA 3916
SCAF4	184	SCAF4	SCAF4	5.88584	0.496867	2.0997	-1.87456	0.565375	16.8736	0 .	8 x 2	21 q22	SR-related CTD associated factor 4
HSD17B7P2	185	HSD17B7P2		3.59395	0.918553	2.09966	-3.59353	0.264365	6.74795	1.75527370416262e-11 .	10 x 1	10 p11	hydroxysteroid 17-beta dehydrogenase 7 pseudogene 2
HMGN2P28	186	HMGN2P28		1.4654	0.552521	2.09752	-1.46534	0.471046	13.1455	0 .	10 x 1	6 p25	high mobility group nucleosomal binding domain 2 pseudogene 28
NPHP3	187	NPHP3	NPHP3	4.89667	0.496685	2.09517	-1.92544	0.701067	24.2018	0 .	8 x 1	3 q22	nephrocystin 3
UBA7	188	UBA7	UBA7	5.93419	0.811009	2.09387	-3.73448	0.611685	19.0341	0 .	1 x 1	3 p21	ubiquitin like modifier activating enzyme 7
DDX26B	189	DDX26B		5.57345	0.572847	2.09377	-1.68763	0.685955	23.2067	0 .	6 x 1
GDPD3	190	GDPD3	GDPD3	3.3789	0.677457	2.08862	-3.37739	0.593567	18.1563	0 .	1 x 1	16 p11	glycerophosphodiester phosphodiesterase domain containing 3
CICP14	191	CICP14		4.07367	0.813357	2.08399	-4.07176	0.637783	20.3844	0 .	5 x 1	7 q32	capicua transcriptional repressor pseudogene 14
SH3BP2	192	SH3BP2	SH3BP2	5.0354	0.794742	2.07929	-3.13608	0.584895	17.7515	0 .	5 x 1	4 p16	SH3 domain binding protein 2
TRIM7	193	TRIM7	TRIM7	1.65649	0.587461	2.07829	-1.65649	0.441651	12.1181	0 .	6 x 3	5 q35	tripartite motif containing 7
CAPN3	194	CAPN3	CAPN3	5.60417	0.772051	2.07752	-3.40764	0.810545	34.0688	0 .	3 x 1	15 q15	calpain 3
PRRT2	195	PRRT2	PRRT2	1.30784	0.501825	2.07725	-1.30784	0.590343	18.0047	0 .	6 x 2	16 p11	proline rich transmembrane protein 2
ASMTL-AS1	196	ASMTL-AS1		3.29894	0.709163	2.07653	-2.15113	0.532276	15.4778	0 .	4 x 3	X p22	ASMTL antisense RNA 1
SAPCD1-AS1	197	SAPCD1-AS1		3.85176	0.668587	2.07133	-3.31853	0.45831	12.6939	0 .	4 x 3	CHR_HSCHR6_MHC_APD_CTG1 p21	SAPCD1 antisense RNA 1
KLHL14	198	KLHL14	KLHL14	5.86229	1.13918	2.07048	-5.86219	0.419897	11.3893	0 .	7 x 1	18 q12	kelch like family member 14
L3MBTL1	199	L3MBTL1	L3MBTL1	3.27038	0.556368	2.06788	-2.41085	0.659002	21.5687	0 .	5 x 2	20 q13	L3MBTL histone methyl-lysine binding protein 1
KRI1	200	KRI1	KRI1	5.64015	0.596614	2.05923	-2.25506	0.681218	22.9068	0 .	1 x 1	19 p13	KRI1 homolog
CDK10	201	CDK10	CDK10	4.74865	0.591908	2.05429	-1.82312	0.633956	20.1794	0 .	1 x 1	16 q24	cyclin dependent kinase 10
CRIPAK	202	CRIPAK		3.72215	0.515464	2.05247	-3.31901	0.675238	22.5358	0 .	6 x 2
APOBEC2	203	APOBEC2	APOBEC2	1.28229	0.43069	2.05062	-1.28162	0.421373	11.438	0 .	11 x 1	6 p21	apolipoprotein B mRNA editing enzyme catalytic subunit 2
LHX4	204	LHX4	LHX4	2.35456	0.614888	2.04855	-2.04222	0.777917	30.4759	0 .	6 x 1	1 q25	LIM homeobox 4
ZNF587B	205	ZNF587B	ZNF587B	4.07656	0.632144	2.04067	-2.57181	0.592881	18.1239	0 .	7 x 1	19 q13	zinc finger protein 587B
IRF3	206	IRF3	IRF3	7.00651	0.740471	2.03983	-3.31883	0.799857	32.8064	0 .	1 x 1	19 q13	interferon regulatory factor 3
SLC39A10	207	SLC39A10	SLC39A10	4.46424	0.612184	2.03686	-2.34076	0.409143	11.0381	0 .	9 x 1	2 q32	solute carrier family 39 member 10
SAPCD1	208	SAPCD1	SAPCD1	3.81989	0.648129	2.03651	-3.58905	0.60422	18.6669	0 .	3 x 1	CHR_HSCHR6_MHC_APD_CTG1 p21	suppressor APC domain containing 1
ZNF182	209	ZNF182	ZNF182	3.96147	0.40862	2.02859	-1.53116	0.469631	13.0948	0 .	11 x 1	X p11	zinc finger protein 182
SDHAP3	210	SDHAP3		4.66239	0.624112	2.02843	-3.09866	0.567021	16.9459	0 .	6 x 3	5 p15	succinate dehydrogenase complex flavoprotein subunit A pseudogene 3
RN7SL268P	211	RN7SL268P		2.41452	0.646703	2.02445	-2.41452	0.660229	21.6398	0 .	6 x 1	CHR_HSCHR22_1_CTG7 q11	RNA, 7SL, cytoplasmic 268, pseudogene
ATG16L2	212	ATG16L2	ATG16L2	5.366	0.633281	2.02415	-2.2687	0.693181	23.675	0 .	1 x 1	11 q13	autophagy related 16 like 2
KIAA1468	213	KIAA1468		4.81425	0.433557	2.02381	-1.72414	0.505295	14.4144	0 .	9 x 2
ZNF692	214	ZNF692	ZNF692	4.42553	0.66377	2.01916	-2.54347	0.714029	25.1063	0 .	1 x 1	1 q44	zinc finger protein 692
DNAH1	215	DNAH1	DNAH1	3.93617	0.668756	2.01896	-3.93479	0.577789	17.4267	0 .	5 x 3	3 p21	dynein axonemal heavy chain 1
VAMP1	216	VAMP1	VAMP1	6.44773	0.818434	2.01515	-2.56615	0.695123	23.8032	0 .	3 x 1	12 p13	vesicle associated membrane protein 1
ATAT1	217	ATAT1	ATAT1	3.19663	0.494728	2.00991	-1.81186	0.686532	23.2436	0 .	5 x 1	CHR_HSCHR6_MHC_COX_CTG1 p21	alpha tubulin acetyltransferase 1
DNHD1	218	DNHD1	DNHD1	3.93937	0.60884	2.0096	-2.99199	0.718159	25.4052	0 .	5 x 1	11 p15	dynein heavy chain domain 1
PILRB	219	PILRB	PILRB	6.30388	0.68141	2.00544	-2.80581	0.581837	17.611	0 .	1 x 1	7 q22	paired immunoglobin like type 2 receptor beta
PNN	220	PNN	PNN	7.82551	0.834571	2.00385	-2.75449	0.716638	25.2945	0 .	5 x 1	14 q21	pinin, desmosome associated protein
GK5	221	GK5	GK5	3.01809	0.509514	2.0037	-1.92039	0.623548	19.6344	0 .	8 x 1	3 q23	glycerol kinase 5
CCHCR1	222	CCHCR1	CCHCR1	3.64271	0.524194	2.00339	-1.86544	0.549301	16.1821	0 .	4 x 3	CHR_HSCHR6_MHC_DBB_CTG1 p21	coiled-coil alpha-helical rod protein 1
PCGF3	223	PCGF3	PCGF3	5.4339	0.68978	1.99869	-2.40577	0.567245	16.9558	0 .	5 x 1	4 p16	polycomb group ring finger 3
FAM193B	224	FAM193B	FAM193B	5.93409	0.739853	1.99868	-3.66207	0.784592	31.1515	0 .	1 x 1	5 q35	family with sequence similarity 193 member B
C16orf58	225	C16orf58	C16orf58	6.06815	0.618858	1.99646	-2.907	0.734655	26.6568	0 .	1 x 1	16 p11	chromosome 16 open reading frame 58
ARRDC3	226	ARRDC3	ARRDC3	7.62565	0.776192	1.99373	-2.70477	0.272722	6.97813	3.93374222085185e-12 .	10 x 1	5 q14	arrestin domain containing 3
RALGPS1	227	RALGPS1	RALGPS1	4.06846	0.551775	1.99221	-2.35129	0.59586	18.2649	0 .	6 x 1	9 q33	Ral GEF with PH domain and SH3 binding motif 1
GABPB2	228	GABPB2	GABPB2	3.61026	0.732781	1.98929	-3.28799	0.714097	25.1111	0 .	5 x 1	1 q21	GA binding protein transcription factor subunit beta 2
LINC00106	229	LINC00106		2.48782	0.693705	1.98296	-2.48685	0.552547	16.3196	0 .	5 x 2	X p22	long intergenic non-protein coding RNA 106
TTC37	230	TTC37	TTC37	5.12674	0.519981	1.98233	-2.94337	0.354713	9.33928	0 .	10 x 1	5 q15	tetratricopeptide repeat domain 37
PNPLA7	231	PNPLA7	PNPLA7	4.03768	0.667741	1.97778	-2.27847	0.592847	18.1223	0 .	3 x 2	9 q34	patatin like phospholipase domain containing 7
OSGEP	232	OSGEP	OSGEP	5.28265	0.62697	1.97732	-2.42434	0.543996	15.9597	0 .	6 x 2	14 q11	O-sialoglycoprotein endopeptidase
CSAD	233	CSAD	CSAD	4.24282	0.717847	1.97485	-2.72914	0.67479	22.5083	0 .	3 x 1	12 q13	cysteine sulfinic acid decarboxylase
RN7SL75P	234	RN7SL75P		1.73494	0.560615	1.9697	-1.61871	0.390651	10.4468	0 .	9 x 3	9 q31	RNA, 7SL, cytoplasmic 75, pseudogene
RIC3	235	RIC3	RIC3	4.54587	0.921063	1.9679	-4.54587	0.512586	14.6958	0 .	5 x 1	11 p15	RIC3 acetylcholine receptor chaperone
ITPR3	236	ITPR3	ITPR3	5.5175	0.735446	1.95925	-3.42861	0.598288	18.3807	0 .	4 x 1	6 p21	inositol 1,4,5-trisphosphate receptor type 3
CUL9	237	CUL9	CUL9	4.68888	0.464268	1.9577	-2.58247	0.719201	25.4815	0 .	4 x 3	6 p21	cullin 9
RN7SKP150	238	RN7SKP150		2.32257	0.67422	1.95749	-2.32257	0.497076	14.1022	0 .	8 x 1	5 q35	RN7SK pseudogene 150
C1orf63	239	C1orf63		6.21016	0.776246	1.9554	-2.80718	0.709461	24.7818	0 .	3 x 1
NRBP2	240	NRBP2	NRBP2	3.87109	0.747612	1.95473	-2.73045	0.56259	16.7518	0 .	3 x 1	8 q24	nuclear receptor binding protein 2
GAPDHS	241	GAPDHS	GAPDHS	2.29486	0.534652	1.95171	-2.29295	0.742368	27.2763	0 .	4 x 1	19 q13	glyceraldehyde-3-phosphate dehydrogenase, spermatogenic
CCDC14	242	CCDC14	CCDC14	4.56876	0.70166	1.94189	-3.22999	0.735721	26.7411	0 .	6 x 1	3 q21	coiled-coil domain containing 14
DCAF8	243	DCAF8	DCAF8	6.38033	0.509417	1.94	-1.60558	0.670353	22.2388	0 .	7 x 2	1 q23	DDB1 and CUL4 associated factor 8
TTC24	244	TTC24	TTC24	3.79721	0.938301	1.93569	-3.79721	0.45522	12.5859	0 .	5 x 1	1 q22	tetratricopeptide repeat domain 24
SEC31B	245	SEC31B	SEC31B	4.63875	0.821242	1.92896	-3.44871	0.737618	26.892	0 .	4 x 1	10 q24	SEC31 homolog B, COPII coat complex component
RASGRP2	246	RASGRP2	RASGRP2	7.7784	0.785191	1.92606	-3.30802	0.644755	20.7643	0 .	1 x 1	11 q13	RAS guanyl releasing protein 2
P2RX7	247	P2RX7	P2RX7	3.63928	0.809066	1.92523	-3.50646	0.420844	11.4205	0 .	6 x 1	12 q24	purinergic receptor P2X 7
CCDC82	248	CCDC82	CCDC82	4.71478	0.555926	1.92473	-2.77686	0.335269	8.76038	0 .	10 x 1	11 q21	coiled-coil domain containing 82
RPL39P34	249	RPL39P34		2.76454	0.580807	1.92267	-2.19922	0.389935	10.4242	0 .	10 x 1	19 q13	ribosomal protein L39 pseudogene 34
SLC25A37	250	SLC25A37	SLC25A37	4.38907	0.523192	1.92108	-1.59881	0.546023	16.0443	0 .	4 x 3	8 p21	solute carrier family 25 member 37
CYCSP34	251	CYCSP34		2.13213	0.643444	1.91969	-2.13098	0.538112	15.7162	0 .	7 x 1	13 q14	CYCS pseudogene 34
DDX11	252	DDX11	DDX11	4.54035	0.783362	1.9174	-2.56876	0.446664	12.2896	0 .	2 x 1	12 p11	DEAD/H-box helicase 11
PRPF3	253	PRPF3	PRPF3	5.36562	0.578928	1.91535	-2.21012	0.510609	14.6191	0 .	8 x 3	1 q21	pre-mRNA processing factor 3
GRIPAP1	254	GRIPAP1	GRIPAP1	5.19276	0.555453	1.91453	-2.06162	0.667419	22.063	0 .	5 x 3	X p11	GRIP1 associated protein 1
ASB16	255	ASB16	ASB16	2.44822	0.550885	1.91426	-2.19337	0.673625	22.4371	0 .	3 x 2	17 q21	ankyrin repeat and SOCS box containing 16
LINC00174	256	LINC00174		2.89816	0.585512	1.91304	-2.85097	0.700738	24.1795	0 .	3 x 1	7 q11	long intergenic non-protein coding RNA 174
TRIM22	257	TRIM22	TRIM22	7.14678	0.631532	1.91068	-2.56485	0.538744	15.7422	0 .	7 x 1	11 p15	tripartite motif containing 22
WDR27	258	WDR27	WDR27	3.23512	0.51002	1.9079	-2.27119	0.611685	19.0341	0 .	3 x 2	6 q27	WD repeat domain 27
ZRANB2-AS1	259	ZRANB2-AS1		4.62326	0.615502	1.90561	-2.8407	0.674933	22.5171	0 .	8 x 1	1 p31	ZRANB2 antisense RNA 1
DNAJC10	260	DNAJC10	DNAJC10	4.79116	0.545728	1.90335	-2.18475	0.300189	7.74708	1.98729921407903e-14 .	11 x 1	2 q32	DnaJ heat shock protein family (Hsp40) member C10
NUP85	261	NUP85	NUP85	4.74903	0.641028	1.90232	-2.04746	0.486608	13.7118	0 .	6 x 3	17 q25	nucleoporin 85
APBB3	262	APBB3	APBB3	4.16706	0.640208	1.89434	-3.38984	0.656649	21.4331	0 .	1 x 1	5 q31	amyloid beta precursor protein binding family B member 3
CEP290	263	CEP290	CEP290	3.64628	0.567062	1.88749	-3.33265	0.522139	15.0711	0 .	8 x 1	12 q21	centrosomal protein 290
PASK	264	PASK	PASK	4.83962	0.596016	1.88636	-2.90223	0.431367	11.7704	0 .	6 x 3	2 q37	PAS domain containing serine/threonine kinase
KAT2A	265	KAT2A	KAT2A	6.05753	0.760283	1.8859	-2.80358	0.717636	25.3671	0 .	1 x 1	17 q21	lysine acetyltransferase 2A
MASP2	266	MASP2	MASP2	3.72751	0.726468	1.88527	-2.72447	0.722249	25.7068	0 .	6 x 1	1 p36	mannan binding lectin serine peptidase 2
RAB11FIP1P1	267	RAB11FIP1P1		4.43866	0.733858	1.88204	-2.55061	0.781901	30.8759	0 .	5 x 1	X q13	RAB11 family interacting protein 1 pseudogene 1
DTX3	268	DTX3	DTX3	4.61707	0.860813	1.87771	-4.34509	0.320255	8.32206	2.22044604925031e-16 .	5 x 2	12 q13	deltex E3 ubiquitin ligase 3
TUBGCP6	269	TUBGCP6	TUBGCP6	6.13956	0.667687	1.877	-2.93446	0.788431	31.5528	0 .	1 x 1	22 q13	tubulin gamma complex associated protein 6
DGKA	270	DGKA	DGKA	6.94438	0.755935	1.87359	-3.44997	0.647412	20.9114	0 .	4 x 1	12 q13	diacylglycerol kinase alpha
ENGASE	271	ENGASE	ENGASE	5.01414	0.680776	1.87177	-2.95189	0.717662	25.3689	0 .	1 x 1	17 q25	endo-beta-N-acetylglucosaminidase
ZNF540	272	ZNF540	ZNF540	2.63908	0.604304	1.87106	-1.78188	0.329885	8.60234	0 .	11 x 1	19 q13	zinc finger protein 540
CHKB	273	CHKB	CHKB	6.79509	0.641894	1.86918	-2.67707	0.788138	31.5218	0 .	2 x 1	22 q13	choline kinase beta
AMY2B	274	AMY2B	AMY2B	4.5092	0.731607	1.86873	-2.83054	0.788403	31.5498	0 .	5 x 1	1 p21	amylase alpha 2B
LRRC37A4P	275	LRRC37A4P		3.46778	0.924723	1.86862	-3.46777	0.321855	8.36841	2.22044604925031e-16 .	7 x 1	CHR_HSCHR17_2_CTG5 q21	leucine rich repeat containing 37 member A4, pseudogene
SENP7	276	SENP7	SENP7	5.00665	0.510443	1.86731	-3.01137	0.396452	10.6306	0 .	10 x 1	3 q12	SUMO specific peptidase 7
ECHDC2	277	ECHDC2	ECHDC2	4.12304	0.78288	1.86703	-4.12187	0.404934	10.9021	0 .	3 x 1	1 p32	enoyl-CoA hydratase domain containing 2
LMLN	278	LMLN	LMLN	2.27973	0.462544	1.86433	-1.8709	0.460881	12.7842	0 .	9 x 3	3 q29	leishmanolysin like peptidase
ZNF605	279	ZNF605	ZNF605	3.12948	0.592354	1.86239	-3.12948	0.615064	19.203	0 .	6 x 1	12 q24	zinc finger protein 605
ZC3H6	280	ZC3H6	ZC3H6	3.14697	0.479139	1.85336	-2.05048	0.327831	8.54232	0 .	11 x 1	2 q14	zinc finger CCCH-type containing 6
TEX21P	281	TEX21P		1.78558	0.480363	1.84917	-1.70763	0.493692	13.9751	0 .	11 x 1	14 q23	testis expressed 21, pseudogene
WBP1	282	WBP1	WBP1	6.71916	0.480262	1.84594	-2.11919	0.587406	17.8677	0 .	3 x 2	2 p13	WW domain binding protein 1
MRE11A	283	MRE11A		4.41598	0.551699	1.8446	-2.4739	0.506172	14.4481	0 .	9 x 1
TSSK4	284	TSSK4	TSSK4	3.82466	0.679279	1.84333	-3.4923	0.606662	18.7861	0 .	7 x 1	14 q12	testis specific serine kinase 4
GIGYF1	285	GIGYF1	GIGYF1	5.94466	0.698766	1.84136	-4.4518	0.687271	23.291	0 .	1 x 1	7 q22	GRB10 interacting GYF protein 1
NLRP1	286	NLRP1	NLRP1	6.55533	0.815401	1.83997	-3.49703	0.802962	33.1637	0 .	4 x 1	17 p13	NLR family pyrin domain containing 1
DDX39B	287	DDX39B	DDX39B	7.81517	0.477218	1.83886	-1.93572	0.695761	23.8455	0 .	7 x 2	CHR_HSCHR6_MHC_COX_CTG1 p21	DExD-box helicase 39B
ZNF224	288	ZNF224	ZNF224	5.14182	0.594745	1.83822	-1.94496	0.771178	29.8203	0 .	7 x 1	19 q13	zinc finger protein 224
MDC1	289	MDC1	MDC1	4.78942	0.545185	1.83709	-2.595	0.477001	13.3603	0 .	8 x 3	CHR_HSCHR6_MHC_COX_CTG1 p21	mediator of DNA damage checkpoint 1
MOV10	290	MOV10	MOV10	4.34903	0.650082	1.83569	-2.45239	0.474449	13.2679	0 .	5 x 3	1 p13	Mov10 RISC complex RNA helicase
TEP1	291	TEP1	TEP1	5.09315	0.626866	1.83523	-3.57998	0.521372	15.0407	0 .	5 x 3	14 q11	telomerase associated protein 1
RNF213	292	RNF213	RNF213	5.11929	0.575253	1.8349	-2.6469	0.541291	15.8473	0 .	7 x 2	17 q25	ring finger protein 213
TMEM198B	293	TMEM198B		4.62583	0.598026	1.83296	-2.70082	0.699824	24.1176	0 .	3 x 1	12 q13	transmembrane protein 198B (pseudogene)
ANO9	294	ANO9	ANO9	5.26437	0.795204	1.82979	-3.1849	0.659885	21.6199	0 .	1 x 1	11 p15	anoctamin 9
ZNF37A	295	ZNF37A	ZNF37A	3.75201	0.590794	1.82952	-2.58234	0.534827	15.5816	0 .	9 x 1	10 p11	zinc finger protein 37A
PFN1P7	296	PFN1P7		1.9121	0.59487	1.82502	-1.9121	0.459509	12.736	0 .	9 x 1
ZNF83	297	ZNF83	ZNF83	5.64526	0.738417	1.82146	-2.96959	0.834837	37.3322	0 .	5 x 1	19 q13	zinc finger protein 83
PPWD1	298	PPWD1	PPWD1	5.86958	0.604132	1.80628	-2.85941	0.501505	14.2698	0 .	9 x 1	5 q12	peptidylprolyl isomerase domain and WD repeat containing 1
PEX1	299	PEX1	PEX1	4.94967	0.493126	1.80623	-1.78463	0.637459	20.3669	0 .	8 x 1	7 q21	peroxisomal biogenesis factor 1
METTL3	300	METTL3	METTL3	6.06947	0.647483	1.79633	-2.51227	0.793325	32.0785	0 .	3 x 1	14 q11	methyltransferase like 3
ZNF23	301	ZNF23	ZNF23	4.44468	0.497918	1.79566	-1.97692	0.536361	15.6443	0 .	8 x 3	16 q22	zinc finger protein 23
ACAD11	302	ACAD11	ACAD11	4.91968	0.541855	1.79351	-2.46535	0.663211	21.814	0 .	7 x 1	3 q22	acyl-CoA dehydrogenase family member 11
CPSF1	303	CPSF1	CPSF1	6.24392	0.736044	1.79197	-1.98275	0.567713	16.9764	0 .	1 x 1	8 q24	cleavage and polyadenylation specific factor 1
CD3EAP	304	CD3EAP	CD3EAP	4.33588	0.642568	1.78905	-2.98998	0.657207	21.4651	0 .	3 x 1	19 q13	CD3e molecule associated protein
TMEM181	305	TMEM181	TMEM181	3.54137	0.480297	1.78774	-1.97203	0.423714	11.5154	0 .	10 x 1	6 q25	transmembrane protein 181
PDXDC2P	306	PDXDC2P		4.2932	0.71198	1.78293	-3.1282	0.53304	15.5088	0 .	7 x 1	16 q22	pyridoxal dependent decarboxylase domain containing 2, pseudogene
GOLGA1	307	GOLGA1	GOLGA1	4.21315	0.485561	1.78096	-1.67598	0.587905	17.8909	0 .	8 x 3	9 q33	golgin A1
LRMP	308	LRMP	LRMP	7.73103	0.73798	1.77896	-2.92304	0.478981	13.4322	0 .	6 x 1	12 p12	lymphoid restricted membrane protein
ZRANB2	309	ZRANB2	ZRANB2	6.48997	0.719354	1.77726	-3.24238	0.748555	27.7906	0 .	7 x 1	1 p31	zinc finger RANBP2-type containing 2
CHIC1	310	CHIC1	CHIC1	3.80543	0.47705	1.77399	-1.92714	0.491251	13.8839	0 .	10 x 1	X q13	cysteine rich hydrophobic domain 1
ZNF789	311	ZNF789	ZNF789	3.58445	0.421752	1.77042	-1.58068	0.740498	27.1239	0 .	8 x 1	7 q22	zinc finger protein 789
FAM13A-AS1	312	FAM13A-AS1		3.75998	0.564186	1.7691	-1.94341	0.626419	19.783	0 .	6 x 2	4 q22	FAM13A antisense RNA 1
ZNF638	313	ZNF638	ZNF638	4.8646	0.442169	1.76894	-2.3219	0.407839	10.9959	0 .	11 x 1	2 p13	zinc finger protein 638
C6orf164	314	C6orf164		1.87693	0.493722	1.76836	-1.4812	0.590833	18.0276	0 .	9 x 1
PITPNM2	315	PITPNM2	PITPNM2	6.19162	0.675756	1.76681	-3.59279	0.510965	14.6329	0 .	4 x 3	12 q24	phosphatidylinositol transfer protein membrane associated 2
KIAA0195	316	KIAA0195		4.76551	0.51263	1.76647	-2.54526	0.677043	22.6469	0 .	1 x 1
RBM5	317	RBM5	RBM5	6.75892	0.560467	1.76353	-3.66659	0.44121	12.103	0 .	9 x 1	3 p21	RNA binding motif protein 5
ANKZF1	318	ANKZF1	ANKZF1	6.05563	0.687946	1.76007	-2.42519	0.783517	31.0409	0 .	2 x 1	2 q35	ankyrin repeat and zinc finger peptidyl tRNA hydrolase 1
SLC26A6	319	SLC26A6	SLC26A6	3.13751	0.550185	1.75628	-2.66757	0.548582	16.1518	0 .	1 x 1	3 p21	solute carrier family 26 member 6
DHX16	320	DHX16	DHX16	5.06936	0.496013	1.75603	-1.98904	0.61789	19.3455	0 .	4 x 2	CHR_HSCHR6_MHC_COX_CTG1 p21	DEAH-box helicase 16
HSH2D	321	HSH2D	HSH2D	7.07306	0.717579	1.75437	-3.70898	0.668844	22.1481	0 .	4 x 1	19 p13	hematopoietic SH2 domain containing
TMEM194A	322	TMEM194A		4.50658	0.546545	1.75312	-2.13627	0.349488	9.1824	0 .	10 x 2
DGKD	323	DGKD	DGKD	6.50151	0.702878	1.74597	-2.68308	0.564993	16.8568	0 .	5 x 2	2 q37	diacylglycerol kinase delta
FBXL19-AS1	324	FBXL19-AS1		2.04744	0.517311	1.74547	-2.04562	0.475228	13.2961	0 .	7 x 3	16 p11	FBXL19 antisense RNA 1
ZNF337	325	ZNF337	ZNF337	5.16813	0.546177	1.74484	-2.04448	0.673341	22.4198	0 .	6 x 2	20 p11	zinc finger protein 337
ZMYND8	326	ZMYND8	ZMYND8	4.71117	0.636503	1.7445	-3.34453	0.609779	18.9396	0 .	5 x 1	20 q13	zinc finger MYND-type containing 8
GABBR1	327	GABBR1	GABBR1	6.33498	0.834618	1.74209	-3.21133	0.72202	25.6897	0 .	2 x 1	CHR_HSCHR6_MHC_QBL_CTG1 p22	gamma-aminobutyric acid type B receptor subunit 1
OFD1	328	OFD1	OFD1	5.82998	0.599671	1.73959	-2.42283	0.645351	20.7971	0 .	6 x 1	X p22	OFD1 centriole and centriolar satellite protein
HAUS5	329	HAUS5	HAUS5	4.45073	0.478642	1.73804	-2.16044	0.718831	25.4544	0 .	4 x 3	19 q13	HAUS augmin like complex subunit 5
VPS52	330	VPS52	VPS52	5.20437	0.508669	1.73598	-1.91206	0.751847	28.071	0 .	4 x 1	CHR_HSCHR6_MHC_DBB_CTG1 p21	VPS52 subunit of GARP complex
EYA3	331	EYA3	EYA3	3.74511	0.426774	1.73376	-1.37375	0.490603	13.8598	0 .	11 x 1	1 p35	EYA transcriptional coactivator and phosphatase 3
VMAC	332	VMAC	VMAC	4.35213	0.652203	1.72987	-2.29148	0.705626	24.5143	0 .	2 x 1	19 p13	vimentin type intermediate filament associated coiled-coil protein
SMARCC2	333	SMARCC2	SMARCC2	6.39176	0.523578	1.72819	-2.75538	0.58627	17.8151	0 .	6 x 3	12 q13	SWI/SNF related, matrix associated, actin dependent regulator of chromatin subfamily c member 2
TTC14	334	TTC14	TTC14	5.37439	0.71035	1.72529	-3.13404	0.766257	29.3572	0 .	6 x 1	3 q26	tetratricopeptide repeat domain 14
DMAP1	335	DMAP1	DMAP1	5.35926	0.548	1.72268	-2.67519	0.758951	28.6926	0 .	5 x 1	1 p34	DNA methyltransferase 1 associated protein 1
LINC00341	336	LINC00341		5.16397	0.768491	1.72051	-4.19449	0.482167	13.5485	0 .	6 x 1
STX16	337	STX16	STX16	7.09925	0.574374	1.71872	-2.33874	0.753829	28.2421	0 .	5 x 1	20 q13	syntaxin 16
CREBZF	338	CREBZF	CREBZF	6.24028	0.663081	1.71072	-2.88277	0.762268	28.9911	0 .	4 x 1	11 q14	CREB/ATF bZIP transcription factor
MFSD8	339	MFSD8	MFSD8	3.8665	0.514074	1.70868	-2.23623	0.589508	17.9656	0 .	10 x 1	4 q28	major facilitator superfamily domain containing 8
NHLRC3	340	NHLRC3	NHLRC3	4.66569	0.580554	1.70838	-2.12298	0.750698	27.9726	0 .	7 x 1	13 q13	NHL repeat containing 3
PEAK1	341	PEAK1	PEAK1	4.3987	0.52144	1.704	-1.95449	0.4534	12.5225	0 .	9 x 1	15 q24	pseudopodium enriched atypical kinase 1
TARBP1	342	TARBP1	TARBP1	4.67804	0.574314	1.69794	-2.56511	0.634702	20.2192	0 .	6 x 1	1 q42	TAR (HIV-1) RNA binding protein 1
ADAT2	343	ADAT2	ADAT2	3.17252	0.531402	1.69454	-2.35362	0.560841	16.6758	0 .	8 x 1	6 q24	adenosine deaminase tRNA specific 2
PWAR6	344	PWAR6		3.86234	0.684169	1.68942	-3.86234	0.56863	17.0169	0 .	8 x 1
CUL7	345	CUL7	CUL7	3.97264	0.465459	1.68858	-1.71332	0.61224	19.0617	0 .	4 x 3	6 p21	cullin 7
C1RL-AS1	346	C1RL-AS1		3.0032	0.542931	1.68752	-2.22447	0.537012	15.671	0 .	6 x 3	12 p13	C1RL antisense RNA 1
CLK2	347	CLK2	CLK2	5.80495	0.566224	1.68688	-2.57406	0.69485	23.7851	0 .	2 x 1	CHR_HSCHR1_2_CTG31 q22	CDC like kinase 2
AP1G2	348	AP1G2	AP1G2	6.7401	0.733328	1.68541	-2.99979	0.770648	29.7697	0 .	1 x 1	14 q11	adaptor related protein complex 1 subunit gamma 2
MARS	349	MARS		7.02083	0.60829	1.683	-2.39998	0.625831	19.7525	0 .	5 x 1
DICER1-AS1	350	DICER1-AS1		2.98409	0.660389	1.67603	-2.4155	0.652476	21.1954	0 .	3 x 1	14 q32	DICER1 antisense RNA 1
LIG1	351	LIG1	LIG1	4.88599	0.62999	1.6752	-2.14826	0.71809	25.4002	0 .	2 x 1	19 q13	DNA ligase 1
PABPC1L	352	PABPC1L	PABPC1L	5.3502	0.778871	1.67024	-2.40687	0.793762	32.1262	0 .	2 x 1	20 q13	poly(A) binding protein cytoplasmic 1 like
RNPC3	353	RNPC3	RNPC3	5.90236	0.72386	1.66963	-2.71421	0.840797	38.234	0 .	5 x 1	1 p21	RNA binding region (RNP1, RRM) containing 3
TTN-AS1	354	TTN-AS1		3.60063	0.599509	1.66316	-2.80614	0.515209	14.7981	0 .	8 x 1	2 q31	TTN antisense RNA 1
NRIP2	355	NRIP2	NRIP2	3.72692	0.570865	1.66023	-2.46813	0.612605	19.0799	0 .	7 x 2	12 p13	nuclear receptor interacting protein 2
ZNF154	356	ZNF154	ZNF154	4.46919	0.651721	1.65729	-4.46919	0.570713	17.1093	0 .	8 x 1	19 q13	zinc finger protein 154
NSUN6	357	NSUN6	NSUN6	4.92062	0.608679	1.65602	-2.9683	0.762605	29.0217	0 .	5 x 1	10 p12	NOP2/Sun RNA methyltransferase 6
LINC00854	358	LINC00854		2.15071	0.48026	1.65416	-1.94067	0.54557	16.0254	0 .	10 x 1
LINC00672	359	LINC00672		3.51165	0.664642	1.65101	-2.21222	0.69117	23.5433	0 .	6 x 1	17 q12	long intergenic non-protein coding RNA 672
PARVG	360	PARVG	PARVG	6.29303	0.636665	1.64712	-3.30856	0.642465	20.6385	0 .	2 x 1	22 q13	parvin gamma
ZNF841	361	ZNF841	ZNF841	4.26671	0.737432	1.6471	-4.26671	0.387248	10.3396	0 .	8 x 1	19 q13	zinc finger protein 841
ZMIZ2	362	ZMIZ2	ZMIZ2	6.54954	0.71565	1.64403	-3.02168	0.69684	23.9173	0 .	1 x 1	7 p13	zinc finger MIZ-type containing 2
GUSBP4	363	GUSBP4		2.64626	0.483583	1.63874	-1.85611	0.533012	15.5077	0 .	10 x 1	6 p11	GUSB pseudogene 4
ARGLU1	364	ARGLU1	ARGLU1	8.00092	0.571918	1.63644	-1.96401	0.767974	29.5173	0 .	4 x 1	13 q33	arginine and glutamate rich 1
NICN1-AS1	365	NICN1-AS1		4.69737	0.660628	1.63579	-2.32041	0.704173	24.414	0 .	4 x 1
FAM192A	366	FAM192A		5.96368	0.465431	1.62455	-1.79915	0.692746	23.6464	0 .	6 x 2
HMGB1P3	367	HMGB1P3		3.48011	0.583561	1.6176	-1.78271	0.476124	13.3285	0 .	9 x 3	2 q37	high mobility group box 1 pseudogene 3
MSH5	368	MSH5	MSH5	3.50834	0.458917	1.61649	-1.75995	0.709189	24.7627	0 .	5 x 2	CHR_HSCHR6_MHC_APD_CTG1 p21	mutS homolog 5
ZBED5	369	ZBED5	ZBED5	5.38059	0.545056	1.61618	-2.07974	0.608784	18.8905	0 .	7 x 1	11 p15	zinc finger BED-type containing 5
CLDN15	370	CLDN15	CLDN15	4.30519	0.566611	1.61256	-2.23536	0.587757	17.884	0 .	1 x 1	7 q22	claudin 15
FBXO44	371	FBXO44	FBXO44	5.14365	0.619151	1.61225	-2.98831	0.711462	24.9231	0 .	1 x 1	1 p36	F-box protein 44
ZNF738	372	ZNF738	ZNF738	3.32503	0.517491	1.60948	-2.44632	0.573252	17.2225	0 .	9 x 1	19 p12	zinc finger protein 738
PLA2G6	373	PLA2G6	PLA2G6	3.81669	0.530399	1.60902	-2.03364	0.668594	22.1331	0 .	1 x 1	22 q13	phospholipase A2 group VI
PPM1K	374	PPM1K	PPM1K	5.61284	0.537848	1.60591	-2.49629	0.453221	12.5162	0 .	11 x 1	4 q22	protein phosphatase, Mg2+/Mn2+ dependent 1K
CENPT	375	CENPT	CENPT	4.92209	0.517821	1.60241	-2.34898	0.703631	24.3768	0 .	1 x 1	16 q22	centromere protein T
VN1R83P	376	VN1R83P		2.70219	0.605132	1.60185	-2.70219	0.61786	19.3439	0 .	8 x 1	19 p12	vomeronasal 1 receptor 83 pseudogene
DDB2	377	DDB2	DDB2	5.84527	0.575059	1.60145	-2.99309	0.522047	15.0674	0 .	5 x 3	11 p11	damage specific DNA binding protein 2
MANEA-AS1	378	MANEA-AS1		1.79622	0.49986	1.5943	-1.73545	0.610165	18.9587	0 .	10 x 1
SH2B1	379	SH2B1	SH2B1	5.25992	0.537411	1.59371	-2.10143	0.707575	24.6497	0 .	1 x 1	16 p11	SH2B adaptor protein 1
CCDC39	380	CCDC39	CCDC39	2.65606	0.52069	1.59321	-2.35863	0.690221	23.4816	0 .	8 x 1	3 q26	coiled-coil domain containing 39
ACTG1P4	381	ACTG1P4		1.99809	0.473474	1.59228	-1.95905	0.558089	16.5568	0 .	9 x 2	1 p21	actin gamma 1 pseudogene 4
ZFC3H1	382	ZFC3H1	ZFC3H1	5.48604	0.643611	1.59056	-3.05417	0.67443	22.4863	0 .	6 x 1	12 q21	zinc finger C3H1-type containing
CROCCP3	383	CROCCP3		2.97089	0.548132	1.58955	-2.68905	0.802592	33.1207	0 .	4 x 1	1 p36	CROCC pseudogene 3
CCDC146	384	CCDC146	CCDC146	3.12671	0.550005	1.58162	-2.32817	0.497891	14.1329	0 .	8 x 2	7 q11	coiled-coil domain containing 146
AHSA2	385	AHSA2		7.0631	0.583584	1.5775	-2.08979	0.846555	39.1502	0 .	5 x 1
FP15737	386	FP15737		4.41747	0.547581	1.57664	-1.80304	0.624912	19.7049	0 .	4 x 1
DPY19L3	387	DPY19L3	DPY19L3	3.58003	0.42195	1.57138	-1.94101	0.401194	10.782	0 .	11 x 1	19 q13	dpy-19 like C-mannosyltransferase 3
MSS51	388	MSS51	MSS51	2.49853	0.492307	1.56993	-1.81865	0.665322	21.9384	0 .	7 x 2	10 q22	MSS51 mitochondrial translational activator
FCHSD1	389	FCHSD1	FCHSD1	6.07486	0.63397	1.56652	-3.11372	0.748866	27.8169	0 .	3 x 1	5 q31	FCH and double SH3 domains 1
MLLT11	390	MLLT11	MLLT11	4.68313	0.544261	1.56637	-2.07275	0.671563	22.3119	0 .	5 x 1	1 q21	MLLT11 transcription factor 7 cofactor
FAM184B	391	FAM184B	FAM184B	3.6763	0.60452	1.56313	-3.25945	0.553546	16.3621	0 .	9 x 1	4 p15	family with sequence similarity 184 member B
LPCAT4	392	LPCAT4	LPCAT4	4.81622	0.540504	1.5588	-2.36189	0.635602	20.2672	0 .	1 x 1	15 q14	lysophosphatidylcholine acyltransferase 4
ULK3	393	ULK3		6.04029	0.636997	1.55334	-2.06765	0.593724	18.1637	0 .	1 x 1
NICN1	394	NICN1	NICN1	4.57059	0.631531	1.55201	-2.30116	0.732747	26.507	0 .	4 x 1	3 p21	nicolin 1
LRCH3	395	LRCH3	LRCH3	4.14502	0.427372	1.54859	-1.84417	0.542084	15.8802	0 .	10 x 1	3 q29	leucine rich repeats and calponin homology domain containing 3
SPICE1	396	SPICE1	SPICE1	3.33295	0.491621	1.54563	-1.47287	0.46759	13.0219	0 .	9 x 1	3 q13	spindle and centriole associated protein 1
SP140L	397	SP140L	SP140L	5.82947	0.471948	1.54447	-2.50462	0.636294	20.3043	0 .	7 x 3	2 q37	SP140 nuclear body protein like
STAG3L3	398	STAG3L3	TRIM74	2.59115	0.456218	1.5421	-2.18393	0.669904	22.2117	0 .	5 x 3	7 q11	stromal antigen 3-like 3 (pseudogene)
SIN3B	399	SIN3B	SIN3B	4.89651	0.545097	1.54151	-3.17416	0.76184	28.9523	0 .	1 x 1	19 p13	SIN3 transcription regulator family member B
EHBP1L1	400	EHBP1L1	EHBP1L1	6.48319	0.598897	1.54107	-3.04705	0.635829	20.2794	0 .	2 x 1	11 q13	EH domain binding protein 1 like 1
RLIMP2	401	RLIMP2		2.66273	0.464074	1.53909	-1.78063	0.241744	6.13293	7.78449749105903e-10 .	11 x 1	1 p13	ring finger protein, LIM domain interacting pseudogene 2
MRPS25	402	MRPS25	MRPS25	5.46349	0.535258	1.53815	-1.85572	0.822924	35.6559	0 .	5 x 1	3 p25	mitochondrial ribosomal protein S25
PHF6	403	PHF6	PHF6	4.46564	0.426946	1.5321	-1.50636	0.349862	9.19361	0 .	11 x 1	X q26	PHD finger protein 6
CD47	404	CD47	CD47	6.74219	0.491522	1.53016	-2.25869	0.318149	8.26113	4.44089209850063e-16 .	11 x 1	3 q13	CD47 molecule
CPSF6	405	CPSF6	CPSF6	6.05024	0.487447	1.52972	-2.59399	0.54073	15.8241	0 .	9 x 1	12 q15	cleavage and polyadenylation specific factor 6
VN1R1	406	VN1R1	VN1R1	2.34401	0.569142	1.52875	-2.34401	0.444958	12.2311	0 .	11 x 1	19 q13	vomeronasal 1 receptor 1
CEPT1	407	CEPT1	CEPT1	4.97453	0.506373	1.5255	-1.76129	0.553521	16.361	0 .	10 x 1	1 p13	choline/ethanolamine phosphotransferase 1
TUB	408	TUB	TUB	1.89012	0.536274	1.52372	-1.89012	0.498266	14.1471	0 .	9 x 1	11 p15	TUB bipartite transcription factor
TARDBP	409	TARDBP	TARDBP	7.01623	0.580836	1.51986	-1.80387	0.649903	21.0504	0 .	7 x 1	1 p36	TAR DNA binding protein
ERCC5	410	ERCC5	ERCC5	5.61224	0.465977	1.51942	-2.03065	0.662252	21.7578	0 .	8 x 3	13 q33	ERCC excision repair 5, endonuclease
ZMYM6	411	ZMYM6	ZMYM6	4.80502	0.521956	1.51568	-2.03525	0.602668	18.5916	0 .	8 x 1	1 p34	zinc finger MYM-type containing 6
EPM2AIP1	412	EPM2AIP1	EPM2AIP1	5.52095	0.496922	1.51428	-1.70252	0.536442	15.6476	0 .	9 x 2	3 p22	EPM2A interacting protein 1
ZNF37BP	413	ZNF37BP		4.51749	0.722818	1.51073	-3.05088	0.890976	48.3057	0 .	5 x 1	10 q11	zinc finger protein 37B, pseudogene
PABPN1	414	PABPN1	PABPN1	7.5984	0.46416	1.50745	-2.02894	0.725968	25.9859	0 .	5 x 3	14 q11	poly(A) binding protein nuclear 1
STAG3L2	415	STAG3L2		4.24148	0.602543	1.5068	-1.902	0.569632	17.0613	0 .	7 x 1	7 q11	stromal antigen 3-like 2 (pseudogene)
FRMD4A	416	FRMD4A	FRMD4A	1.57405	0.490347	1.50673	-1.57323	0.395705	10.6069	0 .	11 x 1	10 p13	FERM domain containing 4A
ERMARD	417	ERMARD	ERMARD	4.94279	0.569586	1.50596	-2.28893	0.70039	24.1559	0 .	5 x 1	6 q27	ER membrane associated RNA degradation
NUDT16	418	NUDT16	NUDT16	3.59724	0.439096	1.50486	-3.00873	0.499277	14.1853	0 .	9 x 3	3 q22	nudix hydrolase 16
SGK494	419	SGK494		3.50606	0.611995	1.50446	-2.9798	0.786206	31.3191	0 .	5 x 1
ZNF493	420	ZNF493	ZNF493	3.40052	0.445969	1.50327	-1.83377	0.519918	14.9831	0 .	11 x 1	19 p12	zinc finger protein 493
THTPA	421	THTPA	THTPA	5.1195	0.543657	1.49755	-2.04859	0.768133	29.5322	0 .	2 x 1	14 q11	thiamine triphosphatase
IRAK4	422	IRAK4		5.46213	0.434708	1.49528	-1.63472	0.504893	14.399	0 .	9 x 2
POLG2	423	POLG2	POLG2	4.71496	0.554252	1.49382	-1.8623	0.851393	39.9573	0 .	6 x 1	17 q23	DNA polymerase gamma 2, accessory subunit
TGFB3	424	TGFB3	TGFB3	2.61272	0.501283	1.49381	-1.89177	0.515396	14.8054	0 .	8 x 3	14 q24	transforming growth factor beta 3
KLHDC1	425	KLHDC1	KLHDC1	3.41072	0.543143	1.49267	-2.57145	0.665568	21.953	0 .	8 x 1	14 q21	kelch domain containing 1
KLRAP1	426	KLRAP1		2.98443	0.49439	1.48752	-1.88218	0.366647	9.70138	0 .	11 x 1
SRSF1	427	SRSF1	SRSF1	7.25103	0.486985	1.48694	-1.31217	0.378902	10.079	0 .	11 x 1	17 q22	serine and arginine rich splicing factor 1
ANKRD49	428	ANKRD49	ANKRD49	6.08179	0.512218	1.48501	-2.47402	0.413774	11.1886	0 .	10 x 1	11 q21	ankyrin repeat domain 49
USP48	429	USP48	USP48	5.44759	0.415392	1.4808	-1.7859	0.491856	13.9065	0 .	10 x 1	1 p36	ubiquitin specific peptidase 48
ZBTB37	430	ZBTB37	ZBTB37	3.63168	0.566277	1.47221	-2.44258	0.694667	23.773	0 .	8 x 1	1 q25	zinc finger and BTB domain containing 37
ZNF587	431	ZNF587	ZNF587	4.41075	0.50612	1.47131	-2.16628	0.563895	16.8088	0 .	9 x 1	19 q13	zinc finger protein 587
ZNF528	432	ZNF528	ZNF528	3.94284	0.605871	1.46884	-2.97083	0.40337	10.8518	0 .	11 x 1	19 q13	zinc finger protein 528
NADSYN1	433	NADSYN1	NADSYN1	5.16125	0.561165	1.46878	-2.50346	0.78557	31.2529	0 .	2 x 1	11 q13	NAD synthetase 1
PLCB2	434	PLCB2	PLCB2	5.68465	0.674482	1.46224	-2.92024	0.700565	24.1678	0 .	2 x 1	15 q15	phospholipase C beta 2
CXorf23	435	CXorf23		3.07419	0.448274	1.46031	-1.80344	0.730827	26.3577	0 .	9 x 1
SLC25A45	436	SLC25A45	SLC25A45	4.6986	0.720716	1.45983	-3.14598	0.72864	26.1893	0 .	2 x 1	11 q13	solute carrier family 25 member 45
TAS2R20	437	TAS2R20	TAS2R20	1.84159	0.470396	1.45882	-1.49915	0.495065	14.0266	0 .	10 x 1	CHR_HSCHR12_2_CTG2 p13	taste 2 receptor member 20
ZNF33A	438	ZNF33A	ZNF33A	5.11973	0.587002	1.45799	-2.62902	0.650022	21.0572	0 .	9 x 1	10 p11	zinc finger protein 33A
ABCA5	439	ABCA5	ABCA5	3.98222	0.595085	1.45749	-3.2301	0.497445	14.1161	0 .	8 x 1	17 q24	ATP binding cassette subfamily A member 5
CTC1	440	CTC1	CTC1	6.42836	0.618588	1.45108	-2.76588	0.711709	24.9407	0 .	6 x 1	17 p13	CST telomere replication complex component 1
MMS19	441	MMS19	MMS19	5.61447	0.506559	1.43265	-2.27774	0.56305	16.7719	0 .	5 x 3	10 q24	MMS19 homolog, cytosolic iron-sulfur assembly component
OR7E7P	442	OR7E7P		2.1456	0.491627	1.43073	-1.73534	0.661066	21.6886	0 .	8 x 1	7 q21	olfactory receptor family 7 subfamily E member 7 pseudogene
NFATC2IP	443	NFATC2IP	NFATC2IP	5.84297	0.441301	1.4274	-2.17639	0.75577	28.4114	0 .	5 x 1	16 p11	nuclear factor of activated T cells 2 interacting protein
POLI	444	POLI	POLI	3.63866	0.51808	1.42459	-2.11761	0.687389	23.2986	0 .	7 x 1	18 q21	DNA polymerase iota
ATM	445	ATM	ATM	5.97141	0.708581	1.42352	-2.83451	0.530844	15.4198	0 .	9 x 1	11 q22	ATM serine/threonine kinase
EFHC1	446	EFHC1	EFHC1	3.82364	0.596497	1.4219	-2.05383	0.683327	23.0396	0 .	6 x 1	6 p12	EF-hand domain containing 1
FANCD2	447	FANCD2	FANCD2	4.66704	0.636466	1.4209	-2.37563	0.650279	21.0715	0 .	6 x 1	3 p25	FA complementation group D2
MAN2A2	448	MAN2A2	MAN2A2	5.31526	0.571143	1.41838	-2.63119	0.594023	18.1778	0 .	4 x 2	15 q26	mannosidase alpha class 2A member 2
NAGK	449	NAGK	NAGK	5.83929	0.504823	1.41658	-1.91529	0.538686	15.7398	0 .	4 x 2	2 p13	N-acetylglucosamine kinase
ARL5B-AS1	450	ARL5B-AS1		3.24358	0.569908	1.41654	-2.35218	0.726473	26.0241	0 .	6 x 1
AP4B1	451	AP4B1	AP4B1	4.84031	0.466957	1.41522	-1.76357	0.624656	19.6916	0 .	7 x 3	1 p13	adaptor related protein complex 4 subunit beta 1
DIDO1	452	DIDO1	DIDO1	4.83763	0.43741	1.41188	-1.59557	0.653921	21.2773	0 .	7 x 3	20 q13	death inducer-obliterator 1
NEURL4	453	NEURL4	NEURL4	4.65481	0.557004	1.41169	-2.12671	0.647333	20.907	0 .	1 x 1	17 p13	neuralized E3 ubiquitin protein ligase 4
CNTRL	454	CNTRL	CNTRL	5.70954	0.645386	1.41097	-3.63381	0.661468	21.712	0 .	7 x 1	9 q33	centriolin
CDC42SE1	455	CDC42SE1	CDC42SE1	8.76147	0.507146	1.40991	-2.40049	0.669789	22.2049	0 .	6 x 1	1 q21	CDC42 small effector 1
LRRK1	456	LRRK1	LRRK1	4.5012	0.585109	1.40927	-2.4529	0.509638	14.5815	0 .	6 x 1	15 q26	leucine rich repeat kinase 1
WDR19	457	WDR19	WDR19	4.18024	0.570837	1.40447	-3.45704	0.442042	12.1314	0 .	7 x 2	4 p14	WD repeat domain 19
ZBTB40	458	ZBTB40	ZBTB40	5.53171	0.601801	1.40269	-2.21625	0.762234	28.988	0 .	5 x 1	1 p36	zinc finger and BTB domain containing 40
CCDC159	459	CCDC159	CCDC159	4.82493	0.498147	1.40194	-1.81521	0.664775	21.9061	0 .	3 x 1	19 p13	coiled-coil domain containing 159
RPL32P3	460	RPL32P3		3.89273	0.476174	1.39734	-1.82568	0.652032	21.1703	0 .	8 x 1	3 q21	ribosomal protein L32 pseudogene 3
DENND1C	461	DENND1C	DENND1C	6.52033	0.494078	1.39427	-2.31163	0.726479	26.0246	0 .	1 x 1	19 p13	DENN domain containing 1C
FMO5	462	FMO5	FMO5	2.42821	0.472227	1.39099	-2.29923	0.513427	14.7286	0 .	9 x 1	1 q21	flavin containing dimethylaniline monoxygenase 5
TRIM38	463	TRIM38	TRIM38	5.92655	0.490803	1.38695	-1.60879	0.604114	18.6618	0 .	9 x 1	6 p22	tripartite motif containing 38
ARHGAP17	464	ARHGAP17	ARHGAP17	6.52784	0.56423	1.38676	-3.00654	0.458455	12.699	0 .	7 x 3	16 p12	Rho GTPase activating protein 17
FPGT	465	FPGT	FPGT	2.59691	0.518187	1.38387	-1.82795	0.51254	14.6941	0 .	11 x 1	1 p31	fucose-1-phosphate guanylyltransferase
EZH1	466	EZH1	EZH1	6.15196	0.665972	1.37859	-2.64609	0.793144	32.0588	0 .	5 x 1	17 q21	enhancer of zeste 1 polycomb repressive complex 2 subunit
ANAPC4	467	ANAPC4	ANAPC4	5.51067	0.562719	1.37074	-2.53897	0.71773	25.3739	0 .	6 x 1	4 p15	anaphase promoting complex subunit 4
MFN1	468	MFN1	MFN1	5.27814	0.428837	1.36615	-1.91565	0.448305	12.3461	0 .	11 x 1	3 q26	mitofusin 1
RBM19	469	RBM19	RBM19	5.16789	0.548283	1.36301	-2.08216	0.763615	29.1138	0 .	5 x 1	12 q24	RNA binding motif protein 19
ZNF302	470	ZNF302	ZNF302	4.86891	0.625742	1.36125	-2.6713	0.562269	16.7378	0 .	8 x 1	19 q13	zinc finger protein 302
UVSSA	471	UVSSA	UVSSA	3.51155	0.474121	1.35718	-2.4085	0.625499	19.7353	0 .	5 x 3	4 p16	UV stimulated scaffold protein A
ASB14	472	ASB14	ASB14	3.56417	0.453039	1.35207	-1.56361	0.392079	10.4919	0 .	10 x 1	3 p14	ankyrin repeat and SOCS box containing 14
NHLRC2	473	NHLRC2	NHLRC2	4.04272	0.485083	1.35041	-1.9134	0.565463	16.8774	0 .	10 x 1	10 q25	NHL repeat containing 2
EFCAB13	474	EFCAB13	EFCAB13	3.70465	0.547898	1.35039	-2.21621	0.64091	20.5537	0 .	8 x 1	17 q21	EF-hand calcium binding domain 13
CEP44	475	CEP44	CEP44	3.37868	0.435099	1.33795	-2.15481	0.459645	12.7408	0 .	11 x 1	4 q34	centrosomal protein 44
DMTF1	476	DMTF1	DMTF1	6.43118	0.55475	1.33306	-2.28749	0.723705	25.8155	0 .	7 x 1	7 q21	cyclin D binding myb like transcription factor 1
MED28	477	MED28	MED28	4.96839	0.445797	1.33281	-2.31649	0.400177	10.7494	0 .	11 x 1	4 p15	mediator complex subunit 28
C5orf24	478	C5orf24	C5orf24	4.86155	0.492312	1.33051	-2.12716	0.482518	13.5613	0 .	10 x 1	5 q31	chromosome 5 open reading frame 24
EML2	479	EML2	EML2	4.11977	0.519642	1.31594	-2.56814	0.542947	15.916	0 .	3 x 2	19 q13	EMAP like 2
AK9	480	AK9	AK9	2.48333	0.435162	1.31479	-1.85225	0.605505	18.7295	0 .	9 x 1	6 q21	adenylate kinase 9
TRIM52	481	TRIM52	TRIM52	5.20185	0.477154	1.31191	-2.0377	0.601393	18.5299	0 .	10 x 1	5 q35	tripartite motif containing 52
SF3B1	482	SF3B1	SF3B1	8.61852	0.477636	1.30402	-2.52328	0.565567	16.882	0 .	9 x 1	2 q33	splicing factor 3b subunit 1
DICER1	483	DICER1	DICER1	5.27198	0.471037	1.30245	-2.3794	0.547012	16.0858	0 .	9 x 1	14 q32	dicer 1, ribonuclease III
KRIT1	484	KRIT1	KRIT1	4.46079	0.46256	1.29525	-1.96646	0.597226	18.3299	0 .	10 x 1	7 q21	KRIT1 ankyrin repeat containing
WDR73	485	WDR73	WDR73	4.31313	0.380041	1.2897	-1.3585	0.660298	21.6438	0 .	9 x 2	15 q25	WD repeat domain 73
VPS16	486	VPS16	VPS16	5.20268	0.510478	1.28265	-2.23379	0.65777	21.4976	0 .	2 x 1	20 p13	VPS16 core subunit of CORVET and HOPS complexes
ORMDL1	487	ORMDL1	ORMDL1	6.46669	0.536649	1.27881	-1.68556	0.669704	22.1997	0 .	6 x 1	2 q32	ORMDL sphingolipid biosynthesis regulator 1
FRA10AC1	488	FRA10AC1	FRA10AC1	3.33122	0.455547	1.27744	-1.74375	0.593789	18.1667	0 .	10 x 1	10 q23	FRA10A associated CGG repeat 1
USP45	489	USP45	USP45	4.1878	0.512798	1.27715	-2.29974	0.588502	17.9187	0 .	9 x 1	6 q16	ubiquitin specific peptidase 45
FAM63B	490	FAM63B		3.2856	0.513885	1.26747	-2.23267	0.432545	11.81	0 .	11 x 1
NSMCE4A	491	NSMCE4A	NSMCE4A	5.2933	0.514016	1.26671	-2.16132	0.638555	20.426	0 .	3 x 1	10 q26	NSE4 homolog A, SMC5-SMC6 complex component
CELF2	492	CELF2	CELF2	6.36074	0.524569	1.24944	-3.02361	0.533928	15.545	0 .	8 x 1	10 p14	CUGBP Elav-like family member 2
MLANA	493	MLANA	MLANA	1.15549	0.368697	1.24894	-1.15549	0.472863	13.2108	0 .	11 x 1	9 p24	melan-A
MLLT6	494	MLLT6	MLLT6	6.5107	0.511867	1.241	-2.73367	0.577077	17.3945	0 .	4 x 3	17 q12	MLLT6, PHD finger containing
ODF2L	495	ODF2L	ODF2L	3.76358	0.462217	1.24053	-2.40076	0.553434	16.3573	0 .	8 x 3	1 p22	outer dense fiber of sperm tails 2 like
TUG1	496	TUG1		7.06613	0.515047	1.23793	-2.00505	0.624806	19.6994	0 .	8 x 1	22 q12	taurine up-regulated 1
RRN3P1	497	RRN3P1		4.0807	0.548562	1.23019	-2.62689	0.617348	19.318	0 .	7 x 1	16 p12	RRN3 homolog, RNA polymerase I transcription factor pseudogene 1
GON4L	498	GON4L	GON4L	4.8318	0.439719	1.22959	-1.8354	0.497869	14.1321	0 .	9 x 3	1 q22	gon-4 like
IKBKAP	499	IKBKAP		4.61207	0.454245	1.22942	-1.42214	0.565341	16.872	0 .	9 x 1
ZNF346-IT1	500	ZNF346-IT1		1.67994	0.453413	1.22742	-1.67994	0.458733	12.7087	0 .	11 x 1	5 q35	ZNF346 intronic transcript 1
ZNF621	501	ZNF621	ZNF621	3.39834	0.437532	1.22484	-1.71184	0.52905	15.3474	0 .	10 x 1	3 p22	zinc finger protein 621
PNISR	502	PNISR	PNISR	7.12383	0.633027	1.20202	-2.9459	0.722317	25.7118	0 .	7 x 1	6 q16	PNN interacting serine and arginine rich protein
NAA40	503	NAA40	NAA40	5.00174	0.531712	1.2013	-2.52885	0.649631	21.0352	0 .	4 x 1	11 q13	N(alpha)-acetyltransferase 40, NatD catalytic subunit
AP4B1-AS1	504	AP4B1-AS1		4.46969	0.475406	1.19044	-1.58742	0.605314	18.7202	0 .	8 x 3	1 p13	AP4B1 antisense RNA 1
CD46	505	CD46	CD46	5.88716	0.480756	1.18239	-1.63289	0.587048	17.8511	0 .	9 x 1	1 q32	CD46 molecule
PDE6C	506	PDE6C	PDE6C	1.04682	0.333654	1.17076	-1.04682	0.540187	15.8017	0 .	11 x 1	10 q23	phosphodiesterase 6C
LONP2	507	LONP2	LONP2	5.43968	0.439476	1.15597	-1.76908	0.672764	22.3847	0 .	8 x 1	16 q12	lon peptidase 2, peroxisomal
AGK	508	AGK	AGK	4.04356	0.431783	1.14239	-1.60858	0.501131	14.2556	0 .	10 x 2	CHR_HSCHR7_1_CTG6 q34	acylglycerol kinase
BBS2	509	BBS2	BBS2	4.60893	0.497746	1.14119	-1.66432	0.624891	19.7038	0 .	7 x 1	16 q13	Bardet-Biedl syndrome 2
ZNF720	510	ZNF720	ZNF720	3.13349	0.373025	1.14	-1.46606	0.48539	13.6668	0 .	11 x 1	16 p11	zinc finger protein 720
SCAND2P	511	SCAND2P		3.67662	0.376958	1.13744	-1.83929	0.637223	20.3542	0 .	9 x 3	15 q25	SCAN domain containing 2 pseudogene
DOPEY1	512	DOPEY1		4.11727	0.448606	1.13517	-1.96246	0.413093	11.1664	0 .	10 x 2
SECISBP2	513	SECISBP2	SECISBP2	5.17649	0.442322	1.13278	-1.88503	0.583764	17.6994	0 .	8 x 3	9 q22	SECIS binding protein 2
C4orf29	514	C4orf29		3.33599	0.385827	1.13243	-1.58036	0.588522	17.9196	0 .	10 x 1
NBPF15	515	NBPF15	NBPF15	3.77917	0.462267	1.13087	-1.72179	0.53991	15.7903	0 .	7 x 3	1 q21	NBPF member 15
TSC1	516	TSC1	TSC1	4.84452	0.483156	1.12846	-2.2694	0.595909	18.2672	0 .	9 x 1	9 q34	TSC complex subunit 1
PGM3	517	PGM3	PGM3	3.87589	0.382507	1.11295	-2.04496	0.35637	9.38925	0 .	11 x 1	6 q14	phosphoglucomutase 3
THAP6	518	THAP6	THAP6	3.06987	0.383911	1.10731	-1.75459	0.475683	13.3125	0 .	11 x 1	4 q21	THAP domain containing 6
C11orf54	519	C11orf54	C11orf54	3.50733	0.455506	1.09938	-1.77043	0.435933	11.9241	0 .	11 x 1	11 q21	chromosome 11 open reading frame 54
ZNF655	520	ZNF655	ZNF655	6.05155	0.446175	1.09533	-2.0085	0.652288	21.1847	0 .	8 x 1	7 q22	zinc finger protein 655
FUBP1	521	FUBP1	FUBP1	6.46599	0.420083	1.08538	-1.93029	0.463299	12.8696	0 .	11 x 1	1 p31	far upstream element binding protein 1
RPAIN	522	RPAIN	RPAIN	5.22398	0.397343	1.0791	-1.50104	0.542191	15.8846	0 .	9 x 3	17 p13	RPA interacting protein
ZNF207	523	ZNF207	ZNF207	5.94799	0.373706	1.07566	-1.48224	0.439923	12.0592	0 .	11 x 1	17 q11	zinc finger protein 207
MTRF1	524	MTRF1	MTRF1	3.87682	0.470519	1.07157	-2.27985	0.651709	21.152	0 .	7 x 1	13 q14	mitochondrial translation release factor 1
POGLUT1	525	POGLUT1	POGLUT1	3.85746	0.388513	1.06301	-1.62983	0.536869	15.6651	0 .	10 x 2	3 q13	protein O-glucosyltransferase 1
BMS1P4	526	BMS1P4		3.16033	0.43503	1.05529	-1.43693	0.524895	15.1808	0 .	9 x 1	10 q22	BMS1 pseudogene 4
AGL	527	AGL	AGL	4.0622	0.404263	1.04929	-2.10988	0.432505	11.8086	0 .	11 x 1	1 p21	amylo-alpha-1, 6-glucosidase, 4-alpha-glucanotransferase
PLK1S1	528	PLK1S1		4.49057	0.426652	1.03954	-1.65838	0.660295	21.6436	0 .	9 x 3
UBN2	529	UBN2	UBN2	3.38789	0.487969	1.03044	-1.96273	0.581444	17.593	0 .	9 x 1	7 q34	ubinuclein 2
DNAJC24	530	DNAJC24	DNAJC24	2.92596	0.358144	1.02458	-1.48179	0.483269	13.5889	0 .	11 x 1	11 p13	DnaJ heat shock protein family (Hsp40) member C24
PPIL2	531	PPIL2	PPIL2	4.97979	0.457778	1.01653	-1.71434	0.720375	25.5679	0 .	5 x 2	22 q11	peptidylprolyl isomerase like 2
PRMT7	532	PRMT7	PRMT7	3.48985	0.466573	1.00793	-3.48985	0.668052	22.1008	0 .	2 x 1	16 q22	protein arginine methyltransferase 7
HNRNPA3	533	HNRNPA3	HNRNPA3	7.7215	0.389624	1.00773	-1.86629	0.464785	12.9222	0 .	11 x 1	2 q31	heterogeneous nuclear ribonucleoprotein A3
ZBTB25	534	ZBTB25	ZBTB25	3.85032	0.379933	0.93568	-1.41128	0.700661	24.1743	0 .	9 x 1	14 q23	zinc finger and BTB domain containing 25
HIF1AN	535	HIF1AN	HIF1AN	4.2386	0.425597	0.852543	-2.24549	0.417431	11.3083	0 .	11 x 1	10 q24	hypoxia inducible factor 1 subunit alpha inhibitor

## Sheet: Table S8 - Spot G
	Rank	ID	Symbol	mean expression	SD	max delta e	min delta e	correlation	->t.score	->p.value	Metagene	Chromosome	Description
MALAT1	1	MALAT1	MALAT1	9.04707	1.16053	3.74213	-3.61933	0.641993	20.6127	0 .	1 x 40	11 q13	metastasis associated lung adenocarcinoma transcript 1
SNX18P13	2	SNX18P13		1.40708	1.15733	3.55483	-1.40708	0.345671	9.06843	0 .	1 x 39	21 q11	sorting nexin 18 pseudogene 13
REL	3	REL	REL	6.25954	0.738079	3.51603	-2.61547	0.7236	25.8076	0 .	1 x 40	2 p16	REL proto-oncogene, NF-kB subunit
ANKRD20A11P	4	ANKRD20A11P		1.05478	0.887926	3.3472	-1.05368	0.399823	10.7381	0 .	1 x 39	21 q11	ankyrin repeat domain 20 family member A11, pseudogene
GOLGB1	5	GOLGB1	GOLGB1	4.82899	0.692149	3.23972	-3.68877	0.62249	19.58	0 .	1 x 39	3 q13	golgin B1
ATP1B3-AS1	6	ATP1B3-AS1		1.62163	0.767493	3.10262	-1.6205	0.595167	18.232	0 .	1 x 39	3 q23	ATP1B3 antisense RNA 1
CELF2-AS1	7	CELF2-AS1		3.47274	0.962469	2.92976	-3.47053	0.71456	25.1444	0 .	1 x 40	10 p14	CELF2 antisense RNA 1
RN7SL798P	8	RN7SL798P		2.27448	0.874388	2.92789	-2.27448	0.740494	27.1237	0 .	1 x 40	8 q12	RNA, 7SL, cytoplasmic 798, pseudogene
BOD1L1	9	BOD1L1	BOD1L1	4.97917	0.695811	2.62258	-3.02577	0.747916	27.7368	0 .	1 x 39	4 p15	biorientation of chromosomes in cell division 1 like 1
ABCA1	10	ABCA1	ABCA1	4.09525	1.03954	2.58562	-3.10704	0.483263	13.5887	0 .	1 x 40	9 q31	ATP binding cassette subfamily A member 1
ANGPTL1	11	ANGPTL1	ANGPTL1	1.96761	0.610121	2.57503	-1.9541	0.640506	20.5317	0 .	1 x 39	1 q25	angiopoietin like 1
FTH1P24	12	FTH1P24		0.912031	0.652408	2.52161	-0.911951	0.580888	17.5676	0 .	1 x 40	4 q31	ferritin heavy chain 1 pseudogene 24
SRSF6	13	SRSF6	SRSF6	8.24499	0.565473	2.46106	-3.14821	0.595377	18.2419	0 .	1 x 39	20 q13	serine and arginine rich splicing factor 6
DDX3X	14	DDX3X	DDX3X	8.18693	0.592951	2.44302	-1.48872	0.571528	17.1456	0 .	1 x 40	X p11	DEAD-box helicase 3 X-linked
RN7SKP70	15	RN7SKP70		3.91989	0.630366	2.44295	-2.59532	0.542458	15.8957	0 .	1 x 40	5 q35	RN7SK pseudogene 70
ANKRD12	16	ANKRD12	ANKRD12	5.62457	0.703358	2.39199	-3.89342	0.724788	25.8968	0 .	1 x 40	18 p11	ankyrin repeat domain 12
MIRLET7DHG	17	MIRLET7DHG		2.60165	0.886701	2.38979	-2.30191	0.521454	15.0439	0 .	1 x 40
SNORA2A	18	SNORA2A		1.91287	0.719745	2.36144	-1.91287	0.553076	16.3421	0 .	1 x 40	12 q13	small nucleolar RNA, H/ACA box 2A
YRDCP2	19	YRDCP2		0.736974	0.500734	2.35228	-0.736974	0.638971	20.4485	0 .	1 x 40	9 q22	yrdC N(6)-threonylcarbamoyltransferase domain containing pseudogene 2
AP1S3	20	AP1S3	AP1S3	4.18671	0.565287	2.35156	-2.13792	0.613368	19.118	0 .	1 x 39	2 q36	adaptor related protein complex 1 subunit sigma 3
PRRC2C	21	PRRC2C	PRRC2C	6.76514	0.727621	2.31573	-2.54331	0.858524	41.2158	0 .	1 x 40	1 q24	proline rich coiled-coil 2C
CCDC141	22	CCDC141	CCDC141	3.18397	0.832581	2.30054	-3.18227	0.508397	14.5337	0 .	1 x 40	2 q31	coiled-coil domain containing 141
SNORA16B	23	SNORA16B		1.43223	0.585776	2.26726	-1.43223	0.509693	14.5837	0 .	1 x 39	1 q32	small nucleolar RNA, H/ACA box 16B
MTND1P11	24	MTND1P11		0.894755	0.564324	2.26508	-0.894755	0.483859	13.6105	0 .	1 x 39	9 p24	MT-ND1 pseudogene 11
RPL23AP64	25	RPL23AP64		3.67261	0.828087	2.24976	-3.67261	0.741058	27.1694	0 .	1 x 40	11 q23	ribosomal protein L23a pseudogene 64
HNRNPA1P49	26	HNRNPA1P49		2.743	0.769094	2.24928	-2.45047	0.605753	18.7417	0 .	1 x 40	6 q27	heterogeneous nuclear ribonucleoprotein A1 pseudogene 49
SNORA71B	27	SNORA71B		1.91452	0.710621	2.20471	-1.91452	0.534241	15.5577	0 .	1 x 39	20 q11	small nucleolar RNA, H/ACA box 71B
TCP11L2	28	TCP11L2	TCP11L2	4.86862	0.630017	2.19563	-2.16607	0.585649	17.7863	0 .	1 x 39	12 q23	t-complex 11 like 2
TCEB1P19	29	TCEB1P19		4.67735	0.708346	2.18517	-4.1721	0.792884	32.0304	0 .	1 x 40
DNMBP-AS1	30	DNMBP-AS1		3.72661	0.804722	2.1832	-3.72518	0.617661	19.3339	0 .	1 x 40	10 q24	DNMBP antisense RNA 1
SEC62-AS1	31	SEC62-AS1		2.32411	0.659772	2.17218	-2.32411	0.680612	22.8688	0 .	1 x 40	3 q26	SEC62 antisense RNA 1
CPEB4	32	CPEB4	CPEB4	4.90822	0.77085	2.17181	-2.66788	0.587832	17.8875	0 .	1 x 40	5 q35	cytoplasmic polyadenylation element binding protein 4
RNA5SP195	33	RNA5SP195		0.789705	0.614697	2.16726	-0.789705	0.486298	13.7003	0 .	1 x 40	5 q31	RNA, 5S ribosomal pseudogene 195
RBP5	34	RBP5	RBP5	2.61091	0.634086	2.16182	-2.37016	0.590811	18.0266	0 .	1 x 39	12 p13	retinol binding protein 5
LPP	35	LPP	LPP	4.2119	0.73527	2.15763	-2.51191	0.642687	20.6507	0 .	1 x 39	3 q27	LIM domain containing preferred translocation partner in lipoma
CFLAR-AS1	36	CFLAR-AS1		1.66101	0.523299	2.14744	-1.65865	0.649331	21.0184	0 .	1 x 40	2 q33	CFLAR antisense RNA 1
RN7SL844P	37	RN7SL844P		2.94024	0.683719	2.13954	-1.91557	0.543825	15.9526	0 .	1 x 40
RN7SL81P	38	RN7SL81P		1.57076	0.608771	2.12045	-1.57076	0.612369	19.0681	0 .	1 x 40	7 q32	RNA, 7SL, cytoplasmic 81, pseudogene
GVQW1	39	GVQW1		2.12131	0.518332	2.06965	-1.75518	0.570222	17.0875	0 .	1 x 39
FNBP1P1	40	FNBP1P1		2.36938	0.748197	2.06531	-2.36938	0.567374	16.9615	0 .	1 x 39	2 p13	formin binding protein 1 pseudogene 1
PHIP	41	PHIP	PHIP	5.56302	0.58038	2.06117	-3.16473	0.827293	36.2523	0 .	1 x 40	6 q14	pleckstrin homology domain interacting protein
RERE	42	RERE	RERE	5.75877	0.595248	2.05358	-2.99775	0.60662	18.7841	0 .	1 x 39	1 p36	arginine-glutamic acid dipeptide repeats
AKAP9	43	AKAP9	AKAP9	4.68143	0.712242	2.02927	-3.75157	0.808818	33.8584	0 .	1 x 39	7 q21	A-kinase anchoring protein 9
YPEL2	44	YPEL2	YPEL2	6.38024	0.724018	2.02662	-2.85483	0.417472	11.3096	0 .	1 x 40	17 q22	yippee like 2
PRPF38B	45	PRPF38B	PRPF38B	6.50434	0.528535	2.01811	-3.44965	0.630065	19.9736	0 .	1 x 39	1 p13	pre-mRNA processing factor 38B
MAP3K1	46	MAP3K1	MAP3K1	7.68771	0.576169	2.01675	-2.11253	0.634945	20.2321	0 .	1 x 39	5 q11	mitogen-activated protein kinase kinase kinase 1
ANKRD36	47	ANKRD36	ANKRD36	2.82431	0.640889	1.99623	-2.45963	0.676851	22.635	0 .	1 x 40	2 q11	ankyrin repeat domain 36
TCEB1P31	48	TCEB1P31		1.22405	0.561249	1.99301	-1.22405	0.627361	19.8321	0 .	1 x 40
OCIAD1-AS1	49	OCIAD1-AS1		3.77105	0.702662	1.98256	-3.77105	0.719742	25.5213	0 .	1 x 40	4 p11	OCIAD1 antisense RNA 1
KLHL11	50	KLHL11	KLHL11	3.60556	0.715314	1.98077	-2.41254	0.603294	18.6219	0 .	1 x 39	17 q21	kelch like family member 11
ARID4B-IT1	51	ARID4B-IT1		2.09684	0.681378	1.94157	-2.09243	0.670793	22.2653	0 .	1 x 40
PTTG4P	52	PTTG4P		1.38313	0.57015	1.92694	-1.38313	0.583286	17.6774	0 .	1 x 39	14 q24	pituitary tumor-transforming 4 pseudogene
ROCK1	53	ROCK1	ROCK1	5.59128	0.590246	1.92636	-2.64582	0.789522	31.6686	0 .	1 x 40	18 q11	Rho associated coiled-coil containing protein kinase 1
RNU6ATAC24P	54	RNU6ATAC24P		2.49457	0.705124	1.92376	-2.49457	0.666779	22.0249	0 .	1 x 40	3 q29	RNA, U6atac small nuclear 24, pseudogene
DDX6	55	DDX6	DDX6	7.37429	0.617665	1.91463	-2.74289	0.620873	19.4972	0 .	1 x 39	11 q23	DEAD-box helicase 6
RREB1	56	RREB1	RREB1	4.23628	0.495346	1.91109	-2.00551	0.591804	18.0732	0 .	1 x 39	6 p24	ras responsive element binding protein 1
ZNF708	57	ZNF708	ZNF708	4.39387	0.523304	1.85828	-1.5177	0.717425	25.3517	0 .	1 x 40	19 p12	zinc finger protein 708
RN7SL337P	58	RN7SL337P		2.28096	0.668587	1.84379	-2.28096	0.561552	16.7066	0 .	1 x 40	19 p13	RNA, 7SL, cytoplasmic 337, pseudogene
KIAA2018	59	KIAA2018		4.12324	0.646892	1.82775	-1.75346	0.748221	27.7625	0 .	1 x 39
C10orf118	60	C10orf118		4.44616	0.52811	1.81182	-3.04354	0.695868	23.8526	0 .	1 x 40
TTN	61	TTN	TTN	3.35989	0.700395	1.80188	-2.97619	0.569597	17.0597	0 .	1 x 39	2 q31	titin
KDM2A	62	KDM2A	KDM2A	6.66349	0.477735	1.79336	-1.66659	0.664909	21.914	0 .	1 x 40	11 q13	lysine demethylase 2A
INO80D	63	INO80D	INO80D	4.71315	0.520863	1.78162	-2.19522	0.794713	32.2306	0 .	1 x 40	2 q33	INO80 complex subunit D
SIDT1-AS1	64	SIDT1-AS1		1.55437	0.574597	1.7802	-1.55437	0.658284	21.5272	0 .	1 x 40	3 q13	SIDT1 antisense RNA 1
SCAF11	65	SCAF11	SCAF11	5.88494	0.480969	1.75344	-2.34488	0.732478	26.486	0 .	1 x 39	12 q12	SR-related CTD associated factor 11
LRRC58	66	LRRC58	LRRC58	4.14486	0.570499	1.74558	-2.06912	0.736043	26.7666	0 .	1 x 40	3 q13	leucine rich repeat containing 58
LIN7C	67	LIN7C	LIN7C	4.35074	0.519653	1.72606	-2.45573	0.66511	21.9259	0 .	1 x 39	11 p14	lin-7 homolog C, crumbs cell polarity complex component
GP1BA	68	GP1BA	GP1BA	2.36298	0.55682	1.71243	-1.79789	0.623019	19.6072	0 .	1 x 39	17 p13	glycoprotein Ib platelet subunit alpha
SMG1P1	69	SMG1P1		2.0178	0.56242	1.71033	-1.56413	0.615636	19.2317	0 .	1 x 39	16 p12	SMG1 pseudogene 1
NPIPB4	70	NPIPB4	NPIPB4	3.0383	0.613055	1.6907	-2.59885	0.61118	19.009	0 .	1 x 40	16 p12	nuclear pore complex interacting protein family member B4
ANKRD11	71	ANKRD11	ANKRD11	5.10227	0.68033	1.65492	-3.56314	0.67957	22.8037	0 .	1 x 40	16 q24	ankyrin repeat domain 11
EP300	72	EP300	EP300	6.23983	0.6506	1.64305	-2.47733	0.812597	34.3221	0 .	1 x 39	22 q13	E1A binding protein p300
ASH1L	73	ASH1L	ASH1L	4.87074	0.556457	1.63561	-2.30422	0.732544	26.4912	0 .	1 x 39	1 q22	ASH1 like histone lysine methyltransferase
ARID5B	74	ARID5B	ARID5B	6.39693	0.757871	1.60805	-3.18587	0.493166	13.9554	0 .	1 x 40	10 q21	AT-rich interaction domain 5B
MTX3	75	MTX3	MTX3	4.25407	0.711268	1.59614	-3.19787	0.660551	21.6586	0 .	1 x 40	5 q14	metaxin 3
HECTD1	76	HECTD1	HECTD1	5.87151	0.451172	1.58259	-1.33316	0.824816	35.9118	0 .	1 x 40	14 q12	HECT domain E3 ubiquitin protein ligase 1
DCAF16	77	DCAF16	DCAF16	5.37508	0.607558	1.57448	-2.54998	0.679873	22.8226	0 .	1 x 40	4 p15	DDB1 and CUL4 associated factor 16
UBA52P8	78	UBA52P8		1.57508	0.505471	1.57332	-1.57508	0.620817	19.4943	0 .	1 x 39	16 q12	ubiquitin A-52 residue ribosomal protein fusion product 1 pseudogene 8
TNFRSF10A	79	TNFRSF10A	TNFRSF10A	5.41092	0.5401	1.56586	-2.29438	0.590948	18.033	0 .	1 x 39	8 p21	TNF receptor superfamily member 10a
MTR	80	MTR	MTR	4.08429	0.524723	1.56013	-2.68985	0.779493	30.633	0 .	1 x 40	1 q43	5-methyltetrahydrofolate-homocysteine methyltransferase
ANKRD61	81	ANKRD61	ANKRD61	1.88663	0.511389	1.52553	-1.88236	0.752974	28.168	0 .	1 x 39	7 p22	ankyrin repeat domain 61
RNF168	82	RNF168	RNF168	4.70243	0.515419	1.52021	-2.52267	0.656748	21.4388	0 .	1 x 40	3 q29	ring finger protein 168
SRRM1	83	SRRM1	SRRM1	6.39911	0.537275	1.50482	-1.91406	0.66808	22.1024	0 .	1 x 40	1 p36	serine and arginine repetitive matrix 1
UBXN7	84	UBXN7	UBXN7	5.63742	0.531722	1.44805	-2.2895	0.801288	32.9702	0 .	1 x 39	3 q29	UBX domain protein 7
CDK12	85	CDK12	CDK12	5.23274	0.522169	1.43079	-1.68778	0.784521	31.1442	0 .	1 x 39	17 q12	cyclin dependent kinase 12
BRWD3	86	BRWD3	BRWD3	4.09835	0.528695	1.34137	-2.2733	0.848049	39.3956	0 .	1 x 40	X q21	bromodomain and WD repeat domain containing 3
ATXN7	87	ATXN7	ATXN7	5.07573	0.534143	1.31525	-1.85824	0.828647	36.4414	0 .	1 x 40	3 p14	ataxin 7
MYSM1	88	MYSM1	MYSM1	5.48093	0.518017	1.30473	-3.14256	0.731232	26.3891	0 .	1 x 39	1 p32	Myb like, SWIRM and MPN domains 1
PDS5B	89	PDS5B	PDS5B	4.60174	0.505063	1.30284	-1.99232	0.704525	24.4383	0 .	1 x 40	13 q13	PDS5 cohesin associated factor B
KIAA0922	90	KIAA0922		6.98493	0.493336	1.21809	-1.89119	0.659426	21.5932	0 .	1 x 39
ZZEF1	91	ZZEF1	ZZEF1	5.01415	0.51267	1.21272	-2.32431	0.650033	21.0578	0 .	1 x 39	17 p13	zinc finger ZZ-type and EF-hand domain containing 1

## Sheet: Table S9 - Spot H
	Rank	ID	Symbol	mean expression	SD	max delta e	min delta e	correlation	->t.score	->p.value	Metagene	Chromosome	Description
NR4A3	1	NR4A3	NR4A3	1.8717	1.63186	9.46746	-1.8717	0.770884	29.7922	0 .	2 x 50	9 q31	nuclear receptor subfamily 4 group A member 3
ARSI	2	ARSI	ARSI	0.996745	1.16717	9.03906	-0.996745	0.68426	23.0987	0 .	4 x 47	5 q32	arylsulfatase family member I
GRASP	3	GRASP	GRASP	3.15617	1.87973	8.40377	-3.15563	0.793786	32.1288	0 .	1 x 50	12 q13	general receptor for phosphoinositides 1 associated scaffold protein
EGR1	4	EGR1	EGR1	4.01984	2.32977	8.16741	-4.0188	0.432422	11.8058	0 .	1 x 50	5 q31	early growth response 1
HBB	5	HBB	HBB	6.72225	3.05025	8.02212	-6.72225	0.185576	4.6491	2.04724366370534e-06 .	2 x 50	11 p15	hemoglobin subunit beta
HBA2	6	HBA2	HBA2	4.04862	2.67581	7.92222	-4.04862	0.256526	6.53356	6.81121825607534e-11 .	2 x 50	16 p13	hemoglobin subunit alpha 2
DUSP4	7	DUSP4	DUSP4	2.11022	1.52083	7.88725	-2.10963	0.640773	20.5462	0 .	2 x 50	8 p12	dual specificity phosphatase 4
RGS16	8	RGS16	RGS16	1.14578	1.228	7.70018	-1.14578	0.354166	9.32282	0 .	5 x 50	1 q25	regulator of G protein signaling 16
SERPINB2	9	SERPINB2	SERPINB2	0.360384	0.856484	7.59433	-0.360384	0.360145	9.50343	0 .	6 x 50	18 q21	serpin family B member 2
HBA1	10	HBA1	HBA1	1.91411	1.96002	7.30583	-1.91411	0.282416	7.24727	6.50035580918029e-13 .	3 x 50	16 p13	hemoglobin subunit alpha 1
FOS	11	FOS	FOS	5.73516	2.39059	7.20503	-5.73429	0.518897	14.9429	0 .	1 x 50	14 q24	Fos proto-oncogene, AP-1 transcription factor subunit
FOSB	12	FOSB	FOSB	4.71595	2.61876	7.19554	-4.71508	0.573453	17.2315	0 .	1 x 50	19 q13	FosB proto-oncogene, AP-1 transcription factor subunit
CCL3	13	CCL3	CCL3	3.46126	1.85158	7.18632	-3.4598	0.353869	9.31388	0 .	2 x 50	CHR_HSCHR17_7_CTG4 q12	C-C motif chemokine ligand 3
IL8	14	IL8		2.42496	2.15439	6.75562	-2.42496	0.532255	15.477	0 .	1 x 50
RGS1	15	RGS1	RGS1	4.68955	2.11883	6.7478	-4.68955	0.569027	17.0345	0 .	1 x 50	1 q31	regulator of G protein signaling 1
AZU1	16	AZU1	AZU1	1.05053	0.971587	6.70412	-1.04824	0.373389	9.90838	0 .	5 x 45	19 p13	azurocidin 1
NR4A2	17	NR4A2	NR4A2	4.65971	1.87958	6.61719	-4.65971	0.808786	33.8545	0 .	1 x 50	2 q24	nuclear receptor subfamily 4 group A member 2
MYADM	18	MYADM	MYADM	2.43963	1.64469	6.32386	-2.43963	0.357091	9.411	0 .	3 x 50	19 q13	myeloid associated differentiation marker
HSPA1B	19	HSPA1B	HSPA1B	3.20768	1.59422	6.31912	-3.20651	0.273055	6.98733	3.70237174251997e-12 .	4 x 50	CHR_HSCHR6_MHC_DBB_CTG1 p21	heat shock protein family A (Hsp70) member 1B
KLF4	20	KLF4	KLF4	3.54999	2.14253	6.27937	-3.54948	0.479608	13.455	0 .	1 x 50	9 q31	Kruppel like factor 4
LMNA	21	LMNA	LMNA	1.92455	1.51624	6.24102	-1.92451	0.55744	16.5289	0 .	3 x 50	1 q22	lamin A/C
EGR2	22	EGR2	EGR2	2.96555	1.24669	6.21503	-2.96403	0.44968	12.3936	0 .	1 x 50	10 q21	early growth response 2
NFKB1	23	NFKB1	NFKB1	5.16226	0.706677	6.20949	-1.65142	0.604356	18.6736	0 .	6 x 50	4 q24	nuclear factor kappa B subunit 1
SOCS3	24	SOCS3	SOCS3	2.24705	1.55801	6.03063	-2.24705	0.556033	16.4684	0 .	2 x 50	17 q25	suppressor of cytokine signaling 3
SLC7A5	25	SLC7A5	SLC7A5	2.98877	1.42976	6.02258	-2.90395	0.684843	23.1358	0 .	3 x 50	16 q24	solute carrier family 7 member 5
LRRC32	26	LRRC32	LRRC32	2.36262	1.75881	5.98569	-2.36259	0.471716	13.1696	0 .	4 x 50	11 q13	leucine rich repeat containing 32
G0S2	27	G0S2	G0S2	1.91031	1.76805	5.97598	-1.91018	0.465209	12.9373	0 .	1 x 50	1 q32	G0/G1 switch 2
C15orf48	28	C15orf48	C15orf48	0.716184	0.685024	5.94864	-0.715836	0.523513	15.1257	0 .	5 x 50	15 q21	chromosome 15 open reading frame 48
TNF	29	TNF	TNF	3.72169	1.67109	5.80511	-3.70687	0.513119	14.7166	0 .	1 x 50	CHR_HSCHR6_MHC_QBL_CTG1 p21	tumor necrosis factor
NR4A1	30	NR4A1	NR4A1	3.28711	1.53909	5.74748	-2.88655	0.630977	20.0216	0 .	2 x 50	12 q13	nuclear receptor subfamily 4 group A member 1
ATF3	31	ATF3	ATF3	2.37256	1.71126	5.66333	-2.37215	0.6884	23.3637	0 .	1 x 50	1 q32	activating transcription factor 3
SPDEF	32	SPDEF	SPDEF	0.776244	0.719957	5.65124	-0.776244	0.682388	22.9803	0 .	2 x 47	6 p21	SAM pointed domain containing ETS transcription factor
DIRAS1	33	DIRAS1	DIRAS1	1.09162	1.13056	5.62658	-1.09162	0.492434	13.9281	0 .	4 x 50	19 p13	DIRAS family GTPase 1
TEX14	34	TEX14	TEX14	0.985942	1.04767	5.58849	-0.985942	0.716226	25.2646	0 .	4 x 47	17 q22	testis expressed 14, intercellular bridge forming factor
TMEM2	35	TMEM2		5.59469	1.1821	5.56522	-5.25916	0.676431	22.6091	0 .	3 x 47
CAMK2A	36	CAMK2A	CAMK2A	0.553686	0.955632	5.53501	-0.553686	0.531127	15.4313	0 .	5 x 45	5 q32	calcium/calmodulin dependent protein kinase II alpha
ZNF331	37	ZNF331	ZNF331	5.00375	1.31584	5.53211	-2.79666	0.785651	31.2613	0 .	1 x 50	19 q13	zinc finger protein 331
TNFRSF21	38	TNFRSF21	TNFRSF21	0.850276	1.03104	5.52285	-0.850276	0.30289	7.82379	1.14352971536391e-14 .	7 x 50	6 p12	TNF receptor superfamily member 21
NFKB2	39	NFKB2	NFKB2	5.76399	0.914318	5.48055	-2.81252	0.388778	10.3878	0 .	5 x 48	10 q24	nuclear factor kappa B subunit 2
FOSL2	40	FOSL2	FOSL2	2.5413	1.46864	5.45214	-2.54095	0.563737	16.8018	0 .	3 x 50	2 p23	FOS like 2, AP-1 transcription factor subunit
CXCL2	41	CXCL2	CXCL2	0.635585	1.00347	5.43534	-0.634676	0.426355	11.603	0 .	4 x 50	4 q13	C-X-C motif chemokine ligand 2
OASL	42	OASL	OASL	1.45177	1.06374	5.4208	-1.45177	0.50949	14.5758	0 .	5 x 50	12 q24	2'-5'-oligoadenylate synthetase like
CD83	43	CD83	CD83	7.99005	1.32951	5.37255	-3.67575	0.788604	31.5711	0 .	1 x 50	6 p23	CD83 molecule
MYC	44	MYC	MYC	4.25749	1.18963	5.36189	-2.70784	0.359534	9.48491	0 .	3 x 50	8 q24	MYC proto-oncogene, bHLH transcription factor
EIF2AK3	45	EIF2AK3	EIF2AK3	5.07797	1.03637	5.34357	-2.0715	0.864348	42.3105	0 .	1 x 50	2 p11	eukaryotic translation initiation factor 2 alpha kinase 3
FFAR1	46	FFAR1	FFAR1	2.53934	1.40833	5.31291	-2.53837	0.617461	19.3237	0 .	1 x 47	19 q13	free fatty acid receptor 1
PLK2	47	PLK2	PLK2	2.75001	1.39546	5.26656	-2.75001	0.556325	16.4809	0 .	1 x 50	5 q11	polo like kinase 2
ELL2	48	ELL2	ELL2	4.02606	1.09348	5.2216	-2.50596	0.851009	39.8921	0 .	2 x 50	5 q15	elongation factor for RNA polymerase II 2
GADD45G	49	GADD45G	GADD45G	0.713131	0.902653	5.19343	-0.713131	0.4463	12.2771	0 .	3 x 50	9 q22	growth arrest and DNA damage inducible gamma
SLC2A3	50	SLC2A3	SLC2A3	4.63207	1.65927	5.17973	-3.95542	0.535255	15.5991	0 .	2 x 50	12 p13	solute carrier family 2 member 3
CD69	51	CD69	CD69	8.60195	1.47441	5.16102	-6.51095	0.563823	16.8056	0 .	1 x 50	12 p13	CD69 molecule
METRNL	52	METRNL	METRNL	2.29672	1.43296	5.16008	-2.29658	0.558695	16.5829	0 .	3 x 50	CHR_HSCHR17_1_CTG9 q25	meteorin like, glial cell differentiation regulator
RASL11A	53	RASL11A	RASL11A	1.21543	0.777255	5.15122	-1.21543	0.736132	26.7736	0 .	3 x 50	13 q12	RAS like family 11 member A
RND1	54	RND1	RND1	2.22326	1.27015	5.13003	-2.22326	0.654212	21.2939	0 .	2 x 50	12 q13	Rho family GTPase 1
IER3	55	IER3	IER3	2.13519	1.14542	5.05841	-1.96402	0.433357	11.8372	0 .	3 x 50	CHR_HSCHR6_MHC_COX_CTG1 p21	immediate early response 3
ICAM1	56	ICAM1	ICAM1	2.8247	1.14184	5.05474	-2.82382	0.587369	17.866	0 .	3 x 50	19 p13	intercellular adhesion molecule 1
DUSP8	57	DUSP8	DUSP8	2.13167	1.50469	5.04777	-2.13046	0.781394	30.8244	0 .	1 x 50	CHR_HSCHR11_1_CTG6 p15	dual specificity phosphatase 8
SGK1	58	SGK1	SGK1	1.58658	1.23105	5.04106	-1.58658	0.471525	13.1627	0 .	2 x 50	6 q23	serum/glucocorticoid regulated kinase 1
C19orf45	59	C19orf45		0.933739	0.973346	5.0005	-0.933397	0.716638	25.2945	0 .	1 x 46
SNAI1	60	SNAI1	SNAI1	1.25742	1.11413	4.97691	-1.25742	0.548814	16.1616	0 .	2 x 50	20 q13	snail family transcriptional repressor 1
GADD45B	61	GADD45B	GADD45B	5.96476	1.49572	4.96797	-4.37282	0.582998	17.6642	0 .	1 x 50	19 p13	growth arrest and DNA damage inducible beta
ADM	62	ADM	ADM	1.57816	1.24982	4.94299	-1.57718	0.448634	12.3574	0 .	3 x 50	11 p15	adrenomedullin
VWCE	63	VWCE	VWCE	0.448483	0.521916	4.93381	-0.448483	0.617247	19.3129	0 .	5 x 45	11 q12	von Willebrand factor C and EGF domains
PLEKHG2	64	PLEKHG2	PLEKHG2	4.30096	0.837452	4.91897	-4.30096	0.451499	12.4565	0 .	5 x 44	19 q13	pleckstrin homology and RhoGEF domain containing G2
MIR24-2	65	MIR24-2		3.41931	1.53048	4.91777	-3.41908	0.579264	17.4937	0 .	1 x 50	19 p13	microRNA 24-2
PHLDA1	66	PHLDA1	PHLDA1	0.907581	0.787639	4.89488	-0.907581	0.513392	14.7272	0 .	4 x 50	12 q21	pleckstrin homology like domain family A member 1
CREM	67	CREM	CREM	2.46763	1.07952	4.88103	-2.15299	0.59622	18.282	0 .	5 x 50	10 p11	cAMP responsive element modulator
FAM43A	68	FAM43A	FAM43A	2.40933	1.21837	4.86955	-2.4081	0.318707	8.27727	4.44089209850063e-16 .	5 x 50	3 q29	family with sequence similarity 43 member A
DUSP2	69	DUSP2	DUSP2	6.16411	1.24116	4.83037	-3.81221	0.529879	15.3808	0 .	2 x 50	2 q11	dual specificity phosphatase 2
LINC00565	70	LINC00565		1.0993	0.705778	4.82246	-1.09902	0.443585	12.1841	0 .	2 x 44	13 q34	long intergenic non-protein coding RNA 565
NINJ1	71	NINJ1	NINJ1	2.6699	1.38794	4.81951	-2.47141	0.688107	23.3448	0 .	3 x 50	9 q22	ninjurin 1
GPR183	72	GPR183	GPR183	6.35698	1.71882	4.80293	-5.58739	0.405863	10.932	0 .	2 x 50	13 q32	G protein-coupled receptor 183
DAB2IP	73	DAB2IP	DAB2IP	0.707821	0.880677	4.78177	-0.707821	0.349449	9.18124	0 .	7 x 48	9 q33	DAB2 interacting protein
CTNNAL1	74	CTNNAL1	CTNNAL1	1.19886	0.859795	4.75902	-1.1974	0.555881	16.4619	0 .	6 x 50	9 q31	catenin alpha like 1
SIK1	75	SIK1	SIK1	6.22031	1.52785	4.73284	-4.99195	0.591108	18.0405	0 .	1 x 50	21 q22	salt inducible kinase 1
RRP12	76	RRP12	RRP12	3.57496	0.914762	4.7291	-1.64883	0.716399	25.2772	0 .	4 x 50	10 q24	ribosomal RNA processing 12 homolog
KLF10	77	KLF10	KLF10	4.9754	1.53193	4.69553	-4.97517	0.597777	18.3562	0 .	1 x 50	8 q22	Kruppel like factor 10
NFKBIZ	78	NFKBIZ	NFKBIZ	6.20176	0.853724	4.68941	-2.70858	0.484936	13.6501	0 .	1 x 48	3 q12	NFKB inhibitor zeta
GPR146	79	GPR146	GPR146	0.595652	0.592486	4.67785	-0.595051	0.463996	12.8943	0 .	6 x 50	7 p22	G protein-coupled receptor 146
DNAJB1	80	DNAJB1	DNAJB1	5.3279	1.08264	4.64935	-2.64732	0.396486	10.6317	0 .	4 x 50	19 p13	DnaJ heat shock protein family (Hsp40) member B1
TUBB2A	81	TUBB2A	TUBB2A	3.17551	1.11033	4.61697	-3.17551	0.551483	16.2744	0 .	1 x 50	6 p25	tubulin beta 2A class IIa
BCL2A1	82	BCL2A1	BCL2A1	4.45179	1.20919	4.5707	-3.7963	0.333864	8.71905	0 .	4 x 50	15 q25	BCL2 related protein A1
ID1	83	ID1	ID1	1.53006	1.19036	4.54313	-1.52981	0.679078	22.773	0 .	1 x 50	20 q11	inhibitor of DNA binding 1, HLH protein
CDKN1A	84	CDKN1A	CDKN1A	4.66596	1.41967	4.54015	-4.17031	0.615714	19.2356	0 .	2 x 50	6 p21	cyclin dependent kinase inhibitor 1A
ASAP3	85	ASAP3	ASAP3	0.976086	0.927541	4.5322	-0.974462	0.36908	9.77588	0 .	7 x 45	1 p36	ArfGAP with SH3 domain, ankyrin repeat and PH domain 3
BHLHE40	86	BHLHE40	BHLHE40	4.9831	1.02845	4.52689	-2.69386	0.547585	16.1099	0 .	4 x 50	3 p26	basic helix-loop-helix family member e40
RGS2	87	RGS2	RGS2	7.45361	1.64787	4.51724	-6.82305	0.646322	20.8509	0 .	1 x 50	1 q31	regulator of G protein signaling 2
IL10	88	IL10	IL10	0.592731	0.820134	4.51606	-0.592731	0.454008	12.5436	0 .	5 x 50	1 q32	interleukin 10
CCDC19	89	CCDC19		1.88874	1.00071	4.50616	-1.88682	0.794082	32.1613	0 .	1 x 48
MTUS2-AS1	90	MTUS2-AS1		0.659399	0.693667	4.50596	-0.659399	0.704845	24.4604	0 .	3 x 46	13 q12	MTUS2 antisense RNA 1
MTHFD2	91	MTHFD2	MTHFD2	3.77328	0.570314	4.5044	-1.35947	0.386465	10.3151	0 .	8 x 49	2 p13	methylenetetrahydrofolate dehydrogenase (NADP+ dependent) 2, methenyltetrahydrofolate cyclohydrolase
FUT5	92	FUT5	FUT5	1.40952	0.983769	4.50428	-1.40945	0.788175	31.5258	0 .	1 x 48	19 p13	fucosyltransferase 5
TUBB3	93	TUBB3	TUBB3	0.83215	0.662396	4.45601	-0.83215	0.438552	12.0127	0 .	6 x 49	16 q24	tubulin beta 3 class III
IL13	94	IL13	IL13	0.662088	0.634271	4.45292	-0.662088	0.37491	9.95532	0 .	1 x 44	5 q31	interleukin 13
RAB20	95	RAB20	RAB20	3.22651	1.32621	4.44667	-3.22651	0.522315	15.0781	0 .	3 x 50	13 q34	RAB20, member RAS oncogene family
TMEM88	96	TMEM88	TMEM88	1.62849	0.978696	4.44244	-1.62849	0.647547	20.9189	0 .	3 x 50	17 p13	transmembrane protein 88
CHRNA1	97	CHRNA1	CHRNA1	0.523872	0.633245	4.38861	-0.523872	0.604671	18.6889	0 .	5 x 50	2 q31	cholinergic receptor nicotinic alpha 1 subunit
DDIT4	98	DDIT4	DDIT4	5.11013	1.34217	4.33849	-3.83248	0.361886	9.55628	0 .	4 x 50	10 q22	DNA damage inducible transcript 4
EMP1	99	EMP1	EMP1	0.404201	0.584036	4.32918	-0.40354	0.422454	11.4737	0 .	6 x 50	12 p13	epithelial membrane protein 1
MAFF	100	MAFF	MAFF	3.17517	1.12401	4.31926	-2.51496	0.691821	23.5858	0 .	1 x 50	22 q13	MAF bZIP transcription factor F
NET1	101	NET1	NET1	1.17663	0.862519	4.31401	-1.17663	0.45212	12.478	0 .	5 x 50	10 p15	neuroepithelial cell transforming 1
SEMA7A	102	SEMA7A	SEMA7A	3.77606	0.978806	4.3092	-2.8055	0.39626	10.6245	0 .	6 x 50	15 q24	semaphorin 7A (John Milton Hagen blood group)
FAM83D	103	FAM83D	FAM83D	1.65945	0.709565	4.30877	-1.65829	0.414452	11.2108	0 .	1 x 46	20 q11	family with sequence similarity 83 member D
OSBPL10-AS1	104	OSBPL10-AS1		1.64484	1.00739	4.28153	-1.64484	0.577868	17.4303	0 .	1 x 45	3 p23	OSBPL10 antisense RNA 1
SPAG4	105	SPAG4	SPAG4	3.07397	1.03134	4.27701	-3.07397	0.550434	16.23	0 .	4 x 46	20 q11	sperm associated antigen 4
IFITM10	106	IFITM10	IFITM10	0.954043	0.624849	4.26243	-0.953688	0.466662	12.9889	0 .	4 x 46	CHR_HSCHR11_2_CTG1_1 p15	interferon induced transmembrane protein 10
GNA13	107	GNA13	GNA13	7.30085	0.719839	4.25909	-1.6598	0.793569	32.1051	0 .	4 x 50	17 q24	G protein subunit alpha 13
SMAD7	108	SMAD7	SMAD7	1.20551	0.969315	4.25191	-1.20551	0.509967	14.5943	0 .	5 x 50	18 q21	SMAD family member 7
GABARAPL1	109	GABARAPL1	GABARAPL1	3.61921	1.32362	4.24983	-3.61815	0.630136	19.9773	0 .	1 x 50	12 p13	GABA type A receptor associated protein like 1
JUN	110	JUN	JUN	8.24687	1.48733	4.2472	-3.78493	0.290032	7.46042	1.50324197534246e-13 .	1 x 50	1 p32	Jun proto-oncogene, AP-1 transcription factor subunit
HIP1R	111	HIP1R	HIP1R	4.47716	1.50709	4.2347	-3.58784	0.347814	9.13235	0 .	4 x 47	12 q24	huntingtin interacting protein 1 related
DDX21	112	DDX21	DDX21	6.55382	0.91994	4.19032	-2.32513	0.891527	48.4511	0 .	1 x 50	10 q22	DExD-box helicase 21
FAM222A	113	FAM222A	FAM222A	0.70044	0.711704	4.15588	-0.699472	0.530901	15.4221	0 .	6 x 50	12 q24	family with sequence similarity 222 member A
PSD2	114	PSD2	PSD2	0.529217	0.574694	4.14346	-0.529217	0.481155	13.5115	0 .	6 x 44	5 q31	pleckstrin and Sec7 domain containing 2
HBEGF	115	HBEGF	HBEGF	0.615885	0.679328	4.14101	-0.615466	0.459896	12.7496	0 .	5 x 50	5 q31	heparin binding EGF like growth factor
DUSP10	116	DUSP10	DUSP10	4.66727	1.51428	4.14075	-4.66589	0.770579	29.7632	0 .	1 x 50	1 q41	dual specificity phosphatase 10
MIR22HG	117	MIR22HG		3.83393	1.20612	4.1282	-2.9205	0.703537	24.3704	0 .	1 x 50	CHR_HSCHR17_1_CTG2 p13	MIR22 host gene
PDCL3P5	118	PDCL3P5		2.91137	1.02692	4.11057	-2.91137	0.603684	18.6409	0 .	1 x 47	6 q25	PDCL3 pseudogene 5
TNFAIP3	119	TNFAIP3	TNFAIP3	5.98386	0.848045	4.09064	-2.68002	0.529067	15.3481	0 .	1 x 50	6 q23	TNF alpha induced protein 3
MTSS1L	120	MTSS1L		2.52993	0.979056	4.08834	-2.52993	0.746083	27.5832	0 .	1 x 47
CD244	121	CD244	CD244	2.80429	0.933945	4.0725	-2.44928	0.562356	16.7416	0 .	5 x 50	1 q23	CD244 molecule
HSPH1	122	HSPH1	HSPH1	5.39597	0.76875	4.06732	-2.04295	0.365026	9.65188	0 .	6 x 50	13 q12	heat shock protein family H (Hsp110) member 1
GEM	123	GEM	GEM	2.08582	1.21764	4.04992	-2.08582	0.578786	17.472	0 .	1 x 50	8 q22	GTP binding protein overexpressed in skeletal muscle
NRARP	124	NRARP	NRARP	0.694151	0.754244	4.04554	-0.694151	0.56931	17.047	0 .	4 x 50	9 q34	NOTCH regulated ankyrin repeat protein
RRAD	125	RRAD	RRAD	0.60894	0.630606	4.03814	-0.60894	0.474565	13.2721	0 .	5 x 50	16 q22	RRAD, Ras related glycolysis inhibitor and calcium channel regulator
LINC00304	126	LINC00304		1.32245	0.739232	4.02164	-1.32234	0.494678	14.012	0 .	1 x 44	16 q24	long intergenic non-protein coding RNA 304
NFKBIA	127	NFKBIA	NFKBIA	8.01623	0.961778	4.02086	-3.32132	0.502747	14.3171	0 .	2 x 50	14 q13	NFKB inhibitor alpha
CTH	128	CTH	CTH	1.24332	0.710983	4.01765	-1.24167	0.35501	9.34822	0 .	7 x 50	1 p31	cystathionine gamma-lyase
NRIP1	129	NRIP1	NRIP1	2.30631	1.41114	4.01261	-2.30631	0.247292	6.28274	3.17782467007532e-10 .	8 x 50	21 q21	nuclear receptor interacting protein 1
SKIL	130	SKIL	SKIL	4.35651	0.826259	4.01022	-1.9474	0.624617	19.6896	0 .	6 x 49	3 q26	SKI like proto-oncogene
DUSP5	131	DUSP5	DUSP5	5.24305	1.35522	4.00461	-5.10651	0.598118	18.3726	0 .	1 x 50	10 q25	dual specificity phosphatase 5
H2AFX	132	H2AFX		3.78298	1.01913	4.00008	-2.37661	0.450032	12.4057	0 .	3 x 50
FLJ00418	133	FLJ00418		2.4942	0.954709	3.99953	-2.49284	0.727704	26.1178	0 .	1 x 46
ETV5	134	ETV5	ETV5	1.15819	0.85239	3.99502	-1.14424	0.616302	19.2652	0 .	5 x 49	3 q27	ETS variant transcription factor 5
SLC1A4	135	SLC1A4	SLC1A4	3.4516	1.06262	3.976	-2.59344	0.676407	22.6076	0 .	3 x 49	2 p14	solute carrier family 1 member 4
KDM6B	136	KDM6B	KDM6B	4.62281	1.00424	3.97159	-4.58252	0.576474	17.3673	0 .	4 x 50	17 p13	lysine demethylase 6B
CASQ1	137	CASQ1	CASQ1	0.817318	0.580659	3.96747	-0.815686	0.654973	21.3372	0 .	3 x 45	1 q23	calsequestrin 1
SLC19A2	138	SLC19A2	SLC19A2	2.1687	0.846755	3.96466	-2.10274	0.708076	24.6847	0 .	4 x 48	1 q24	solute carrier family 19 member 2
ZNF703	139	ZNF703	ZNF703	1.2257	1.01586	3.96243	-1.2257	0.514898	14.7859	0 .	3 x 50	8 p11	zinc finger protein 703
SMO	140	SMO	SMO	0.915773	0.835358	3.96076	-0.915773	0.617848	19.3433	0 .	4 x 46	7 q32	smoothened, frizzled class receptor
ARID5A	141	ARID5A	ARID5A	5.4201	1.13735	3.95342	-3.04147	0.804436	33.3359	0 .	1 x 49	2 q11	AT-rich interaction domain 5A
SNX9	142	SNX9	SNX9	6.0239	1.03636	3.95335	-2.67472	0.711087	24.8966	0 .	5 x 48	6 q25	sorting nexin 9
PER1	143	PER1	PER1	6.01922	1.38009	3.93969	-3.4103	0.831323	36.821	0 .	1 x 50	17 p13	period circadian regulator 1
LZTS3	144	LZTS3	LZTS3	2.60395	1.12484	3.93649	-2.09892	0.80125	32.9658	0 .	1 x 49	20 p13	leucine zipper tumor suppressor family member 3
NRIP3	145	NRIP3	NRIP3	0.333386	0.494778	3.93049	-0.333386	0.513488	14.7309	0 .	6 x 50	11 p15	nuclear receptor interacting protein 3
RGCC	146	RGCC	RGCC	6.42316	1.53459	3.92344	-5.21171	0.607809	18.8424	0 .	1 x 50	13 q14	regulator of cell cycle
SERTAD1	147	SERTAD1	SERTAD1	4.03254	1.13816	3.92217	-2.84697	0.509923	14.5926	0 .	1 x 50	19 q13	SERTA domain containing 1
SNTA1	148	SNTA1	SNTA1	2.05428	0.871584	3.90633	-1.58823	0.368719	9.76481	0 .	6 x 50	20 q11	syntrophin alpha 1
NFKBID	149	NFKBID	NFKBID	6.28561	0.937757	3.88576	-2.8499	0.617693	19.3355	0 .	4 x 48	19 q13	NFKB inhibitor delta
TBCAP3	150	TBCAP3		1.76995	0.866948	3.88243	-1.76995	0.761414	28.9137	0 .	1 x 49	4 q23	tubulin folding cofactor A pseudogene 3
SOCS1	151	SOCS1	SOCS1	2.71073	1.10209	3.8814	-2.48739	0.330487	8.61997	0 .	4 x 50	16 p13	suppressor of cytokine signaling 1
FSCN1	152	FSCN1	FSCN1	0.826711	0.670949	3.87137	-0.825816	0.672723	22.3822	0 .	4 x 50	7 p22	fascin actin-bundling protein 1
CCR6	153	CCR6	CCR6	2.96096	1.26972	3.86869	-2.69115	0.344971	9.04756	0 .	6 x 50	6 q27	C-C motif chemokine receptor 6
MATN1	154	MATN1	MATN1	2.70066	0.832227	3.83875	-1.93653	0.746702	27.6349	0 .	1 x 47	1 p35	matrilin 1
RASGEF1B	155	RASGEF1B	RASGEF1B	3.47521	1.07494	3.81444	-2.51389	0.703229	24.3493	0 .	3 x 50	4 q21	RasGEF domain family member 1B
FARP1-AS1	156	FARP1-AS1		1.43965	0.8267	3.81425	-1.43866	0.578063	17.4391	0 .	1 x 46	13 q32	FARP1 antisense RNA 1
TMEM123	157	TMEM123	TMEM123	7.53478	0.935093	3.80438	-3.90799	0.425781	11.584	0 .	8 x 49	11 q22	transmembrane protein 123
ADRA2B	158	ADRA2B	ADRA2B	0.589466	0.644121	3.79787	-0.588507	0.572817	17.2031	0 .	5 x 48	2 q11	adrenoceptor alpha 2B
DUSP1	159	DUSP1	DUSP1	8.62394	1.4062	3.79706	-5.30203	0.425272	11.5671	0 .	1 x 50	5 q35	dual specificity phosphatase 1
OR52N3P	160	OR52N3P		0.982712	0.986661	3.79681	-0.982712	0.451199	12.4461	0 .	3 x 45	11 p15	olfactory receptor family 52 subfamily N member 3 pseudogene
KLF7-IT1	161	KLF7-IT1		2.09544	1.0392	3.78856	-2.09544	0.600647	18.4939	0 .	1 x 46	2 q33	KLF7 intronic transcript 1
SLC35A2	162	SLC35A2	SLC35A2	4.37933	0.937636	3.77672	-1.87488	0.668423	22.1229	0 .	1 x 49	X p11	solute carrier family 35 member A2
UBTFL6	163	UBTFL6		0.492357	0.671353	3.77073	-0.492357	0.531459	15.4447	0 .	3 x 46	2 q11	UBTF like 6 (pseudogene)
MAP1LC3A	164	MAP1LC3A	MAP1LC3A	2.96243	1.10137	3.76475	-2.64679	0.411464	11.1134	0 .	4 x 49	20 q11	microtubule associated protein 1 light chain 3 alpha
KDELR3	165	KDELR3	KDELR3	1.41366	0.691239	3.7622	-1.34432	0.483111	13.5831	0 .	1 x 44	22 q13	KDEL endoplasmic reticulum protein retention receptor 3
SNORD94	166	SNORD94		2.96531	0.730195	3.75676	-2.58228	0.448455	12.3513	0 .	2 x 44	2 p11	small nucleolar RNA, C/D box 94
MTFR2	167	MTFR2	MTFR2	1.94694	0.564434	3.74959	-1.44272	0.553025	16.3399	0 .	4 x 45	6 q23	mitochondrial fission regulator 2
ENDOU	168	ENDOU	ENDOU	3.11833	1.32049	3.74709	-3.11731	0.65895	21.5657	0 .	1 x 46	12 q13	endonuclease, poly(U) specific
MAP3K8	169	MAP3K8	MAP3K8	4.88636	1.11383	3.74634	-2.74429	0.393409	10.534	0 .	4 x 50	10 p11	mitogen-activated protein kinase kinase kinase 8
IFIT2	170	IFIT2	IFIT2	2.8332	0.948236	3.73339	-2.34862	0.431921	11.789	0 .	4 x 50	10 q23	interferon induced protein with tetratricopeptide repeats 2
NEIL1	171	NEIL1	NEIL1	2.46279	0.852559	3.72435	-1.91612	0.451646	12.4616	0 .	4 x 46	15 q24	nei like DNA glycosylase 1
HSPA2	172	HSPA2	HSPA2	0.56931	0.739716	3.72061	-0.56931	0.482437	13.5584	0 .	5 x 50	14 q23	heat shock protein family A (Hsp70) member 2
SLC16A1	173	SLC16A1	SLC16A1	2.58748	0.863638	3.71916	-1.63684	0.807599	33.7115	0 .	4 x 50	1 p13	solute carrier family 16 member 1
MYBPC2	174	MYBPC2	MYBPC2	1.4875	1.09091	3.70981	-1.4875	0.692321	23.6185	0 .	1 x 46	19 q13	myosin binding protein C, fast type
RBM44	175	RBM44	RBM44	1.02461	0.602016	3.70515	-1.02461	0.608239	18.8636	0 .	4 x 45	2 q37	RNA binding motif protein 44
LDLRAD4	176	LDLRAD4	LDLRAD4	2.6127	0.952544	3.7001	-1.96872	0.639681	20.4869	0 .	4 x 50	18 p11	low density lipoprotein receptor class A domain containing 4
SLC25A33	177	SLC25A33	SLC25A33	3.10891	0.765116	3.69693	-1.91715	0.781633	30.8487	0 .	3 x 50	1 p36	solute carrier family 25 member 33
CDK5R1	178	CDK5R1	CDK5R1	3.02225	1.23841	3.69594	-2.50983	0.370108	9.80741	0 .	4 x 50	17 q11	cyclin dependent kinase 5 regulatory subunit 1
ASTL	179	ASTL	ASTL	1.06655	0.696982	3.68674	-1.06423	0.371199	9.84094	0 .	6 x 50	2 q11	astacin like metalloendopeptidase
IVNS1ABP	180	IVNS1ABP	IVNS1ABP	4.43646	0.706313	3.6835	-1.523	0.450537	12.4232	0 .	6 x 50	1 q25	influenza virus NS1A binding protein
PHACTR1	181	PHACTR1	PHACTR1	2.80977	0.908865	3.67245	-2.02792	0.68883	23.3914	0 .	3 x 50	6 p24	phosphatase and actin regulator 1
NUTM2HP	182	NUTM2HP		0.881385	0.596297	3.67128	-0.881385	0.574666	17.2859	0 .	4 x 45	10 q11	NUT family member 2H, pseudogene
KRAS	183	KRAS	KRAS	5.7801	0.767235	3.66852	-2.33453	0.721885	25.6797	0 .	3 x 47	12 p12	KRAS proto-oncogene, GTPase
TNFRSF12A	184	TNFRSF12A	TNFRSF12A	0.548023	0.566713	3.65878	-0.548023	0.490781	13.8664	0 .	6 x 50	16 p13	TNF receptor superfamily member 12A
CNDP1	185	CNDP1	CNDP1	0.551418	0.591828	3.65466	-0.550547	0.613558	19.1275	0 .	5 x 44	18 q22	carnosine dipeptidase 1
SHCBP1	186	SHCBP1	SHCBP1	1.06278	0.460658	3.65386	-0.839331	0.560394	16.6564	0 .	5 x 44	16 q11	SHC binding and spindle associated 1
SYAP1	187	SYAP1	SYAP1	4.57948	1.03504	3.65292	-1.93109	0.771537	29.8545	0 .	4 x 50	X p22	synapse associated protein 1
PDE1B	188	PDE1B	PDE1B	3.55819	1.05074	3.64507	-2.64973	0.665049	21.9223	0 .	1 x 46	12 q13	phosphodiesterase 1B
RARA	189	RARA	RARA	4.52811	1.07956	3.64223	-2.26823	0.613197	19.1094	0 .	4 x 50	17 q21	retinoic acid receptor alpha
TUBB4B	190	TUBB4B	TUBB4B	6.51562	0.826208	3.63643	-2.20854	0.424569	11.5437	0 .	3 x 50	9 q34	tubulin beta 4B class IVb
ARL4D	191	ARL4D	ARL4D	2.18012	0.988806	3.63404	-2.0694	0.386871	10.3278	0 .	5 x 50	17 q21	ADP ribosylation factor like GTPase 4D
PDE2A	192	PDE2A	PDE2A	0.445338	0.591058	3.62929	-0.445338	0.571719	17.1541	0 .	6 x 45	11 q13	phosphodiesterase 2A
SLCO4A1	193	SLCO4A1	SLCO4A1	3.79899	1.19668	3.62862	-3.79899	0.471124	13.1483	0 .	5 x 48	20 q13	solute carrier organic anion transporter family member 4A1
BCL2L11	194	BCL2L11	BCL2L11	5.67499	1.00007	3.62753	-2.84665	0.563895	16.8088	0 .	6 x 50	2 q13	BCL2 like 11
PDCD1	195	PDCD1	PDCD1	2.99216	0.999704	3.62734	-2.99216	0.399409	10.7249	0 .	5 x 49	CHR_HSCHR2_3_CTG15 q37	programmed cell death 1
MTMR6	196	MTMR6	MTMR6	4.41637	0.847248	3.60789	-1.93577	0.878247	45.2101	0 .	3 x 50	13 q12	myotubularin related protein 6
FAM102A	197	FAM102A	FAM102A	6.41248	0.762879	3.60327	-2.86708	0.563811	16.8051	0 .	5 x 46	9 q34	family with sequence similarity 102 member A
KCNJ14	198	KCNJ14	KCNJ14	1.88303	0.698095	3.59839	-1.47847	0.777271	30.4119	0 .	1 x 47	19 q13	potassium inwardly rectifying channel subfamily J member 14
KPNA2	199	KPNA2	KPNA2	4.48296	0.878311	3.59411	-2.49413	0.695745	23.8444	0 .	2 x 50	17 q24	karyopherin subunit alpha 2
TUFT1	200	TUFT1	TUFT1	1.32043	0.947418	3.58961	-1.32043	0.558449	16.5723	0 .	5 x 50	1 q21	tuftelin 1
HIF1A	201	HIF1A	HIF1A	5.51924	1.37597	3.5866	-4.47622	0.559876	16.6339	0 .	1 x 50	14 q23	hypoxia inducible factor 1 subunit alpha
ODC1	202	ODC1	ODC1	7.91611	0.638709	3.58429	-1.89994	0.475413	13.3027	0 .	6 x 50	2 p25	ornithine decarboxylase 1
ZNF165	203	ZNF165	ZNF165	2.7189	1.03414	3.57709	-2.06495	0.815031	34.6273	0 .	1 x 50	6 p22	zinc finger protein 165
ALMS1-IT1	204	ALMS1-IT1		1.36613	0.711721	3.57208	-1.34236	0.822106	35.5465	0 .	2 x 47	2 p13	ALMS1 intronic transcript 1
RFPL3S	205	RFPL3S		2.69824	0.788191	3.56406	-1.99272	0.595488	18.2472	0 .	2 x 45	22 q12	RFPL3 antisense
FOSL1	206	FOSL1	FOSL1	0.574965	0.595927	3.55945	-0.574341	0.54644	16.0618	0 .	4 x 50	11 q13	FOS like 1, AP-1 transcription factor subunit
LSMEM1	207	LSMEM1	LSMEM1	1.26133	0.595139	3.55559	-1.26118	0.576025	17.347	0 .	6 x 48	7 q31	leucine rich single-pass membrane protein 1
ITPRIP	208	ITPRIP	ITPRIP	4.38368	0.798353	3.54547	-2.13968	0.538587	15.7357	0 .	4 x 50	10 q25	inositol 1,4,5-trisphosphate receptor interacting protein
RN7SL749P	209	RN7SL749P		0.508223	0.600927	3.5432	-0.508223	0.510806	14.6267	0 .	6 x 50	10 q26	RNA, 7SL, cytoplasmic 749, pseudogene
SNORA14B	210	SNORA14B		1.10321	0.78769	3.54269	-1.10321	0.423425	11.5058	0 .	3 x 46	1 q42	small nucleolar RNA, H/ACA box 14B
TBX15	211	TBX15	TBX15	0.375175	0.449733	3.5403	-0.375175	0.704169	24.4138	0 .	6 x 45	1 p12	T-box transcription factor 15
TSPYL2	212	TSPYL2	TSPYL2	7.99751	0.883894	3.53317	-3.0954	0.625013	19.7101	0 .	1 x 45	X p11	TSPY like 2
ATP1B1	213	ATP1B1	ATP1B1	2.70022	1.31006	3.52665	-2.57502	0.393318	10.5311	0 .	5 x 50	1 q24	ATPase Na+/K+ transporting subunit beta 1
MAPK8IP1	214	MAPK8IP1	MAPK8IP1	1.66326	0.836803	3.51992	-1.50017	0.663868	21.8526	0 .	3 x 49	11 p11	mitogen-activated protein kinase 8 interacting protein 1
ORC1	215	ORC1	ORC1	2.17248	0.815236	3.51707	-1.43807	0.706457	24.5719	0 .	1 x 46	1 p32	origin recognition complex subunit 1
RBBP8	216	RBBP8	RBBP8	3.34173	0.646069	3.51643	-1.56393	0.537672	15.6981	0 .	7 x 50	18 q11	RB binding protein 8, endonuclease
JUNB	217	JUNB	JUNB	8.14787	1.21226	3.5124	-3.75439	0.408383	11.0134	0 .	1 x 50	19 p13	JunB proto-oncogene, AP-1 transcription factor subunit
FAM166A	218	FAM166A	FAM166A	1.62374	0.6885	3.51175	-1.15713	0.572264	17.1784	0 .	4 x 50	9 q34	family with sequence similarity 166 member A
TOB1	219	TOB1	TOB1	4.7881	0.942066	3.50534	-2.35779	0.469279	13.0822	0 .	1 x 50	17 q21	transducer of ERBB2, 1
TP53INP2	220	TP53INP2	TP53INP2	4.40176	1.04872	3.49852	-2.60722	0.745879	27.5663	0 .	1 x 50	20 q11	tumor protein p53 inducible nuclear protein 2
CD55	221	CD55	CD55	6.10725	0.654441	3.49628	-1.63997	0.707848	24.6688	0 .	6 x 50	1 q32	CD55 molecule (Cromer blood group)
ARL4A	222	ARL4A	ARL4A	3.8263	1.45761	3.48941	-3.82476	0.402238	10.8155	0 .	1 x 50	7 p21	ADP ribosylation factor like GTPase 4A
LY9	223	LY9	LY9	5.84534	0.988408	3.48477	-3.09074	0.518167	14.9141	0 .	4 x 50	1 q23	lymphocyte antigen 9
RPRD1B	224	RPRD1B	RPRD1B	4.38014	0.832082	3.48234	-2.07623	0.79132	31.8611	0 .	2 x 47	20 q11	regulation of nuclear pre-mRNA domain containing 1B
IFRD1	225	IFRD1	IFRD1	4.56638	0.873838	3.47774	-2.55101	0.804531	33.3471	0 .	1 x 50	7 q31	interferon related developmental regulator 1
C16orf80	226	C16orf80		5.05145	1.05033	3.471	-1.98724	0.613526	19.1259	0 .	1 x 50
DLL1	227	DLL1	DLL1	0.753094	0.722592	3.46252	-0.751923	0.370375	9.81561	0 .	6 x 49	CHR_HSCHR6_1_CTG5 q27	delta like canonical Notch ligand 1
FZD6	228	FZD6	FZD6	1.69654	1.12453	3.46067	-1.69626	0.339671	8.89029	0 .	7 x 47	8 q22	frizzled class receptor 6
ODF3L1	229	ODF3L1	ODF3L1	0.328163	0.591212	3.44925	-0.328163	0.486947	13.7243	0 .	5 x 50	15 q24	outer dense fiber of sperm tails 3 like 1
SESN2	230	SESN2	SESN2	2.10063	0.79575	3.44792	-1.94486	0.550127	16.217	0 .	5 x 50	1 p35	sestrin 2
ENC1	231	ENC1	ENC1	5.01051	1.21442	3.44634	-4.14922	0.628998	19.9176	0 .	1 x 50	5 q13	ectodermal-neural cortex 1
IL23A	232	IL23A	IL23A	3.62937	0.872266	3.44554	-2.66507	0.451073	12.4417	0 .	5 x 49	12 q13	interleukin 23 subunit alpha
SNORA7A	233	SNORA7A		3.64525	0.833491	3.44201	-2.8793	0.336411	8.79401	0 .	1 x 44	3 p25	small nucleolar RNA, H/ACA box 7A
AQP8	234	AQP8	AQP8	0.551227	0.52804	3.43567	-0.551146	0.691813	23.5853	0 .	4 x 45	16 p12	aquaporin 8
FUT3	235	FUT3	FUT3	0.517081	0.643588	3.41978	-0.517081	0.649732	21.0409	0 .	5 x 45	19 p13	fucosyltransferase 3 (Lewis blood group)
CXCR5	236	CXCR5	CXCR5	6.71446	0.84119	3.41744	-3.49006	0.522718	15.0941	0 .	6 x 50	11 q23	C-X-C motif chemokine receptor 5
NKX3-1	237	NKX3-1	NKX3-1	2.07817	0.902307	3.41506	-2.07817	0.578908	17.4775	0 .	3 x 50	8 p21	NK3 homeobox 1
LHX3	238	LHX3	LHX3	0.723502	0.686092	3.41436	-0.723296	0.654414	21.3054	0 .	3 x 45	9 q34	LIM homeobox 3
C15orf39	239	C15orf39	C15orf39	2.75728	0.934781	3.41077	-2.16995	0.518095	14.9113	0 .	4 x 50	15 q24	chromosome 15 open reading frame 39
DUTP1	240	DUTP1		1.03877	0.824569	3.40851	-1.03877	0.761156	28.8904	0 .	1 x 48	3 q21	deoxyuridine triphosphatase pseudogene 1
ANKRD53	241	ANKRD53	ANKRD53	1.35766	0.771777	3.40835	-1.35029	0.416198	11.2679	0 .	6 x 45	2 p13	ankyrin repeat domain 53
CHMP4BP1	242	CHMP4BP1		2.02337	1.03599	3.40788	-2.0215	0.620625	19.4845	0 .	1 x 46	14 q22	charged multivesicular body protein 4B pseudogene 1
NOP2	243	NOP2	NOP2	5.36052	0.840738	3.40296	-1.57555	0.568429	17.008	0 .	3 x 45	12 p13	NOP2 nucleolar protein
RNU6-944P	244	RNU6-944P		0.739503	0.733663	3.40142	-0.739503	0.511439	14.6513	0 .	5 x 45	16 p12	RNA, U6 small nuclear 944, pseudogene
GRHL1	245	GRHL1	GRHL1	0.474341	0.548611	3.3965	-0.474108	0.459145	12.7232	0 .	6 x 48	2 p25	grainyhead like transcription factor 1
TCTE1	246	TCTE1	TCTE1	1.39838	0.781825	3.39502	-1.39838	0.725277	25.9336	0 .	1 x 46	6 p21	t-complex-associated-testis-expressed 1
RN7SL34P	247	RN7SL34P		1.1949	0.86556	3.39479	-1.1949	0.717309	25.3433	0 .	3 x 47	19 q13	RNA, 7SL, cytoplasmic 34, pseudogene
ABCB1	248	ABCB1	ABCB1	2.31957	1.12947	3.39157	-2.3139	0.380642	10.1331	0 .	7 x 46	7 q21	ATP binding cassette subfamily B member 1
ADAM9	249	ADAM9	ADAM9	1.51962	0.728622	3.39125	-1.354	0.65941	21.5923	0 .	5 x 48	CHR_HSCHR8_9_CTG1 p11	ADAM metallopeptidase domain 9
SQLE	250	SQLE	SQLE	3.40531	0.752603	3.39084	-1.53665	0.64817	20.9535	0 .	5 x 50	8 q24	squalene epoxidase
GADD45A	251	GADD45A	GADD45A	2.97093	1.01113	3.38075	-2.97016	0.356936	9.40631	0 .	5 x 50	1 p31	growth arrest and DNA damage inducible alpha
NRROS	252	NRROS	NRROS	5.26928	1.00591	3.37926	-2.47764	0.728621	26.1879	0 .	1 x 50	3 q29	negative regulator of reactive oxygen species
FYTTD1	253	FYTTD1	FYTTD1	5.26188	0.909224	3.37872	-2.14791	0.803525	33.2293	0 .	4 x 49	3 q29	forty-two-three domain containing 1
CCDC173	254	CCDC173	CCDC173	0.41908	0.548828	3.37784	-0.41908	0.588327	17.9105	0 .	6 x 48	2 q31	coiled-coil domain containing 173
STON1	255	STON1	STON1	1.10263	0.650807	3.37581	-1.10263	0.62338	19.6258	0 .	1 x 46	2 p16	stonin 1
PFKFB3	256	PFKFB3	PFKFB3	2.87753	0.712649	3.37547	-1.37783	0.567545	16.969	0 .	5 x 50	10 p15	6-phosphofructo-2-kinase/fructose-2,6-biphosphatase 3
ZSCAN12P1	257	ZSCAN12P1		1.34206	0.692039	3.37457	-1.34206	0.672704	22.381	0 .	5 x 49	6 p22	zinc finger and SCAN domain containing 12 pseudogene 1
NAMPT	258	NAMPT	NAMPT	4.69145	0.99555	3.37316	-2.78353	0.746531	27.6206	0 .	2 x 50	7 q22	nicotinamide phosphoribosyltransferase
FBXW4P1	259	FBXW4P1		1.43828	0.79851	3.3717	-1.43761	0.512002	14.6731	0 .	2 x 47	22 q11	F-box and WD repeat domain containing 4 pseudogene 1
CCT6B	260	CCT6B	CCT6B	1.96642	0.715891	3.36842	-1.45444	0.665123	21.9267	0 .	5 x 45	17 q12	chaperonin containing TCP1 subunit 6B
SYT11	261	SYT11	SYT11	3.35299	1.25258	3.3678	-3.35299	0.303692	7.8466	9.76996261670138e-15 .	8 x 50	1 q22	synaptotagmin 11
PER2	262	PER2	PER2	2.96811	0.665104	3.35879	-1.92158	0.609048	18.9035	0 .	6 x 49	2 q37	period circadian regulator 2
SLC38A2	263	SLC38A2	SLC38A2	7.04904	0.637388	3.35399	-1.87227	0.555587	16.4493	0 .	5 x 49	12 q13	solute carrier family 38 member 2
IRS2	264	IRS2	IRS2	4.61298	1.36845	3.35325	-4.61273	0.519599	14.9706	0 .	1 x 50	13 q34	insulin receptor substrate 2
PIM3	265	PIM3	PIM3	5.76893	1.05547	3.34845	-2.56382	0.558067	16.5558	0 .	4 x 50	22 q13	Pim-3 proto-oncogene, serine/threonine kinase
PIP5KL1	266	PIP5KL1	PIP5KL1	1.76092	0.768301	3.3474	-1.58801	0.607129	18.809	0 .	1 x 46	9 q34	phosphatidylinositol-4-phosphate 5-kinase like 1
SLC7A5P1	267	SLC7A5P1		1.2782	0.752356	3.34458	-1.2782	0.573683	17.2418	0 .	4 x 50	16 p11	solute carrier family 7 member 5 pseudogene 1
PTGER4	268	PTGER4	PTGER4	4.78618	1.05726	3.34263	-3.86993	0.518592	14.9309	0 .	1 x 50	5 p13	prostaglandin E receptor 4
FAM183B	269	FAM183B		2.80804	1.06628	3.33778	-2.80708	0.55269	16.3257	0 .	1 x 45
DDIT3	270	DDIT3	DDIT3	6.93032	1.13975	3.33724	-3.43101	0.734735	26.6631	0 .	1 x 50	12 q13	DNA damage inducible transcript 3
WHAMMP3	271	WHAMMP3		2.1742	0.882491	3.33459	-2.1742	0.410839	11.0931	0 .	2 x 45	15 q11	WAS protein homolog associated with actin, golgi membranes and microtubules pseudogene 3
HMGB1P20	272	HMGB1P20		1.72233	0.806437	3.33443	-1.72186	0.387205	10.3383	0 .	1 x 44	6 p12	high mobility group box 1 pseudogene 20
ZBTB43	273	ZBTB43	ZBTB43	4.76073	0.784213	3.33313	-2.34179	0.800335	32.861	0 .	1 x 48	9 q33	zinc finger and BTB domain containing 43
CKS2	274	CKS2	CKS2	3.87534	1.08155	3.32992	-3.23264	0.439283	12.0375	0 .	3 x 50	9 q22	CDC28 protein kinase regulatory subunit 2
ID3	275	ID3	ID3	7.26792	1.10248	3.32383	-3.29259	0.438559	12.0129	0 .	3 x 47	1 p36	inhibitor of DNA binding 3, HLH protein
DNAJC25	276	DNAJC25	DNAJC25	3.51258	0.691304	3.31838	-1.51468	0.806668	33.6001	0 .	2 x 50	9 q31	DnaJ heat shock protein family (Hsp40) member C25
PPP1R15A	277	PPP1R15A	PPP1R15A	8.08909	1.34516	3.31466	-4.42131	0.628824	19.9085	0 .	1 x 50	19 q13	protein phosphatase 1 regulatory subunit 15A
RFPL3	278	RFPL3	RFPL3	2.11918	0.729248	3.3136	-1.61601	0.589322	17.9569	0 .	3 x 45	22 q12	ret finger protein like 3
SLC41A2	279	SLC41A2	SLC41A2	1.05713	0.610456	3.31109	-1.05713	0.477229	13.3685	0 .	7 x 48	12 q23	solute carrier family 41 member 2
IDI2	280	IDI2	IDI2	2.72551	0.631831	3.29422	-1.55714	0.688791	23.3889	0 .	4 x 46	10 p15	isopentenyl-diphosphate delta isomerase 2
RBPJ	281	RBPJ	RBPJ	5.10424	0.729626	3.28522	-2.00195	0.562697	16.7565	0 .	4 x 45	4 p15	recombination signal binding protein for immunoglobulin kappa J region
MFSD2A	282	MFSD2A	MFSD2A	2.06156	0.825008	3.2806	-1.78219	0.695918	23.8559	0 .	3 x 50	1 p34	major facilitator superfamily domain containing 2A
CASZ1	283	CASZ1	CASZ1	2.81468	0.817164	3.27327	-2.81239	0.752173	28.099	0 .	3 x 48	1 p36	castor zinc finger 1
RANBP2	284	RANBP2	RANBP2	5.35303	0.840352	3.27152	-2.98648	0.806226	33.5474	0 .	5 x 48	2 q13	RAN binding protein 2
TNNC2	285	TNNC2	TNNC2	1.52561	0.695297	3.27108	-1.52561	0.428402	11.6712	0 .	3 x 45	20 q13	troponin C2, fast skeletal type
HERPUD1	286	HERPUD1	HERPUD1	7.49354	0.784948	3.27041	-1.90452	0.58106	17.5755	0 .	5 x 50	16 q13	homocysteine inducible ER protein with ubiquitin like domain 1
RELL1	287	RELL1	RELL1	0.924173	0.775042	3.27028	-0.924173	0.637523	20.3704	0 .	5 x 50	4 p14	RELT like 1
CILP2	288	CILP2	CILP2	0.397829	0.481138	3.26915	-0.397829	0.66741	22.0624	0 .	4 x 45	19 p13	cartilage intermediate layer protein 2
ZDBF2	289	ZDBF2	ZDBF2	2.30818	0.97365	3.25909	-2.30818	0.33742	8.82377	0 .	7 x 49	2 q33	zinc finger DBF-type containing 2
SLC9A5	290	SLC9A5	SLC9A5	1.13305	0.730374	3.25355	-1.13305	0.553226	16.3485	0 .	5 x 45	16 q22	solute carrier family 9 member A5
PNP	291	PNP	PNP	4.42001	0.863529	3.25317	-1.75179	0.405628	10.9245	0 .	5 x 50	14 q11	purine nucleoside phosphorylase
TRAF4	292	TRAF4	TRAF4	5.97113	0.788428	3.2488	-2.86162	0.536358	15.6442	0 .	4 x 50	17 q11	TNF receptor associated factor 4
RSF1-IT2	293	RSF1-IT2		1.14246	0.738867	3.24566	-1.14246	0.749192	27.8445	0 .	2 x 48	11 q14	RSF1 intronic transcript 2
ERMN	294	ERMN	ERMN	4.6075	1.10179	3.22442	-3.06138	0.736932	26.8373	0 .	1 x 46	2 q24	ermin
SNORA71C	295	SNORA71C		1.69609	0.790891	3.22059	-1.69609	0.54064	15.8204	0 .	1 x 44	20 q11	small nucleolar RNA, H/ACA box 71C
FAM133DP	296	FAM133DP		0.981534	0.563458	3.21795	-0.980565	0.651439	21.1368	0 .	5 x 46	2 q24	family with sequence similarity 133 member D, pseudogene
YPEL5	297	YPEL5	YPEL5	7.97218	0.770635	3.21333	-2.25464	0.652795	21.2134	0 .	1 x 50	2 p23	yippee like 5
MRS2P2	298	MRS2P2		0.998858	0.713124	3.20946	-0.998858	0.70303	24.3356	0 .	1 x 46
EZR	299	EZR	EZR	9.81743	0.936534	3.20874	-2.13265	0.796294	32.4055	0 .	4 x 48	6 q25	ezrin
SC5D	300	SC5D	SC5D	4.3544	0.685527	3.20744	-2.04103	0.648657	20.9807	0 .	7 x 48	11 q23	sterol-C5-desaturase
USP50	301	USP50	USP50	2.88594	0.794981	3.20428	-1.80751	0.779068	30.5905	0 .	1 x 46	15 q21	ubiquitin specific peptidase 50
NFIL3	302	NFIL3	NFIL3	2.9958	0.974275	3.20245	-2.22985	0.593103	18.1343	0 .	2 x 50	9 q22	nuclear factor, interleukin 3 regulated
ANKRD37	303	ANKRD37	ANKRD37	2.8393	0.760346	3.20187	-1.69697	0.697879	23.9868	0 .	4 x 50	4 q35	ankyrin repeat domain 37
AURKAPS1	304	AURKAPS1		2.54617	0.882499	3.18497	-1.9667	0.388499	10.379	0 .	1 x 44
SMURF1	305	SMURF1	SMURF1	4.29793	0.893745	3.18377	-1.95119	0.771902	29.8895	0 .	2 x 46	7 q22	SMAD specific E3 ubiquitin protein ligase 1
CRABP2	306	CRABP2	CRABP2	2.12799	0.921279	3.1829	-2.12604	0.774105	30.1019	0 .	1 x 46	1 q23	cellular retinoic acid binding protein 2
SLBP	307	SLBP	SLBP	5.66384	0.772266	3.18213	-1.93182	0.707521	24.6459	0 .	6 x 50	4 p16	stem-loop binding protein
DIP2A-IT1	308	DIP2A-IT1		0.98548	0.511662	3.1821	-0.984149	0.524132	15.1503	0 .	3 x 44	21 q22	DIP2A intronic transcript 1
DPRXP4	309	DPRXP4		2.6798	1.11662	3.17981	-2.67872	0.483257	13.5884	0 .	1 x 44	17 q11	divergent-paired related homeobox pseudogene 4
FNDC7	310	FNDC7	FNDC7	0.539588	0.543587	3.17065	-0.53899	0.677094	22.65	0 .	4 x 45	1 p13	fibronectin type III domain containing 7
SNORA71A	311	SNORA71A		1.69493	0.782391	3.17045	-1.69493	0.570957	17.1201	0 .	1 x 45	20 q11	small nucleolar RNA, H/ACA box 71A
DPH3P1	312	DPH3P1		3.64696	1.14244	3.16852	-2.90111	0.68894	23.3985	0 .	1 x 47	20 q13	diphthamide biosynthesis 3 pseudogene 1
ZBTB10	313	ZBTB10	ZBTB10	4.80544	0.908211	3.16432	-2.74914	0.606592	18.7827	0 .	1 x 50	8 q21	zinc finger and BTB domain containing 10
SNORD89	314	SNORD89		2.83884	0.755132	3.16174	-2.51572	0.488756	13.7912	0 .	1 x 45	2 q11	small nucleolar RNA, C/D box 89
CKB	315	CKB	CKB	1.48888	0.729135	3.15352	-1.32813	0.450141	12.4095	0 .	5 x 50	14 q32	creatine kinase B
SV2A	316	SV2A	SV2A	0.629611	0.478954	3.15095	-0.629611	0.561305	16.6959	0 .	4 x 44	1 q21	synaptic vesicle glycoprotein 2A
CCRN4L	317	CCRN4L		2.35381	0.746051	3.14976	-1.52568	0.536013	15.6301	0 .	4 x 50
HIPK2	318	HIPK2	HIPK2	3.17848	0.789409	3.14664	-2.08856	0.380887	10.1407	0 .	7 x 47	7 q34	homeodomain interacting protein kinase 2
LETM2	319	LETM2	LETM2	1.74996	0.77097	3.13231	-1.17827	0.764311	29.1776	0 .	1 x 49	8 p11	leucine zipper and EF-hand containing transmembrane protein 2
CYP51A1	320	CYP51A1	CYP51A1	4.43118	0.870844	3.12019	-2.05474	0.787967	31.5038	0 .	1 x 50	7 q21	cytochrome P450 family 51 subfamily A member 1
ACSM3	321	ACSM3	ACSM3	3.80624	0.898269	3.11567	-2.51234	0.553957	16.3796	0 .	5 x 45	16 p12	acyl-CoA synthetase medium chain family member 3
CPD	322	CPD	CPD	2.4499	0.783265	3.10882	-1.96062	0.566381	16.9177	0 .	6 x 50	17 q11	carboxypeptidase D
C12orf79	323	C12orf79		4.54687	1.20321	3.10857	-3.90365	0.552738	16.3277	0 .	1 x 47
GPR3	324	GPR3	GPR3	2.40937	0.858366	3.10783	-2.40842	0.620373	19.4717	0 .	1 x 47	1 p36	G protein-coupled receptor 3
KLF6	325	KLF6	KLF6	8.63995	1.13482	3.10593	-3.67678	0.427549	11.6428	0 .	1 x 50	10 p15	Kruppel like factor 6
INPP5A	326	INPP5A	INPP5A	3.83917	0.721214	3.10118	-2.84108	0.566373	16.9174	0 .	5 x 48	10 q26	inositol polyphosphate-5-phosphatase A
RIOK1	327	RIOK1	RIOK1	4.55271	0.639646	3.09696	-1.36586	0.755614	28.3977	0 .	5 x 50	6 p24	RIO kinase 1
SBNO1	328	SBNO1	SBNO1	5.04691	0.526384	3.09554	-1.44516	0.595944	18.2689	0 .	7 x 47	12 q24	strawberry notch homolog 1
CDK16	329	CDK16	CDK16	4.99556	0.72437	3.09399	-2.00703	0.729423	26.2494	0 .	3 x 46	X p11	cyclin dependent kinase 16
PPFIBP2	330	PPFIBP2	PPFIBP2	3.77851	0.951846	3.0926	-2.75345	0.406695	10.9589	0 .	7 x 45	11 p15	PPFIA binding protein 2
PRNP	331	PRNP	PRNP	5.83462	0.844891	3.08129	-2.73457	0.698562	24.0326	0 .	3 x 50	20 p13	prion protein
LRRD1	332	LRRD1	LRRD1	3.51812	0.852278	3.08086	-1.90888	0.819401	35.1893	0 .	1 x 50	7 q21	leucine rich repeats and death domain containing 1
IRF1	333	IRF1	IRF1	6.16892	0.951094	3.07874	-3.03289	0.387761	10.3558	0 .	4 x 50	5 q31	interferon regulatory factor 1
NAMPTL	334	NAMPTL		0.77459	0.582416	3.07815	-0.77459	0.642196	20.6238	0 .	6 x 50
THEMIS2	335	THEMIS2	THEMIS2	5.80268	1.12231	3.0729	-3.1642	0.481065	13.5082	0 .	3 x 47	1 p35	thymocyte selection associated family member 2
SYNGR3	336	SYNGR3	SYNGR3	2.64919	1.02691	3.06425	-2.64919	0.599384	18.4332	0 .	4 x 47	16 p13	synaptogyrin 3
CEBPG	337	CEBPG	CEBPG	5.32539	0.600309	3.06407	-1.83142	0.674027	22.4616	0 .	1 x 48	19 q13	CCAAT enhancer binding protein gamma
CNTF	338	CNTF	CNTF	2.16251	0.687653	3.05995	-1.80594	0.71519	25.1898	0 .	2 x 46	11 q12	ciliary neurotrophic factor
MAP1LC3B2	339	MAP1LC3B2	MAP1LC3B2	1.3237	0.562492	3.05525	-1.25037	0.64737	20.909	0 .	7 x 50	12 q24	microtubule associated protein 1 light chain 3 beta 2
LARP7	340	LARP7	LARP7	5.39813	0.497467	3.05249	-3.27256	0.572905	17.207	0 .	6 x 44	4 q25	La ribonucleoprotein 7, transcriptional regulator
PPIF	341	PPIF	PPIF	4.69967	0.633953	3.05204	-1.47006	0.5806	17.5545	0 .	3 x 50	10 q22	peptidylprolyl isomerase F
PRG2	342	PRG2	PRG2	0.887453	0.636986	3.05171	-0.887453	0.533968	15.5466	0 .	5 x 45	11 q12	proteoglycan 2, pro eosinophil major basic protein
TNNT3	343	TNNT3	TNNT3	1.56205	0.797032	3.05062	-1.56205	0.493617	13.9723	0 .	4 x 45	11 p15	troponin T3, fast skeletal type
TAF13	344	TAF13	TAF13	4.3469	0.875987	3.04573	-2.39349	0.792679	32.0082	0 .	1 x 50	1 p13	TATA-box binding protein associated factor 13
PRDX3P1	345	PRDX3P1		3.23074	1.07914	3.04538	-2.7232	0.751288	28.023	0 .	1 x 47	22 q13	peroxiredoxin 3 pseudogene 1
NOX1	346	NOX1	NOX1	1.08071	0.726212	3.04444	-1.08071	0.477099	13.3638	0 .	3 x 44	X q22	NADPH oxidase 1
SH2B3	347	SH2B3	SH2B3	5.5792	0.879219	3.03765	-1.84363	0.674024	22.4615	0 .	4 x 50	12 q24	SH2B adaptor protein 3
RN7SL402P	348	RN7SL402P		1.08939	0.87509	3.03338	-1.08939	0.598123	18.3728	0 .	1 x 45	19 q13	RNA, 7SL, cytoplasmic 402, pseudogene
UBE2S	349	UBE2S	UBE2S	4.34054	0.905855	3.03107	-2.50961	0.621679	19.5384	0 .	2 x 50	19 q13	ubiquitin conjugating enzyme E2 S
HSP90AA1	350	HSP90AA1	HSP90AA1	8.53099	0.709793	3.02895	-1.61366	0.668085	22.1027	0 .	4 x 50	14 q32	heat shock protein 90 alpha family class A member 1
TKTL2	351	TKTL2	TKTL2	1.19239	0.759923	3.02679	-1.19239	0.58654	17.8275	0 .	1 x 45	4 q32	transketolase like 2
CHEK1	352	CHEK1	CHEK1	2.05191	0.713731	3.01869	-1.64271	0.788302	31.5391	0 .	2 x 46	11 q24	checkpoint kinase 1
CNN2P1	353	CNN2P1		1.018	0.646429	3.00963	-1.01676	0.625854	19.7537	0 .	1 x 45	22 q12	calponin 2 pseudogene 1
DBF4	354	DBF4	DBF4	5.06128	0.979516	3.00742	-2.45641	0.871876	43.8265	0 .	1 x 48	7 q21	DBF4 zinc finger
SLC20A1	355	SLC20A1	SLC20A1	5.17307	0.682411	3.00643	-2.00184	0.776771	30.3625	0 .	3 x 49	2 q14	solute carrier family 20 member 1
CAMKK1	356	CAMKK1	CAMKK1	2.80757	0.807658	3.00596	-2.14575	0.52359	15.1288	0 .	5 x 49	17 p13	calcium/calmodulin dependent protein kinase kinase 1
FAM46C	357	FAM46C		6.18956	0.937728	3.0036	-2.52952	0.543224	15.9276	0 .	3 x 50
GNMT	358	GNMT	GNMT	2.75484	0.690184	3.00179	-1.81293	0.464461	12.9107	0 .	3 x 44	6 p21	glycine N-methyltransferase
AGO2	359	AGO2	AGO2	3.40555	0.771174	2.99793	-2.20019	0.6489	20.9943	0 .	5 x 50	8 q24	argonaute RISC catalytic component 2
GAL3ST4	360	GAL3ST4	GAL3ST4	1.25581	0.689226	2.99767	-1.25489	0.547457	16.1045	0 .	4 x 45	7 q22	galactose-3-O-sulfotransferase 4
BTG3	361	BTG3	BTG3	4.29064	1.06172	2.9968	-3.26834	0.745308	27.5188	0 .	1 x 50	CHR_HSCHR21_6_CTG1_1 q21	BTG anti-proliferation factor 3
DIRC2	362	DIRC2		2.74887	0.716911	2.99346	-1.50619	0.799534	32.7698	0 .	5 x 47
NOP58	363	NOP58	NOP58	7.31909	0.752651	2.98781	-2.74973	0.816212	34.7774	0 .	1 x 46	2 q33	NOP58 ribonucleoprotein
NPM1P26	364	NPM1P26		2.67836	0.956419	2.98125	-2.23818	0.770553	29.7607	0 .	1 x 48	10 q24	nucleophosmin 1 pseudogene 26
CNTD2	365	CNTD2	CNTD2	1.91729	0.836562	2.98066	-1.74769	0.557568	16.5344	0 .	1 x 45	19 q13	cyclin N-terminal domain containing 2
SYCE2	366	SYCE2	SYCE2	2.08676	0.717938	2.97863	-1.68743	0.735344	26.7112	0 .	3 x 45	19 p13	synaptonemal complex central element protein 2
JUND	367	JUND	JUND	9.00345	1.05119	2.9674	-3.02712	0.642543	20.6428	0 .	1 x 50	19 p13	JunD proto-oncogene, AP-1 transcription factor subunit
RN7SL566P	368	RN7SL566P		0.916327	0.618312	2.9637	-0.916327	0.496412	14.0772	0 .	7 x 45	19 q13	RNA, 7SL, cytoplasmic 566, pseudogene
AOC3	369	AOC3	AOC3	1.18577	0.694586	2.95712	-1.17616	0.693771	23.7139	0 .	4 x 46	17 q21	amine oxidase copper containing 3
CDK11B	370	CDK11B	CDK11B	4.52488	0.670598	2.94938	-1.60119	0.555497	16.4455	0 .	5 x 44	1 p36	cyclin dependent kinase 11B
AMZ2P1	371	AMZ2P1		2.88678	0.742531	2.94782	-1.69768	0.675136	22.5295	0 .	5 x 50	17 q24	archaelysin family metallopeptidase 2 pseudogene 1
OVGP1	372	OVGP1	OVGP1	4.28251	0.800862	2.94649	-2.25122	0.515877	14.8242	0 .	3 x 44	1 p13	oviductal glycoprotein 1
CA14	373	CA14	CA14	2.00603	0.912932	2.94106	-1.83746	0.695776	23.8465	0 .	1 x 46	1 q21	carbonic anhydrase 14
ADNP2	374	ADNP2	ADNP2	4.70234	0.988218	2.93904	-3.58271	0.786293	31.3282	0 .	1 x 49	18 q23	ADNP homeobox 2
ZBTB21	375	ZBTB21	ZBTB21	4.70321	0.925844	2.93817	-2.44913	0.828124	36.3681	0 .	1 x 49	21 q22	zinc finger and BTB domain containing 21
CDO1	376	CDO1	CDO1	0.425939	0.44741	2.9332	-0.425924	0.606196	18.7634	0 .	5 x 44	5 q22	cysteine dioxygenase type 1
RSPH4A	377	RSPH4A	RSPH4A	1.52239	0.651157	2.93305	-1.52239	0.680845	22.8834	0 .	2 x 45	6 q22	radial spoke head component 4A
CALM2P2	378	CALM2P2		4.61036	1.06979	2.92804	-3.44579	0.715885	25.24	0 .	1 x 46	10 q22	calmodulin 2 pseudogene 2
MIDN	379	MIDN	MIDN	5.29612	1.01733	2.92655	-2.67871	0.676462	22.611	0 .	2 x 50	19 p13	midnolin
ETV5-AS1	380	ETV5-AS1		0.412372	0.539673	2.92603	-0.412309	0.570899	17.1175	0 .	5 x 47	3 q27	ETV5 antisense RNA 1
KLHL2	381	KLHL2	KLHL2	4.43339	0.691718	2.92447	-1.79852	0.682638	22.9961	0 .	5 x 46	4 q32	kelch like family member 2
NIPAL4	382	NIPAL4	NIPAL4	2.00616	0.964783	2.92414	-2.00616	0.43574	11.9175	0 .	5 x 50	5 q33	NIPA like domain containing 4
ARG1	383	ARG1	ARG1	1.61919	0.604504	2.91916	-1.52695	0.563021	16.7706	0 .	1 x 44	6 q23	arginase 1
MAP1LC3B	384	MAP1LC3B	MAP1LC3B	6.23879	0.659395	2.91688	-1.78182	0.745663	27.5482	0 .	2 x 50	16 q24	microtubule associated protein 1 light chain 3 beta
RPGR	385	RPGR	RPGR	2.64136	0.646677	2.91521	-2.00386	0.723458	25.797	0 .	5 x 45	X p11	retinitis pigmentosa GTPase regulator
SNIP1	386	SNIP1	SNIP1	4.27975	0.904203	2.91385	-2.08848	0.901951	51.4159	0 .	1 x 48	1 p34	Smad nuclear interacting protein 1
ZNF10	387	ZNF10	ZNF10	4.32923	0.787444	2.91211	-1.77902	0.794516	32.209	0 .	1 x 48	12 q24	zinc finger protein 10
TPST1	388	TPST1	TPST1	0.977167	0.696481	2.91139	-0.977167	0.381085	10.1469	0 .	7 x 50	7 q11	tyrosylprotein sulfotransferase 1
NUPL1	389	NUPL1		3.94346	0.621686	2.91017	-1.50951	0.789256	31.6403	0 .	6 x 47
PPP1R1A	390	PPP1R1A	PPP1R1A	1.80414	0.824262	2.90973	-1.43196	0.674104	22.4664	0 .	1 x 45	12 q13	protein phosphatase 1 regulatory inhibitor subunit 1A
RBMS2	391	RBMS2	RBMS2	1.30688	0.850355	2.90795	-1.30688	0.318075	8.259	4.44089209850063e-16 .	7 x 47	12 q13	RNA binding motif single stranded interacting protein 2
FBXO21	392	FBXO21	FBXO21	5.21552	0.657326	2.90443	-2.20677	0.665827	21.9683	0 .	7 x 48	12 q24	F-box protein 21
SNORA29	393	SNORA29		2.85235	0.820945	2.89297	-2.85235	0.601631	18.5414	0 .	1 x 44	6 q25	small nucleolar RNA, H/ACA box 29
HABP4	394	HABP4	HABP4	3.34622	0.587434	2.89157	-1.35686	0.518258	14.9177	0 .	7 x 45	9 q22	hyaluronan binding protein 4
TOP2A	395	TOP2A	TOP2A	1.407	0.636016	2.88136	-1.25689	0.506409	14.4571	0 .	8 x 47	17 q21	DNA topoisomerase II alpha
APOE	396	APOE	APOE	1.36135	0.778005	2.87683	-1.35965	0.640427	20.5274	0 .	1 x 46	19 q13	apolipoprotein E
CXorf65	397	CXorf65	CXorf65	4.22059	0.836062	2.8754	-2.60466	0.532801	15.4991	0 .	3 x 44	X q13	chromosome X open reading frame 65
N4BP3	398	N4BP3	N4BP3	3.2496	0.898908	2.87225	-3.04294	0.366907	9.70933	0 .	6 x 49	5 q35	NEDD4 binding protein 3
THSD1	399	THSD1	THSD1	1.54617	0.573196	2.866	-1.18675	0.466833	12.995	0 .	4 x 44	13 q14	thrombospondin type 1 domain containing 1
USP36	400	USP36		4.50781	0.582584	2.8638	-2.0925	0.678563	22.741	0 .	5 x 49
HSD17B13	401	HSD17B13	HSD17B13	1.89872	0.728537	2.86373	-1.36982	0.558788	16.5869	0 .	3 x 44	4 q22	hydroxysteroid 17-beta dehydrogenase 13
KIF20B	402	KIF20B	KIF20B	3.5552	0.720293	2.86365	-2.61255	0.666741	22.0226	0 .	5 x 48	10 q23	kinesin family member 20B
CNIH2	403	CNIH2	CNIH2	1.54132	0.78613	2.8595	-1.53484	0.797756	32.5689	0 .	2 x 47	11 q13	cornichon family AMPA receptor auxiliary protein 2
ZFP36	404	ZFP36	ZFP36	8.58342	0.812654	2.85393	-2.24199	0.486348	13.7021	0 .	2 x 50	19 q13	ZFP36 ring finger protein
MIR616	405	MIR616	MIR616	1.70883	0.86986	2.85278	-1.70883	0.459294	12.7284	0 .	1 x 47	12 q13	microRNA 616
DDX39A	406	DDX39A	DDX39A	6.78257	0.699378	2.8368	-1.58116	0.645377	20.7986	0 .	2 x 45	19 p13	DExD-box helicase 39A
GABPB1	407	GABPB1	GABPB1	5.37201	0.72274	2.83586	-1.83398	0.710929	24.8854	0 .	3 x 46	15 q21	GA binding protein transcription factor subunit beta 1
GLA	408	GLA	GLA	4.06279	0.64108	2.83352	-1.64119	0.549357	16.1845	0 .	5 x 50	X q22	galactosidase alpha
SETD7	409	SETD7	SETD7	2.91818	0.816187	2.83312	-2.91818	0.557195	16.5183	0 .	1 x 47	4 q31	SET domain containing 7, histone lysine methyltransferase
ABHD5	410	ABHD5	ABHD5	2.24232	0.514969	2.82871	-1.21183	0.610068	18.9539	0 .	8 x 50	3 p21	abhydrolase domain containing 5
MIR302B	411	MIR302B		3.83318	0.578323	2.82787	-3.23957	0.633275	20.1432	0 .	5 x 45	4 q25	microRNA 302b
ETF1	412	ETF1	ETF1	6.13045	0.799488	2.82624	-1.95667	0.9036	51.9262	0 .	1 x 49	5 q31	eukaryotic translation termination factor 1
IER5	413	IER5	IER5	6.65341	0.972811	2.82511	-3.3396	0.438768	12.02	0 .	2 x 50	1 q25	immediate early response 5
HSPA13	414	HSPA13	HSPA13	4.86576	0.860635	2.81296	-2.49872	0.72962	26.2646	0 .	1 x 50	21 q11	heat shock protein family A (Hsp70) member 13
STON1-GTF2A1L	415	STON1-GTF2A1L	STON1-GTF2A1L	0.678526	0.479879	2.81259	-0.678526	0.580464	17.5483	0 .	4 x 44	2 p16	STON1-GTF2A1L readthrough
JOSD1	416	JOSD1	JOSD1	6.2583	0.708859	2.81056	-2.07963	0.81039	34.0498	0 .	2 x 50	22 q13	Josephin domain containing 1
BCL9L	417	BCL9L	BCL9L	5.52619	0.781314	2.80509	-3.27796	0.505754	14.432	0 .	6 x 50	11 q23	BCL9 like
GORAB	418	GORAB	GORAB	4.34678	0.671791	2.80402	-2.13757	0.656944	21.45	0 .	3 x 45	1 q24	golgin, RAB6 interacting
RAB21	419	RAB21	RAB21	4.93016	0.77076	2.80264	-1.95125	0.87275	44.0106	0 .	2 x 49	12 q21	RAB21, member RAS oncogene family
CASP3	420	CASP3	CASP3	5.5235	0.838964	2.80235	-2.86173	0.557056	16.5124	0 .	3 x 46	4 q35	caspase 3
TGFBR1	421	TGFBR1	TGFBR1	4.0198	0.738462	2.79997	-2.29022	0.579003	17.4818	0 .	7 x 50	9 q22	transforming growth factor beta receptor 1
ZNF829	422	ZNF829	ZNF829	2.67389	0.706025	2.79618	-2.67389	0.562629	16.7535	0 .	8 x 47	19 q13	zinc finger protein 829
UAP1	423	UAP1	UAP1	4.28258	0.568361	2.79575	-2.07972	0.478706	13.4222	0 .	8 x 50	1 q23	UDP-N-acetylglucosamine pyrophosphorylase 1
RNU4-47P	424	RNU4-47P		1.31796	0.793956	2.79314	-1.31796	0.406004	10.9366	0 .	4 x 45	17 q25	RNA, U4 small nuclear 47, pseudogene
CHD1	425	CHD1	CHD1	6.01693	0.905969	2.79109	-3.96115	0.814434	34.552	0 .	2 x 46	5 q21	chromodomain helicase DNA binding protein 1
YARS	426	YARS		4.1878	0.603966	2.78738	-1.53686	0.500244	14.2219	0 .	6 x 44
DENND4A	427	DENND4A	DENND4A	5.32927	0.654059	2.78595	-2.01838	0.650227	21.0686	0 .	4 x 45	15 q22	DENN domain containing 4A
C3orf35	428	C3orf35	C3orf35	1.68095	0.7001	2.7848	-1.36632	0.678801	22.7558	0 .	1 x 45	3 p22	chromosome 3 open reading frame 35
CTRL	429	CTRL	CTRL	4.29948	0.789949	2.78423	-2.5537	0.6397	20.488	0 .	1 x 45	16 q22	chymotrypsin like
SPTLC1P1	430	SPTLC1P1		0.814907	0.557002	2.78364	-0.814907	0.559435	16.6149	0 .	2 x 44	10 p11	serine palmitoyltransferase long chain base subunit 1 pseudogene 1
FGFRL1	431	FGFRL1	FGFRL1	2.5386	0.922332	2.78144	-2.33369	0.471135	13.1487	0 .	5 x 50	4 p16	fibroblast growth factor receptor like 1
DUSP16	432	DUSP16	DUSP16	2.33703	0.703574	2.7807	-2.33559	0.419467	11.3752	0 .	7 x 48	12 p13	dual specificity phosphatase 16
ICOSLG	433	ICOSLG	ICOSLG	5.88429	0.881734	2.77998	-2.56322	0.711733	24.9424	0 .	2 x 48	21 q22	inducible T cell costimulator ligand
EZH2	434	EZH2	EZH2	3.55701	0.852462	2.77343	-2.56073	0.541138	15.841	0 .	4 x 48	7 q36	enhancer of zeste 2 polycomb repressive complex 2 subunit
PPP1CB	435	PPP1CB	PPP1CB	6.15705	0.573292	2.7687	-1.41175	0.59934	18.4311	0 .	8 x 49	2 p23	protein phosphatase 1 catalytic subunit beta
PLK3	436	PLK3	PLK3	4.91299	0.770333	2.76573	-3.30323	0.59205	18.0847	0 .	4 x 50	1 p34	polo like kinase 3
RELB	437	RELB	RELB	6.07552	0.673117	2.76112	-2.49961	0.540423	15.8114	0 .	5 x 50	19 q13	RELB proto-oncogene, NF-kB subunit
ODCP	438	ODCP		1.1549	0.682215	2.75707	-1.09349	0.798296	32.6296	0 .	4 x 47	7 q32	ornithine decarboxylase pseudogene
SNORA41	439	SNORA41		1.54221	0.637445	2.75576	-1.54221	0.450328	12.416	0 .	5 x 48	2 q33	small nucleolar RNA, H/ACA box 41
PI4K2A	440	PI4K2A	PI4K2A	5.85213	0.92126	2.74949	-2.55088	0.813045	34.3778	0 .	1 x 49	10 q24	phosphatidylinositol 4-kinase type 2 alpha
PLIN2	441	PLIN2	PLIN2	3.80598	0.968187	2.74649	-3.2448	0.5795	17.5044	0 .	1 x 49	9 p22	perilipin 2
GTPBP4	442	GTPBP4	GTPBP4	4.60197	0.621527	2.74461	-1.40124	0.870623	43.5657	0 .	4 x 47	10 p15	GTP binding protein 4
POU3F1	443	POU3F1	POU3F1	0.520205	0.544535	2.73975	-0.520205	0.409207	11.0401	0 .	7 x 50	1 p34	POU class 3 homeobox 1
PABPC1P3	444	PABPC1P3		2.66376	0.922257	2.7379	-1.76092	0.782974	30.9853	0 .	1 x 46	X q13	poly(A) binding protein cytoplasmic 1 pseudogene 3
UBALD2	445	UBALD2	UBALD2	6.98711	0.88553	2.7349	-3.04011	0.724737	25.893	0 .	1 x 50	17 q25	UBA like domain containing 2
NUP133	446	NUP133	NUP133	4.74298	0.506438	2.73377	-1.35918	0.653506	21.2537	0 .	6 x 44	1 q42	nucleoporin 133
TIMM23	447	TIMM23	TIMM23	3.87433	0.725475	2.73371	-1.71103	0.817969	35.0032	0 .	3 x 48	10 q11	translocase of inner mitochondrial membrane 23
ABHD17B	448	ABHD17B	ABHD17B	4.12975	1.07733	2.73135	-2.89746	0.444643	12.2203	0 .	7 x 50	9 q21	abhydrolase domain containing 17B
DNAJB4	449	DNAJB4	DNAJB4	3.30821	0.666786	2.71932	-1.4714	0.620187	19.4622	0 .	4 x 50	1 p31	DnaJ heat shock protein family (Hsp40) member B4
MAP4K3	450	MAP4K3	MAP4K3	2.12885	0.827176	2.71891	-2.12885	0.435665	11.915	0 .	5 x 47	2 p22	mitogen-activated protein kinase kinase kinase kinase 3
TNFSF9	451	TNFSF9	TNFSF9	4.69967	1.03881	2.71181	-2.76551	0.554215	16.3907	0 .	2 x 50	19 p13	TNF superfamily member 9
RGPD8	452	RGPD8	RGPD8	1.66733	0.705463	2.71082	-1.66733	0.70723	24.6256	0 .	4 x 46	2 q14	RANBP2 like and GRIP domain containing 8
GALNT3	453	GALNT3	GALNT3	3.58863	0.700791	2.70735	-2.73846	0.556672	16.4958	0 .	4 x 45	2 q24	polypeptide N-acetylgalactosaminyltransferase 3
SPAG9	454	SPAG9	SPAG9	4.56762	0.565083	2.70699	-1.32253	0.694238	23.7446	0 .	6 x 45	17 q21	sperm associated antigen 9
HPDL	455	HPDL	HPDL	1.17945	0.648788	2.70406	-1.17862	0.637899	20.3906	0 .	1 x 45	1 p34	4-hydroxyphenylpyruvate dioxygenase like
STX11	456	STX11	STX11	4.07424	0.8125	2.70173	-2.15672	0.591493	18.0586	0 .	3 x 50	6 q24	syntaxin 11
KMT2C	457	KMT2C	KMT2C	4.38168	0.678177	2.69147	-1.70958	0.675504	22.5521	0 .	6 x 46	7 q36	lysine methyltransferase 2C
RINT1	458	RINT1	RINT1	4.57512	0.659634	2.69101	-1.60299	0.748483	27.7846	0 .	4 x 45	7 q22	RAD50 interactor 1
BAG3	459	BAG3	BAG3	3.70081	0.982087	2.68924	-2.56143	0.759078	28.704	0 .	1 x 49	10 q26	BCL2 associated athanogene 3
CSRNP1	460	CSRNP1	CSRNP1	6.74656	0.991147	2.68657	-4.55262	0.651466	21.1383	0 .	1 x 50	3 p22	cysteine and serine rich nuclear protein 1
MT1XP1	461	MT1XP1		2.04999	0.92764	2.68299	-2.04995	0.665417	21.944	0 .	1 x 46	1 p36	metallothionein 1X pseudogene 1
IDI2-AS1	462	IDI2-AS1		5.38332	0.989287	2.66906	-2.34077	0.771004	29.8037	0 .	1 x 48	10 p15	IDI2 antisense RNA 1
BCL3	463	BCL3	BCL3	5.15012	0.806964	2.66892	-2.44606	0.575648	17.3301	0 .	3 x 49	19 q13	BCL3 transcription coactivator
CHPT1	464	CHPT1	CHPT1	5.48153	0.880435	2.66527	-2.93882	0.619695	19.4371	0 .	3 x 48	12 q23	choline phosphotransferase 1
DNAJA1	465	DNAJA1	DNAJA1	6.69735	0.786988	2.66168	-1.938	0.747156	27.673	0 .	2 x 50	9 p21	DnaJ heat shock protein family (Hsp40) member A1
MAFG	466	MAFG	MAFG	3.67643	0.674812	2.66129	-2.11169	0.725386	25.9419	0 .	4 x 50	17 q25	MAF bZIP transcription factor G
ZNF14	467	ZNF14	ZNF14	4.67313	0.811899	2.65987	-2.2697	0.594302	18.191	0 .	1 x 46	19 p13	zinc finger protein 14
RNU6-415P	468	RNU6-415P		2.31596	0.90034	2.65735	-2.31596	0.358872	9.46487	0 .	1 x 45	15 q25	RNA, U6 small nuclear 415, pseudogene
CHKA	469	CHKA	CHKA	4.70748	0.622161	2.65718	-2.204	0.495521	14.0437	0 .	6 x 48	11 q13	choline kinase alpha
JMY	470	JMY	JMY	4.80399	0.840262	2.65523	-2.36294	0.804673	33.3638	0 .	1 x 48	5 q14	junction mediating and regulatory protein, p53 cofactor
ZCCHC8	471	ZCCHC8	ZCCHC8	4.73862	0.49383	2.65152	-1.39444	0.604337	18.6726	0 .	5 x 44	12 q24	zinc finger CCHC-type containing 8
DCAF4L1	472	DCAF4L1	DCAF4L1	1.08334	0.604471	2.6483	-0.971368	0.534102	15.5521	0 .	3 x 44	4 p13	DDB1 and CUL4 associated factor 4 like 1
NEU1	473	NEU1	NEU1	4.85092	0.741774	2.64608	-1.73519	0.497285	14.1101	0 .	5 x 50	CHR_HSCHR6_MHC_DBB_CTG1 p21	neuraminidase 1
RAPGEFL1	474	RAPGEFL1	RAPGEFL1	1.74945	0.651555	2.64513	-1.74945	0.603264	18.6205	0 .	4 x 45	17 q21	Rap guanine nucleotide exchange factor like 1
EIF4E	475	EIF4E	EIF4E	2.93827	0.588163	2.64381	-2.28671	0.801194	32.9594	0 .	8 x 50	4 q23	eukaryotic translation initiation factor 4E
SNHG17	476	SNHG17		4.93554	0.613107	2.63402	-1.55595	0.724714	25.8912	0 .	4 x 48	20 q11	small nucleolar RNA host gene 17
OTUB2	477	OTUB2	OTUB2	0.844263	0.459715	2.63333	-0.806863	0.665474	21.9474	0 .	2 x 45	CHR_HSCHR14_7_CTG1 q32	OTU deubiquitinase, ubiquitin aldehyde binding 2
EIF4A3	478	EIF4A3	EIF4A3	5.79252	0.602926	2.63299	-1.58341	0.495569	14.0455	0 .	7 x 50	17 q25	eukaryotic translation initiation factor 4A3
CHORDC1	479	CHORDC1	CHORDC1	4.02539	0.62562	2.63206	-2.67581	0.657296	21.4703	0 .	6 x 47	11 q14	cysteine and histidine rich domain containing 1
DHX9P1	480	DHX9P1		0.55087	0.509138	2.62776	-0.550869	0.585775	17.7921	0 .	1 x 44	13 q22	DEAH-box helicase 9 pseudogene 1
SYCP3	481	SYCP3	SYCP3	2.69568	0.74747	2.62577	-1.97332	0.669232	22.1714	0 .	3 x 47	12 q23	synaptonemal complex protein 3
HIPK1	482	HIPK1	HIPK1	5.02017	0.61101	2.62395	-1.45361	0.768599	29.576	0 .	5 x 49	1 p13	homeodomain interacting protein kinase 1
PIGA	483	PIGA	PIGA	4.49527	0.72762	2.6234	-1.71019	0.818531	35.076	0 .	1 x 48	X p22	phosphatidylinositol glycan anchor biosynthesis class A
SLC5A6	484	SLC5A6	SLC5A6	4.84636	0.568703	2.62294	-1.66347	0.678061	22.7098	0 .	5 x 47	2 p23	solute carrier family 5 member 6
CHRM4	485	CHRM4	CHRM4	1.61673	0.634665	2.62184	-1.61536	0.564523	16.8362	0 .	1 x 46	11 p11	cholinergic receptor muscarinic 4
LRRC70	486	LRRC70	LRRC70	2.81578	0.783508	2.61946	-2.44834	0.741944	27.2416	0 .	1 x 46	5 q12	leucine rich repeat containing 70
SNORA34	487	SNORA34		2.93276	0.94952	2.61744	-2.66475	0.648784	20.9878	0 .	1 x 48
ABCF1	488	ABCF1	ABCF1	5.31413	0.619073	2.61503	-1.66404	0.569412	17.0515	0 .	6 x 49	CHR_HSCHR6_MHC_QBL_CTG1 p21	ATP binding cassette subfamily F member 1
CHD4	489	CHD4	CHD4	6.40806	0.676996	2.61443	-1.40773	0.499057	14.177	0 .	7 x 46	12 p13	chromodomain helicase DNA binding protein 4
CSNK1D	490	CSNK1D	CSNK1D	6.01876	0.563079	2.61394	-1.29053	0.595002	18.2241	0 .	7 x 45	17 q25	casein kinase 1 delta
IDI1	491	IDI1	IDI1	6.86837	0.880231	2.61015	-2.39682	0.853525	40.3247	0 .	1 x 49	10 p15	isopentenyl-diphosphate delta isomerase 1
NDUFAF5	492	NDUFAF5	NDUFAF5	3.4402	0.77144	2.60971	-2.15134	0.826411	36.1304	0 .	1 x 46	20 p12	NADH:ubiquinone oxidoreductase complex assembly factor 5
SPATA2	493	SPATA2	SPATA2	3.33697	0.753837	2.6073	-1.71743	0.850383	39.786	0 .	1 x 50	20 q13	spermatogenesis associated 2
HMGCS1	494	HMGCS1	HMGCS1	4.75502	0.642898	2.60516	-1.43818	0.584016	17.711	0 .	6 x 50	5 p12	3-hydroxy-3-methylglutaryl-CoA synthase 1
KLHL15	495	KLHL15	KLHL15	4.28425	0.81462	2.60319	-2.21061	0.617344	19.3178	0 .	1 x 50	X p22	kelch like family member 15
ZNF724P	496	ZNF724P		2.04878	0.64699	2.60303	-1.55043	0.652304	21.1856	0 .	3 x 45
SBDS	497	SBDS	SBDS	8.03077	0.874719	2.59918	-3.0134	0.661156	21.6938	0 .	1 x 47	7 q11	SBDS ribosome maturation factor
RAPGEF2	498	RAPGEF2	RAPGEF2	4.85866	0.897222	2.59813	-3.32762	0.701379	24.223	0 .	1 x 46	4 q32	Rap guanine nucleotide exchange factor 2
SLC39A8	499	SLC39A8	SLC39A8	1.86046	0.722793	2.59306	-1.86046	0.375907	9.98615	0 .	8 x 49	4 q24	solute carrier family 39 member 8
DCTN6	500	DCTN6	DCTN6	4.51775	0.730582	2.58955	-1.934	0.794671	32.2259	0 .	1 x 47	8 p12	dynactin subunit 6
RBM38	501	RBM38	RBM38	8.63372	0.779588	2.58205	-2.16899	0.732329	26.4744	0 .	2 x 48	20 q13	RNA binding motif protein 38
SUPV3L1	502	SUPV3L1	SUPV3L1	5.18732	0.723598	2.58008	-1.80178	0.842546	38.5073	0 .	1 x 46	10 q22	Suv3 like RNA helicase
SOD2	503	SOD2	SOD2	3.73718	0.6254	2.57297	-1.53063	0.566009	16.9014	0 .	6 x 50	6 q25	superoxide dismutase 2
CCDC47	504	CCDC47	CCDC47	4.53137	0.679592	2.5721	-1.63374	0.456777	12.6402	0 .	8 x 47	17 q23	coiled-coil domain containing 47
TP53BP2	505	TP53BP2	TP53BP2	4.72154	0.686127	2.55942	-2.18389	0.887309	47.3635	0 .	3 x 49	1 q41	tumor protein p53 binding protein 2
PTP4A1	506	PTP4A1	PTP4A1	6.54895	0.755008	2.5569	-2.70693	0.634288	20.1971	0 .	1 x 50	6 q12	protein tyrosine phosphatase 4A1
NKAP	507	NKAP	NKAP	3.70834	0.489082	2.55653	-1.23907	0.696126	23.8698	0 .	7 x 46	X q24	NFKB activating protein
NFE2L2	508	NFE2L2	NFE2L2	4.58114	0.560341	2.55629	-1.43186	0.697641	23.9709	0 .	7 x 50	2 q31	nuclear factor, erythroid 2 like 2
PPRC1	509	PPRC1	PPRC1	4.20678	0.504515	2.55574	-2.46457	0.636755	20.329	0 .	6 x 48	10 q24	PPARG related coactivator 1
UBE2FP1	510	UBE2FP1		3.03662	0.819551	2.55513	-1.9603	0.747515	27.7031	0 .	1 x 47	3 p22	UBE2F pseudogene 1
DNAJC2	511	DNAJC2	DNAJC2	4.68053	0.737192	2.54847	-3.43563	0.773513	30.0445	0 .	1 x 46	7 q22	DnaJ heat shock protein family (Hsp40) member C2
DBNDD2	512	DBNDD2	DBNDD2	1.68468	0.652815	2.5405	-1.47421	0.580128	17.533	0 .	6 x 50	20 q13	dysbindin domain containing 2
CYTIP	513	CYTIP	CYTIP	6.83357	0.756259	2.53995	-2.17224	0.680097	22.8366	0 .	1 x 49	2 q24	cytohesin 1 interacting protein
ZEB1	514	ZEB1	ZEB1	4.96084	0.646287	2.53359	-3.01121	0.611361	19.018	0 .	4 x 45	10 p11	zinc finger E-box binding homeobox 1
RN7SL731P	515	RN7SL731P		0.922586	0.617193	2.53326	-0.922586	0.435574	11.9119	0 .	7 x 50	1 p36	RNA, 7SL, cytoplasmic 731, pseudogene
PHKG1	516	PHKG1	PHKG1	1.79547	0.656774	2.53225	-1.79547	0.63741	20.3642	0 .	4 x 44	7 p11	phosphorylase kinase catalytic subunit gamma 1
PELI1	517	PELI1	PELI1	8.25678	0.956875	2.52877	-4.30507	0.645355	20.7973	0 .	1 x 46	2 p14	pellino E3 ubiquitin protein ligase 1
TMEM184B	518	TMEM184B	TMEM184B	2.83464	0.61925	2.52321	-1.31305	0.572846	17.2044	0 .	6 x 48	22 q13	transmembrane protein 184B
SAT1	519	SAT1	SAT1	8.07016	0.864175	2.52159	-2.59333	0.745548	27.5387	0 .	2 x 50	X p22	spermidine/spermine N1-acetyltransferase 1
PLEKHB2	520	PLEKHB2	PLEKHB2	4.79538	0.620694	2.52033	-1.63856	0.572302	17.1801	0 .	7 x 50	2 q21	pleckstrin homology domain containing B2
ARFGEF2	521	ARFGEF2	ARFGEF2	5.53249	0.54725	2.51988	-1.43296	0.709572	24.7896	0 .	5 x 45	20 q13	ADP ribosylation factor guanine nucleotide exchange factor 2
ADORA2A-AS1	522	ADORA2A-AS1		1.7653	0.543958	2.51782	-1.45024	0.555496	16.4454	0 .	5 x 48	22 q11	ADORA2A antisense RNA 1
WRN	523	WRN	WRN	3.59365	0.694356	2.51743	-2.92108	0.746806	27.6436	0 .	2 x 44	8 p12	WRN RecQ like helicase
FBXO10	524	FBXO10	FBXO10	4.33716	0.757556	2.51369	-2.1935	0.560512	16.6615	0 .	6 x 47	9 p13	F-box protein 10
IL6ST	525	IL6ST	IL6ST	4.48007	0.979176	2.51346	-3.44798	0.741694	27.2213	0 .	1 x 48	5 q11	interleukin 6 signal transducer
RHEB	526	RHEB	RHEB	4.38982	0.657328	2.5095	-1.57906	0.755482	28.3862	0 .	6 x 50	7 q36	Ras homolog, mTORC1 binding
RYBP	527	RYBP	RYBP	4.43752	0.742308	2.50726	-2.26522	0.722807	25.7483	0 .	7 x 49	3 p13	RING1 and YY1 binding protein
UBALD1	528	UBALD1	UBALD1	3.5773	0.699466	2.49736	-2.15604	0.615271	19.2133	0 .	1 x 47	16 p13	UBA like domain containing 1
EAF1	529	EAF1	EAF1	4.8696	0.659411	2.49506	-1.81444	0.757237	28.5405	0 .	1 x 48	3 p25	ELL associated factor 1
WHAMM	530	WHAMM	WHAMM	6.23501	0.888595	2.49422	-2.24505	0.781057	30.7903	0 .	1 x 47	15 q25	WASP homolog associated with actin, golgi membranes and microtubules
UBXN2A	531	UBXN2A	UBXN2A	3.00678	0.538679	2.48594	-1.5689	0.572305	17.1802	0 .	8 x 50	2 p23	UBX domain protein 2A
RPS6KB1	532	RPS6KB1	RPS6KB1	4.84586	0.636437	2.485	-2.01978	0.754754	28.3226	0 .	6 x 47	17 q23	ribosomal protein S6 kinase B1
RPL36AP15	533	RPL36AP15		1.26518	0.592739	2.48306	-1.26518	0.491963	13.9105	0 .	7 x 46	2 p16	ribosomal protein L36a pseudogene 15
SNORA67	534	SNORA67		2.90746	0.716	2.47919	-2.36237	0.654511	21.3109	0 .	1 x 47	17 p13	small nucleolar RNA, H/ACA box 67
SNORA36A	535	SNORA36A		2.36124	0.717249	2.47843	-2.36124	0.505387	14.418	0 .	1 x 44	X q28	small nucleolar RNA, H/ACA box 36A
LAMTOR5-AS1	536	LAMTOR5-AS1		1.86447	0.6031	2.47796	-1.20319	0.577466	17.4121	0 .	2 x 45	1 p13	LAMTOR5 antisense RNA 1
FTH1P16	537	FTH1P16		1.51143	0.549129	2.47317	-1.29496	0.593749	18.1649	0 .	3 x 45	11 q14	ferritin heavy chain 1 pseudogene 16
MPZL3	538	MPZL3	MPZL3	2.38229	0.668943	2.47245	-2.38225	0.446037	12.2681	0 .	7 x 47	11 q23	myelin protein zero like 3
EAF1-AS1	539	EAF1-AS1		3.51497	0.661476	2.46693	-1.72983	0.786194	31.3178	0 .	1 x 48	3 p25	EAF1 antisense RNA 1
POLR1C	540	POLR1C	POLR1C	4.41447	0.644652	2.46384	-1.53784	0.708479	24.7129	0 .	4 x 47	6 p21	RNA polymerase I and III subunit C
SCARNA12	541	SCARNA12		4.52116	0.731934	2.4605	-2.49037	0.405728	10.9277	0 .	3 x 44	12 p13	small Cajal body-specific RNA 12
LOH12CR1	542	LOH12CR1		2.87178	0.607418	2.4526	-1.59231	0.524004	15.1452	0 .	6 x 50
AAED1	543	AAED1		4.79802	0.713528	2.44947	-2.53605	0.68436	23.1051	0 .	3 x 50
APOLD1	544	APOLD1	APOLD1	4.72308	0.63566	2.44687	-1.86617	0.819682	35.2261	0 .	2 x 48	12 p13	apolipoprotein L domain containing 1
PPP1R15B	545	PPP1R15B	PPP1R15B	6.53208	0.620635	2.44521	-1.87514	0.614733	19.1863	0 .	1 x 50	1 q32	protein phosphatase 1 regulatory subunit 15B
B3GNT4	546	B3GNT4	B3GNT4	3.46395	0.678623	2.44454	-1.4465	0.816282	34.7864	0 .	4 x 48	12 q24	UDP-GlcNAc:betaGal beta-1,3-N-acetylglucosaminyltransferase 4
TCFL5	547	TCFL5	TCFL5	4.25161	0.81732	2.44402	-2.64549	0.478877	13.4284	0 .	6 x 46	20 q13	transcription factor like 5
LINC00852	548	LINC00852		3.44706	0.643355	2.44269	-2.01999	0.466845	12.9954	0 .	3 x 44	3 p25	long intergenic non-protein coding RNA 852
SPATA2L	549	SPATA2L	SPATA2L	2.76725	0.774498	2.43835	-2.05127	0.4359	11.9229	0 .	5 x 50	16 q24	spermatogenesis associated 2 like
CWC25	550	CWC25	CWC25	5.198	0.654115	2.43754	-1.68801	0.763353	29.0898	0 .	4 x 49	CHR_HSCHR17_7_CTG4 q12	CWC25 spliceosome associated protein homolog
URB2	551	URB2	URB2	3.11463	0.552091	2.43712	-2.41419	0.73543	26.718	0 .	8 x 50	1 q42	URB2 ribosome biogenesis homolog
USP8	552	USP8	USP8	5.73039	0.645056	2.43518	-2.13227	0.734755	26.6646	0 .	4 x 45	15 q21	ubiquitin specific peptidase 8
CCNYL1	553	CCNYL1	CCNYL1	4.56008	0.521898	2.43345	-1.39282	0.604452	18.6782	0 .	7 x 48	2 q33	cyclin Y like 1
ZNF367	554	ZNF367	ZNF367	2.73102	0.67688	2.43255	-1.55965	0.617569	19.3292	0 .	1 x 47	9 q22	zinc finger protein 367
C22orf24	555	C22orf24	C22orf24	1.49798	0.617158	2.42949	-1.32767	0.531407	15.4426	0 .	1 x 45	22 q12	chromosome 22 open reading frame 24
AMIGO3	556	AMIGO3	AMIGO3	4.57404	0.724044	2.42942	-2.07771	0.670163	22.2274	0 .	2 x 45	3 p21	adhesion molecule with Ig like domain 3
FAM115C	557	FAM115C		2.48061	0.739952	2.42192	-2.33998	0.694338	23.7512	0 .	4 x 47
FAM53C	558	FAM53C	FAM53C	5.49665	0.712881	2.42168	-2.08118	0.658071	21.5149	0 .	1 x 50	5 q31	family with sequence similarity 53 member C
SNORA3	559	SNORA3		1.6291	0.667557	2.42119	-1.6291	0.507314	14.4919	0 .	1 x 44
ZC3H12A	560	ZC3H12A	ZC3H12A	5.72559	0.737502	2.41686	-2.21074	0.443635	12.1858	0 .	4 x 50	1 p34	zinc finger CCCH-type containing 12A
SLC9A6	561	SLC9A6	SLC9A6	3.73719	0.540608	2.41647	-1.08383	0.610839	18.992	0 .	8 x 47	X q26	solute carrier family 9 member A6
CCDC96	562	CCDC96	CCDC96	3.02987	0.79128	2.41489	-2.15909	0.502822	14.3199	0 .	1 x 47	4 p16	coiled-coil domain containing 96
TIPARP	563	TIPARP	TIPARP	4.96271	0.761903	2.41352	-1.99198	0.542702	15.9059	0 .	1 x 50	3 q25	TCDD inducible poly(ADP-ribose) polymerase
RAB22A	564	RAB22A	RAB22A	3.45357	0.555131	2.41241	-1.33166	0.709581	24.7902	0 .	7 x 49	20 q13	RAB22A, member RAS oncogene family
RNF11	565	RNF11	RNF11	5.34061	0.716178	2.4111	-2.38319	0.719613	25.5118	0 .	3 x 50	1 p32	ring finger protein 11
RCN2	566	RCN2	RCN2	5.17566	0.712861	2.40984	-2.06255	0.757539	28.5672	0 .	5 x 49	15 q24	reticulocalbin 2
RNU1-103P	567	RNU1-103P		1.41601	0.617536	2.40676	-1.41601	0.500806	14.2433	0 .	7 x 45	16 q24	RNA, U1 small nuclear 103, pseudogene
GMPPB	568	GMPPB	GMPPB	4.57783	0.726413	2.40549	-2.02304	0.665919	21.9738	0 .	2 x 45	3 p21	GDP-mannose pyrophosphorylase B
RNMT	569	RNMT	RNMT	5.65746	0.631429	2.40283	-1.72099	0.826298	36.1148	0 .	1 x 47	18 p11	RNA guanine-7 methyltransferase
C1R	570	C1R	C1R	1.52229	0.689833	2.40052	-1.2567	0.679396	22.7929	0 .	1 x 46	12 p13	complement C1r
TMED6	571	TMED6	TMED6	2.11393	0.68778	2.40038	-2.11393	0.425774	11.5837	0 .	2 x 44	16 q22	transmembrane p24 trafficking protein 6
PRDM4	572	PRDM4	PRDM4	6.27983	0.62219	2.40032	-1.53778	0.672634	22.3768	0 .	3 x 47	12 q23	PR/SET domain 4
HMGB3P24	573	HMGB3P24		1.3153	0.655808	2.39375	-1.31467	0.552918	16.3354	0 .	5 x 44	9 p13	high mobility group box 3 pseudogene 24
TIGD3	574	TIGD3	TIGD3	2.44629	0.742766	2.39221	-1.93344	0.606308	18.7688	0 .	4 x 48	11 q13	tigger transposable element derived 3
CHUK	575	CHUK	CHUK	3.55547	0.516687	2.39147	-1.78349	0.703262	24.3515	0 .	7 x 47	10 q24	component of inhibitor of nuclear factor kappa B kinase complex
ADCY4	576	ADCY4	ADCY4	1.54542	0.636593	2.38874	-1.47168	0.465926	12.9627	0 .	4 x 44	14 q12	adenylate cyclase 4
RNF103	577	RNF103	RNF103	5.02769	0.728749	2.3884	-1.81833	0.791597	31.8911	0 .	1 x 47	2 p11	ring finger protein 103
TMEM62	578	TMEM62	TMEM62	4.83066	0.540768	2.38419	-1.40356	0.701064	24.2017	0 .	5 x 46	15 q15	transmembrane protein 62
GMEB2	579	GMEB2	GMEB2	5.00664	0.734923	2.38124	-2.27084	0.786333	31.3323	0 .	3 x 47	20 q13	glucocorticoid modulatory element binding protein 2
RIPK2	580	RIPK2	RIPK2	4.71351	0.730655	2.38065	-2.14956	0.780617	30.7459	0 .	1 x 50	8 q21	receptor interacting serine/threonine kinase 2
FAM210A	581	FAM210A	FAM210A	2.90239	0.529286	2.37342	-1.49602	0.451819	12.4676	0 .	8 x 49	18 p11	family with sequence similarity 210 member A
IRAK2	582	IRAK2	IRAK2	3.52466	0.769613	2.37219	-1.58783	0.487069	13.7288	0 .	6 x 50	3 p25	interleukin 1 receptor associated kinase 2
BRAP	583	BRAP	BRAP	4.51992	0.562986	2.37054	-1.8876	0.808957	33.8752	0 .	5 x 48	12 q24	BRCA1 associated protein
ATP6V0C	584	ATP6V0C	ATP6V0C	7.23335	0.726313	2.37018	-2.27144	0.583957	17.7083	0 .	4 x 50	16 p13	ATPase H+ transporting V0 subunit c
TMEM57	585	TMEM57		4.49159	0.615434	2.36951	-1.77326	0.788578	31.5684	0 .	5 x 46
LMNB1	586	LMNB1	LMNB1	3.92243	0.625037	2.36839	-2.70784	0.452163	12.4795	0 .	7 x 50	5 q23	lamin B1
USP42	587	USP42	USP42	3.37956	0.679226	2.36744	-1.65207	0.886209	47.0894	0 .	3 x 47	7 p22	ubiquitin specific peptidase 42
MOB1B	588	MOB1B	MOB1B	3.89391	0.639363	2.36666	-1.93835	0.528782	15.3366	0 .	6 x 46	4 q13	MOB kinase activator 1B
ZNF570	589	ZNF570	ZNF570	2.82372	0.615904	2.36265	-2.30597	0.690107	23.4742	0 .	6 x 47	19 q13	zinc finger protein 570
RLF	590	RLF	RLF	5.42674	0.715835	2.35929	-2.07968	0.830219	36.6634	0 .	1 x 47	1 p34	rearranged L-myc fusion
TMEM86A	591	TMEM86A	TMEM86A	0.814972	0.618986	2.35756	-0.814972	0.416637	11.2823	0 .	7 x 46	11 p15	transmembrane protein 86A
ZNF212	592	ZNF212	ZNF212	4.04915	0.618401	2.35729	-1.7384	0.606271	18.767	0 .	5 x 44	7 q36	zinc finger protein 212
SPTY2D1-AS1	593	SPTY2D1-AS1		3.08564	0.734395	2.35407	-2.07149	0.71175	24.9436	0 .	1 x 50
DIABLO	594	DIABLO	DIABLO	4.5793	0.619696	2.35361	-1.45966	0.820682	35.3576	0 .	4 x 49	12 q24	diablo IAP-binding mitochondrial protein
FEM1C	595	FEM1C	FEM1C	5.24667	0.808877	2.35234	-2.18566	0.754428	28.2942	0 .	1 x 47	5 q22	fem-1 homolog C
GZF1	596	GZF1	GZF1	4.21775	0.707336	2.34884	-1.79615	0.792845	32.0262	0 .	1 x 49	20 p11	GDNF inducible zinc finger protein 1
NUP98	597	NUP98	NUP98	5.10546	0.588879	2.34614	-1.30533	0.737403	26.8749	0 .	6 x 46	11 p15	nucleoporin 98
SNHG15	598	SNHG15		4.82685	0.794959	2.345	-2.09491	0.70965	24.7951	0 .	1 x 50	7 p13	small nucleolar RNA host gene 15
PPIL4	599	PPIL4	PPIL4	5.48168	0.697346	2.34366	-1.84964	0.827718	36.3115	0 .	1 x 46	6 q25	peptidylprolyl isomerase like 4
MAPK6	600	MAPK6	MAPK6	4.49345	0.701564	2.34173	-1.87407	0.787167	31.4196	0 .	1 x 49	15 q21	mitogen-activated protein kinase 6
PSME4	601	PSME4	PSME4	5.0928	0.602866	2.33978	-1.52625	0.614316	19.1654	0 .	5 x 46	2 p16	proteasome activator subunit 4
MNT	602	MNT	MNT	3.60798	0.593117	2.33629	-2.44386	0.515811	14.8217	0 .	6 x 50	17 p13	MAX network transcriptional repressor
CLK1	603	CLK1	CLK1	8.40792	0.81092	2.33623	-2.49085	0.748538	27.7892	0 .	1 x 47	2 q33	CDC like kinase 1
FTH1P1	604	FTH1P1		1.62493	0.753345	2.33447	-1.62459	0.612732	19.0862	0 .	1 x 44	1 p34	ferritin heavy chain 1 pseudogene 1
GRWD1	605	GRWD1	GRWD1	3.31065	0.578797	2.33377	-1.962	0.637649	20.3771	0 .	7 x 50	19 q13	glutamate rich WD repeat containing 1
BACH1	606	BACH1	BACH1	5.84646	0.912554	2.33305	-2.67835	0.750931	27.9925	0 .	1 x 49	21 q21	BTB domain and CNC homolog 1
NAF1	607	NAF1	NAF1	3.51972	0.649371	2.33295	-1.68988	0.899405	50.6519	0 .	1 x 47	4 q32	nuclear assembly factor 1 ribonucleoprotein
MXD1	608	MXD1	MXD1	4.36392	0.582498	2.33295	-1.76005	0.61966	19.4353	0 .	3 x 48	2 p13	MAX dimerization protein 1
STAM	609	STAM	STAM	6.19642	0.825317	2.33291	-2.89259	0.593054	18.1321	0 .	1 x 46	10 p12	signal transducing adaptor molecule
NLGN3	610	NLGN3	NLGN3	1.94864	0.774178	2.33257	-1.94864	0.713549	25.0719	0 .	4 x 45	X q13	neuroligin 3
ZC3HAV1	611	ZC3HAV1	ZC3HAV1	6.11076	0.494008	2.32751	-1.50486	0.674508	22.491	0 .	8 x 47	7 q34	zinc finger CCCH-type containing, antiviral 1
SNRPGP2	612	SNRPGP2		2.63312	0.739386	2.32542	-2.26988	0.565997	16.9008	0 .	8 x 50	18 q21	small nuclear ribonucleoprotein polypeptide G pseudogene 2
GMNN	613	GMNN	GMNN	2.44558	0.680344	2.32443	-2.10299	0.694692	23.7747	0 .	5 x 50	6 p22	geminin DNA replication inhibitor
PNO1	614	PNO1	PNO1	4.72407	0.736797	2.32136	-1.87189	0.836775	37.6204	0 .	1 x 49	2 p14	partner of NOB1 homolog
HMGCR	615	HMGCR	HMGCR	4.0619	0.5675	2.31971	-1.53432	0.675383	22.5447	0 .	6 x 50	5 q13	3-hydroxy-3-methylglutaryl-CoA reductase
MEPCE	616	MEPCE	MEPCE	5.69755	0.545564	2.31902	-1.29254	0.441606	12.1165	0 .	7 x 50	7 q22	methylphosphate capping enzyme
CCPG1	617	CCPG1	CCPG1	3.92476	0.602701	2.31637	-1.64655	0.733195	26.5421	0 .	7 x 47	15 q21	cell cycle progression 1
TBC1D15	618	TBC1D15	TBC1D15	4.76818	0.691707	2.31553	-1.99027	0.836419	37.5672	0 .	5 x 48	12 q21	TBC1 domain family member 15
RNF138	619	RNF138	RNF138	6.06374	0.65034	2.31461	-1.84342	0.773468	30.0401	0 .	2 x 49	18 q12	ring finger protein 138
ARIH1	620	ARIH1	ARIH1	5.43208	0.604199	2.31343	-1.3698	0.833077	37.0743	0 .	5 x 47	15 q24	ariadne RBR E3 ubiquitin protein ligase 1
IFNGR1	621	IFNGR1	IFNGR1	5.48356	0.810354	2.30892	-2.51096	0.706222	24.5556	0 .	4 x 48	6 q23	interferon gamma receptor 1
MASTL	622	MASTL	MASTL	4.2672	0.818551	2.30499	-2.14786	0.764579	29.2022	0 .	1 x 48	10 p12	microtubule associated serine/threonine kinase like
UTP15	623	UTP15	UTP15	4.15809	0.709973	2.30361	-1.51271	0.840116	38.1286	0 .	1 x 46	5 q13	UTP15 small subunit processome component
ARPC5L	624	ARPC5L	ARPC5L	5.10336	0.610112	2.30325	-1.62955	0.472549	13.1995	0 .	4 x 45	9 q33	actin related protein 2/3 complex subunit 5 like
TMEM38B	625	TMEM38B	TMEM38B	3.15432	0.616583	2.30007	-1.51942	0.574862	17.2947	0 .	8 x 49	9 q31	transmembrane protein 38B
RCOR1	626	RCOR1	RCOR1	4.14533	0.523317	2.29843	-2.62025	0.56671	16.9322	0 .	7 x 48	14 q32	REST corepressor 1
ZNF669	627	ZNF669	ZNF669	4.65947	0.756592	2.29794	-2.31841	0.580741	17.5609	0 .	1 x 48	1 q44	zinc finger protein 669
SYS1	628	SYS1	SYS1	3.26644	0.553052	2.29647	-1.78604	0.409086	11.0362	0 .	8 x 50	20 q13	SYS1 golgi trafficking protein
MCM6	629	MCM6	MCM6	3.69401	0.607669	2.29606	-1.54179	0.622743	19.593	0 .	8 x 48	2 q21	minichromosome maintenance complex component 6
SLC3A2	630	SLC3A2	SLC3A2	6.15688	0.65285	2.29375	-2.36116	0.622113	19.5607	0 .	3 x 50	11 q12	solute carrier family 3 member 2
SNORA52	631	SNORA52		3.39005	0.886482	2.29211	-2.63406	0.459484	12.7351	0 .	1 x 44	11 p15	small nucleolar RNA, H/ACA box 52
EFCAB12	632	EFCAB12	EFCAB12	2.31817	0.827651	2.28893	-2.0434	0.490056	13.8395	0 .	4 x 45	3 q21	EF-hand calcium binding domain 12
SLC9A1	633	SLC9A1	SLC9A1	3.45907	0.583286	2.28793	-2.14239	0.512126	14.6779	0 .	6 x 49	1 p36	solute carrier family 9 member A1
IRF2BP2	634	IRF2BP2	IRF2BP2	6.08004	0.620085	2.28669	-2.88361	0.514203	14.7588	0 .	4 x 50	1 q42	interferon regulatory factor 2 binding protein 2
BACH1-IT1	635	BACH1-IT1		1.47023	0.62797	2.28635	-1.34359	0.670503	22.2478	0 .	6 x 47	21 q21	BACH1 intronic transcript 1
RN7SL800P	636	RN7SL800P		1.30986	0.667232	2.28256	-1.30986	0.572102	17.1712	0 .	5 x 47	17 q23	RNA, 7SL, cytoplasmic 800, pseudogene
ATP13A3	637	ATP13A3	ATP13A3	4.63458	0.579192	2.27987	-2.44382	0.574733	17.2889	0 .	7 x 45	3 q29	ATPase 13A3
RN7SL650P	638	RN7SL650P		2.46062	0.780703	2.27712	-2.37182	0.678383	22.7298	0 .	1 x 44	14 q11	RNA, 7SL, cytoplasmic 650, pseudogene
LRIG1	639	LRIG1	LRIG1	3.40731	0.63101	2.27653	-1.83192	0.359941	9.49725	0 .	8 x 47	3 p14	leucine rich repeats and immunoglobulin like domains 1
CEP152	640	CEP152	CEP152	2.60026	0.603736	2.27627	-1.88194	0.629406	19.939	0 .	6 x 44	15 q21	centrosomal protein 152
HMGB3	641	HMGB3	HMGB3	2.69799	0.972546	2.27448	-2.57857	0.503754	14.3555	0 .	1 x 47	X q28	high mobility group box 3
SLC15A4	642	SLC15A4	SLC15A4	4.63449	0.652899	2.27388	-3.5098	0.428787	11.6841	0 .	7 x 48	12 q24	solute carrier family 15 member 4
GOLGA4	643	GOLGA4	GOLGA4	4.28459	0.778224	2.2722	-4.00028	0.629743	19.9567	0 .	5 x 46	3 p22	golgin A4
NOL10	644	NOL10	NOL10	4.01748	0.478314	2.27074	-1.1134	0.693381	23.6882	0 .	7 x 48	2 p25	nucleolar protein 10
RAB11FIP1	645	RAB11FIP1	RAB11FIP1	5.94052	0.757933	2.26734	-1.80846	0.630231	19.9823	0 .	1 x 47	8 p11	RAB11 family interacting protein 1
KIF9	646	KIF9	KIF9	1.44963	0.494368	2.26461	-1.05147	0.704794	24.4568	0 .	5 x 50	3 p21	kinesin family member 9
WBP11	647	WBP11	WBP11	7.15898	0.637034	2.25952	-1.49832	0.855464	40.6652	0 .	2 x 48	12 p12	WW domain binding protein 11
SNORA45	648	SNORA45		3.34124	0.947105	2.25502	-3.10491	0.454437	12.5586	0 .	1 x 45
CXorf40B	649	CXorf40B	CXorf40B	4.59299	0.586166	2.25365	-1.60355	0.557801	16.5444	0 .	6 x 44	X q28	chromosome X open reading frame 40B
NFKBIB	650	NFKBIB	NFKBIB	5.21667	0.646563	2.25005	-2.14175	0.705586	24.5115	0 .	4 x 49	19 q13	NFKB inhibitor beta
SPTY2D1	651	SPTY2D1	SPTY2D1	4.36077	0.743799	2.2495	-2.01559	0.706018	24.5415	0 .	1 x 50	11 p15	SPT2 chromatin protein domain containing 1
NECAP1	652	NECAP1	NECAP1	5.67255	0.698642	2.24927	-1.63834	0.814884	34.6087	0 .	1 x 47	12 p13	NECAP endocytosis associated 1
TXLNG	653	TXLNG	TXLNG	4.84452	0.650395	2.24617	-1.37925	0.521859	15.06	0 .	8 x 48	X p22	taxilin gamma
RNU1-100P	654	RNU1-100P		0.810336	0.591965	2.24569	-0.810336	0.501435	14.2672	0 .	1 x 44	3 q23	RNA, U1 small nuclear 100, pseudogene
SGTB	655	SGTB	SGTB	4.24709	0.739857	2.24553	-2.29368	0.574973	17.2997	0 .	1 x 45	5 q12	small glutamine rich tetratricopeptide repeat containing beta
AKR7L	656	AKR7L	AKR7L	1.18647	0.514222	2.24511	-1.18203	0.640916	20.554	0 .	4 x 44	1 p36	aldo-keto reductase family 7 like (gene/pseudogene)
PGBD1	657	PGBD1	PGBD1	2.79872	0.625406	2.24504	-1.52479	0.61588	19.244	0 .	4 x 44	6 p22	piggyBac transposable element derived 1
ATAD2	658	ATAD2	ATAD2	3.9432	0.69607	2.24317	-1.93629	0.782749	30.9623	0 .	1 x 45	8 q24	ATPase family AAA domain containing 2
MAP3K2	659	MAP3K2	MAP3K2	5.71631	0.585361	2.2384	-2.7012	0.718287	25.4146	0 .	4 x 46	2 q14	mitogen-activated protein kinase kinase kinase 2
DZANK1	660	DZANK1	DZANK1	2.13594	0.576234	2.23731	-1.71766	0.564923	16.8537	0 .	7 x 45	20 p11	double zinc ribbon and ankyrin repeat domains 1
RGS17P1	661	RGS17P1		3.21705	0.789117	2.23378	-2.53853	0.491023	13.8754	0 .	1 x 44	13 q14	regulator of G protein signaling 17 pseudogene 1
RPL29P14	662	RPL29P14		1.0167	0.568024	2.233	-1.0167	0.468401	13.0509	0 .	2 x 44	5 q32	ribosomal protein L29 pseudogene 14
RAB8B	663	RAB8B	RAB8B	6.10431	0.718461	2.23277	-1.97762	0.755902	28.423	0 .	7 x 50	15 q22	RAB8B, member RAS oncogene family
OR7M1P	664	OR7M1P		1.02756	0.615284	2.23154	-1.02756	0.484819	13.6458	0 .	4 x 44	10 q26	olfactory receptor family 7 subfamily M member 1 pseudogene
RBM15	665	RBM15	RBM15	5.27332	0.655744	2.22896	-1.93124	0.670391	22.2411	0 .	1 x 47	1 p13	RNA binding motif protein 15
SRSF10	666	SRSF10	SRSF10	4.15395	0.6453	2.22854	-2.281	0.512035	14.6744	0 .	1 x 44	1 p36	serine and arginine rich splicing factor 10
DDX27	667	DDX27	DDX27	5.84094	0.542949	2.22777	-2.2117	0.702789	24.3192	0 .	5 x 46	20 q13	DEAD-box helicase 27
TSC22D2	668	TSC22D2	TSC22D2	3.45008	0.538448	2.2276	-1.80353	0.734411	26.6375	0 .	5 x 50	3 q25	TSC22 domain family member 2
PIK3C2B	669	PIK3C2B	PIK3C2B	2.63768	0.78985	2.22689	-1.93499	0.463689	12.8834	0 .	6 x 47	1 q32	phosphatidylinositol-4-phosphate 3-kinase catalytic subunit type 2 beta
SAR1A	670	SAR1A	SAR1A	5.34051	0.719777	2.22628	-1.76867	0.882669	46.2318	0 .	1 x 47	10 q22	secretion associated Ras related GTPase 1A
CTPS1	671	CTPS1	CTPS1	2.54906	0.676667	2.22569	-1.29114	0.627692	19.8493	0 .	6 x 50	1 p34	CTP synthase 1
AHCTF1	672	AHCTF1	AHCTF1	4.63746	0.696646	2.22363	-2.01212	0.817622	34.9584	0 .	4 x 46	1 q44	AT-hook containing transcription factor 1
RN7SL119P	673	RN7SL119P		2.0814	0.774208	2.22227	-1.95823	0.58467	17.7411	0 .	1 x 44
CEP95	674	CEP95	CEP95	5.66642	0.655027	2.21987	-2.02359	0.623937	19.6545	0 .	2 x 44	17 q23	centrosomal protein 95
FZD3	675	FZD3	FZD3	2.75113	0.885435	2.21916	-2.75038	0.481751	13.5332	0 .	1 x 47	8 p21	frizzled class receptor 3
DDX47	676	DDX47	DDX47	6.29941	0.615146	2.21647	-1.98586	0.802429	33.1018	0 .	1 x 47	12 p13	DEAD-box helicase 47
JMJD6	677	JMJD6	JMJD6	3.79467	0.651019	2.21233	-1.40671	0.844648	38.8416	0 .	2 x 49	17 q25	jumonji domain containing 6, arginine demethylase and lysine hydroxylase
FAM209B	678	FAM209B	FAM209B	2.72426	0.656656	2.21229	-1.93941	0.576826	17.3832	0 .	2 x 45	20 q13	family with sequence similarity 209 member B
TRIM13	679	TRIM13	TRIM13	4.05955	0.972182	2.21213	-4.05955	0.374802	9.95199	0 .	3 x 45	13 q14	tripartite motif containing 13
C17orf53	680	C17orf53		1.36267	0.515053	2.21203	-0.953302	0.662082	21.7478	0 .	4 x 47
NAP1L5	681	NAP1L5	NAP1L5	2.76478	0.707484	2.2119	-2.68277	0.74249	27.2863	0 .	1 x 49	4 q22	nucleosome assembly protein 1 like 5
NANS	682	NANS	NANS	2.50893	0.544797	2.21057	-1.05462	0.554428	16.3997	0 .	6 x 50	9 q22	N-acetylneuraminate synthase
EFCAB10	683	EFCAB10	EFCAB10	2.87929	0.702526	2.2088	-1.65005	0.77944	30.6276	0 .	4 x 46	7 q22	EF-hand calcium binding domain 10
CLDN12	684	CLDN12	CLDN12	1.57451	0.474617	2.2077	-1.00966	0.571077	17.1255	0 .	7 x 49	7 q21	claudin 12
EME1	685	EME1	EME1	2.22719	0.535527	2.20677	-1.36357	0.767734	29.4948	0 .	3 x 48	17 q21	essential meiotic structure-specific endonuclease 1
SDCBP	686	SDCBP	SDCBP	5.62418	0.699614	2.20116	-2.71541	0.582225	17.6288	0 .	8 x 50	8 q12	syndecan binding protein
CD2AP	687	CD2AP	CD2AP	4.89492	0.611617	2.19924	-2.49717	0.667868	22.0898	0 .	6 x 47	6 p12	CD2 associated protein
WDR43	688	WDR43	WDR43	5.24269	0.531693	2.19686	-1.2416	0.851931	40.0495	0 .	4 x 47	2 p23	WD repeat domain 43
PIK3R4	689	PIK3R4	PIK3R4	3.9423	0.523945	2.19495	-1.15585	0.660587	21.6607	0 .	7 x 45	3 q22	phosphoinositide-3-kinase regulatory subunit 4
TOP1	690	TOP1	TOP1	6.37855	0.659316	2.19375	-1.6145	0.629084	19.9221	0 .	5 x 46	20 q12	DNA topoisomerase I
FAM98B	691	FAM98B	FAM98B	2.81978	0.699557	2.19331	-2.58529	0.522981	15.1045	0 .	8 x 50	15 q14	family with sequence similarity 98 member B
GATS	692	GATS		4.21978	0.649115	2.19242	-1.5984	0.512756	14.7025	0 .	4 x 46
CXorf40A	693	CXorf40A	CXorf40A	3.13626	0.588792	2.19099	-1.62055	0.703029	24.3355	0 .	5 x 49	X q28	chromosome X open reading frame 40A
HECA	694	HECA	HECA	6.29274	0.700438	2.19002	-2.07673	0.790072	31.7272	0 .	2 x 48	6 q24	hdc homolog, cell cycle regulator
PTS	695	PTS	PTS	3.70442	0.697223	2.18863	-2.3216	0.714745	25.1577	0 .	1 x 48	11 q23	6-pyruvoyltetrahydropterin synthase
PSTK	696	PSTK	PSTK	3.00548	0.625199	2.18724	-2.54838	0.729445	26.2511	0 .	1 x 45	10 q26	phosphoseryl-tRNA kinase
WDR62	697	WDR62	WDR62	1.19806	0.483607	2.18573	-1.19806	0.63202	20.0767	0 .	6 x 44	19 q13	WD repeat domain 62
POLB	698	POLB	POLB	3.84131	0.562924	2.18549	-1.32936	0.633121	20.135	0 .	6 x 49	8 p11	DNA polymerase beta
IRGQ	699	IRGQ	IRGQ	2.56833	0.595641	2.1834	-2.42293	0.597123	18.325	0 .	4 x 47	19 q13	immunity related GTPase Q
EIF1B	700	EIF1B	EIF1B	8.16342	0.75424	2.18318	-1.90709	0.71721	25.3361	0 .	1 x 46	3 p22	eukaryotic translation initiation factor 1B
ZFAND6	701	ZFAND6	ZFAND6	5.30879	0.709611	2.18062	-2.26536	0.461255	12.7974	0 .	7 x 47	15 q25	zinc finger AN1-type containing 6
PIGB	702	PIGB	PIGB	4.187	0.526153	2.17965	-1.5198	0.65861	21.546	0 .	6 x 44	15 q21	phosphatidylinositol glycan anchor biosynthesis class B
TINCR	703	TINCR		1.17624	0.595697	2.17921	-1.10035	0.631813	20.0657	0 .	4 x 45	19 p13	TINCR ubiquitin domain containing
C12orf5	704	C12orf5		4.15772	0.808353	2.17905	-2.2038	0.693345	23.6858	0 .	4 x 50
7SK	705	7SK		3.84946	0.655891	2.17806	-2.70034	0.53767	15.698	0 .	2 x 44
RSRC2	706	RSRC2	RSRC2	7.38187	0.760221	2.17534	-2.6003	0.769956	29.704	0 .	1 x 46	12 q24	arginine and serine rich coiled-coil 2
KDM3A	707	KDM3A	KDM3A	5.32172	0.643819	2.17527	-1.88645	0.768124	29.5314	0 .	1 x 46	2 p11	lysine demethylase 3A
NCBP2-AS1	708	NCBP2-AS1		2.8178	0.557006	2.17407	-1.98117	0.648205	20.9555	0 .	2 x 44	3 q29	NCBP2 antisense RNA 1
MBNL2	709	MBNL2	MBNL2	4.51692	0.653216	2.1739	-1.72757	0.761677	28.9375	0 .	1 x 47	13 q32	muscleblind like splicing regulator 2
ADPGK-AS1	710	ADPGK-AS1		2.85956	0.68975	2.17254	-1.59484	0.519658	14.9729	0 .	1 x 48	15 q24	ADPGK antisense RNA 1
RPS12P28	711	RPS12P28		2.22241	0.65057	2.1707	-2.10278	0.550241	16.2218	0 .	4 x 44	17 q11	ribosomal protein S12 pseudogene 28
DGCR14	712	DGCR14		3.42467	0.647395	2.16655	-2.03173	0.80534	33.4424	0 .	3 x 47
NANOS1	713	NANOS1	NANOS1	2.06367	0.513999	2.16612	-1.38649	0.661572	21.718	0 .	6 x 46	10 q26	nanos C2HC-type zinc finger 1
CCDC9	714	CCDC9	CCDC9	4.2223	0.668057	2.1659	-2.13079	0.701737	24.2474	0 .	3 x 48	19 q13	coiled-coil domain containing 9
NUP155	715	NUP155	NUP155	3.58466	0.653622	2.16547	-1.67619	0.771969	29.8958	0 .	3 x 45	5 p13	nucleoporin 155
ZNF184	716	ZNF184	ZNF184	3.6654	0.554668	2.16356	-1.41553	0.677574	22.6797	0 .	7 x 50	6 p22	zinc finger protein 184
KDM5A	717	KDM5A	KDM5A	5.69982	0.532561	2.16266	-1.3721	0.643546	20.6978	0 .	5 x 45	12 p13	lysine demethylase 5A
ZNF432	718	ZNF432	ZNF432	4.14518	0.689953	2.16147	-2.91906	0.686644	23.2507	0 .	1 x 45	19 q13	zinc finger protein 432
CRY2	719	CRY2	CRY2	5.22722	0.610155	2.16066	-1.74218	0.713848	25.0933	0 .	8 x 50	11 p11	cryptochrome circadian regulator 2
BCL7B	720	BCL7B	BCL7B	5.92565	0.586523	2.15962	-1.94526	0.731051	26.3751	0 .	4 x 50	7 q11	BAF chromatin remodeling complex subunit BCL7B
GKAP1	721	GKAP1	GKAP1	3.29236	0.561616	2.15895	-1.32931	0.633602	20.1606	0 .	6 x 46	9 q21	G kinase anchoring protein 1
BCL6	722	BCL6	BCL6	4.57244	0.825365	2.1586	-2.91024	0.390443	10.4402	0 .	5 x 50	3 q27	BCL6 transcription repressor
CCDC43	723	CCDC43	CCDC43	3.94323	0.572711	2.15805	-1.91298	0.793145	32.0588	0 .	4 x 48	17 q21	coiled-coil domain containing 43
CTSK	724	CTSK	CTSK	4.53699	0.774431	2.15753	-2.66247	0.368653	9.76276	0 .	1 x 44	1 q21	cathepsin K
ASS1P12	725	ASS1P12		2.3169	0.544607	2.1543	-1.52674	0.677068	22.6484	0 .	4 x 45	9 p21	argininosuccinate synthetase 1 pseudogene 12
DRAM1	726	DRAM1	DRAM1	2.72637	0.743458	2.15221	-2.07586	0.676116	22.5897	0 .	6 x 50	12 q23	DNA damage regulated autophagy modulator 1
SPDYA	727	SPDYA	SPDYA	3.9308	0.550522	2.15049	-1.07017	0.685761	23.1943	0 .	8 x 49	2 p23	speedy/RINGO cell cycle regulator family member A
HSF2	728	HSF2	HSF2	4.36126	0.715709	2.14939	-2.47971	0.768207	29.5391	0 .	1 x 46	6 q22	heat shock transcription factor 2
GNL3	729	GNL3	GNL3	5.68736	0.563206	2.14457	-1.58161	0.606174	18.7623	0 .	7 x 46	3 p21	G protein nucleolar 3
PTPRE	730	PTPRE	PTPRE	4.26597	0.708953	2.14428	-2.90739	0.459379	12.7314	0 .	6 x 44	10 q26	protein tyrosine phosphatase receptor type E
BNIP1	731	BNIP1	BNIP1	3.52765	0.764276	2.14377	-2.21749	0.777024	30.3875	0 .	1 x 49	5 q35	BCL2 interacting protein 1
SNORA21	732	SNORA21		2.41052	0.670935	2.14178	-2.12934	0.609537	18.9276	0 .	2 x 46	17 q12	small nucleolar RNA, H/ACA box 21
ZNF557	733	ZNF557	ZNF557	2.84064	0.694457	2.13941	-2.52515	0.557187	16.518	0 .	7 x 45	19 p13	zinc finger protein 557
MEF2D	734	MEF2D	MEF2D	5.63521	0.645622	2.13855	-2.50407	0.732987	26.5258	0 .	1 x 48	1 q22	myocyte enhancer factor 2D
BRMS1L	735	BRMS1L	BRMS1L	2.15461	0.507485	2.13795	-1.54816	0.375087	9.96078	0 .	8 x 50	14 q13	BRMS1 like transcriptional repressor
USP16	736	USP16	USP16	6.45687	0.732278	2.13754	-3.45366	0.695257	23.8121	0 .	3 x 44	21 q21	ubiquitin specific peptidase 16
HSPA5	737	HSPA5	HSPA5	7.60681	0.713603	2.13338	-1.93882	0.728697	26.1937	0 .	1 x 49	9 q33	heat shock protein family A (Hsp70) member 5
WARS2	738	WARS2	WARS2	2.26258	0.510036	2.13317	-1.3608	0.488395	13.7779	0 .	8 x 48	1 p12	tryptophanyl tRNA synthetase 2, mitochondrial
SNHG16	739	SNHG16	SNHG16	4.48706	0.504128	2.13244	-1.28371	0.525392	15.2006	0 .	8 x 50	17 q25	small nucleolar RNA host gene 16
NGDN	740	NGDN	NGDN	5.32949	0.594525	2.13218	-1.45594	0.79286	32.0278	0 .	1 x 46	14 q11	neuroguidin
NR1H2	741	NR1H2	NR1H2	6.05681	0.57785	2.13197	-1.68206	0.632992	20.1282	0 .	5 x 50	19 q13	nuclear receptor subfamily 1 group H member 2
FBXO5	742	FBXO5	FBXO5	2.52378	0.650073	2.12645	-1.52867	0.46551	12.948	0 .	8 x 50	6 q25	F-box protein 5
STIL	743	STIL	STIL	1.5014	0.501605	2.11971	-0.850089	0.707278	24.629	0 .	6 x 46	1 p33	STIL centriolar assembly protein
MATN1-AS1	744	MATN1-AS1		4.0808	0.769675	2.11911	-1.88319	0.607195	18.8123	0 .	1 x 46	1 p35	MATN1 antisense RNA 1
AOC2	745	AOC2	AOC2	1.66947	0.579658	2.11831	-1.37893	0.601077	18.5147	0 .	5 x 45	17 q21	amine oxidase copper containing 2
EIF1AD	746	EIF1AD	EIF1AD	5.74302	0.693463	2.11623	-2.43381	0.631265	20.0368	0 .	1 x 46	11 q13	eukaryotic translation initiation factor 1A domain containing
CMTM6	747	CMTM6	CMTM6	6.03068	0.709273	2.11612	-2.92387	0.493251	13.9586	0 .	8 x 50	3 p22	CKLF like MARVEL transmembrane domain containing 6
SRPR	748	SRPR		6.84898	0.604492	2.10771	-2.05229	0.668032	22.0995	0 .	6 x 46
FEM1A	749	FEM1A	FEM1A	4.47858	0.660284	2.10577	-2.55625	0.544834	15.9947	0 .	8 x 50	19 p13	fem-1 homolog A
PLK4	750	PLK4	PLK4	2.4528	0.603019	2.10449	-2.37993	0.623472	19.6306	0 .	1 x 46	4 q28	polo like kinase 4
FNIP1	751	FNIP1	FNIP1	4.40557	0.649139	2.10404	-1.81074	0.803916	33.275	0 .	3 x 46	5 q31	folliculin interacting protein 1
SNORA33	752	SNORA33		1.68476	0.593113	2.10344	-1.51264	0.558152	16.5595	0 .	5 x 44	6 q23	small nucleolar RNA, H/ACA box 33
REM2	753	REM2	REM2	3.74978	0.67023	2.10165	-2.19861	0.462687	12.8479	0 .	1 x 45	14 q11	RRAD and GEM like GTPase 2
ARHGAP25	754	ARHGAP25	ARHGAP25	7.48757	0.64668	2.10117	-1.61523	0.613865	19.1428	0 .	6 x 45	2 p13	Rho GTPase activating protein 25
HIC2	755	HIC2	HIC2	2.36348	0.598445	2.09771	-2.11697	0.704339	24.4255	0 .	5 x 48	22 q11	HIC ZBTB transcriptional repressor 2
CRLF1	756	CRLF1	CRLF1	3.0247	0.586122	2.09435	-1.77937	0.713837	25.0925	0 .	1 x 47	19 p13	cytokine receptor like factor 1
SRSF4	757	SRSF4	SRSF4	6.41471	0.638821	2.09423	-1.38768	0.574458	17.2766	0 .	4 x 44	1 p35	serine and arginine rich splicing factor 4
BRAF	758	BRAF	BRAF	4.65401	0.569435	2.08883	-1.61192	0.722632	25.7353	0 .	6 x 45	7 q34	B-Raf proto-oncogene, serine/threonine kinase
DHX8	759	DHX8		5.04677	0.665368	2.08878	-2.46558	0.812213	34.2743	0 .	1 x 47
AGPAT5	760	AGPAT5	AGPAT5	6.17015	0.775086	2.08745	-4.22272	0.46242	12.8385	0 .	8 x 47	8 p23	1-acylglycerol-3-phosphate O-acyltransferase 5
TVP23A	761	TVP23A	TVP23A	3.00953	0.571308	2.08724	-1.06374	0.589797	17.9791	0 .	4 x 46	16 p13	trans-golgi network vesicle protein 23 homolog A
CYP20A1	762	CYP20A1	CYP20A1	3.74643	0.480331	2.08571	-1.16928	0.627428	19.8356	0 .	7 x 49	2 q33	cytochrome P450 family 20 subfamily A member 1
CCDC93	763	CCDC93	CCDC93	5.53526	0.565675	2.08326	-1.79651	0.548062	16.1299	0 .	6 x 44	2 q14	coiled-coil domain containing 93
YOD1	764	YOD1	YOD1	4.29489	0.856663	2.08304	-2.63831	0.408754	11.0255	0 .	1 x 44	1 q32	YOD1 deubiquitinase
RAB12	765	RAB12	RAB12	5.54739	0.637053	2.0823	-2.33761	0.543573	15.9421	0 .	3 x 44	18 p11	RAB12, member RAS oncogene family
ETV3	766	ETV3	ETV3	3.97112	0.738369	2.07949	-1.9521	0.821221	35.4288	0 .	2 x 50	1 q23	ETS variant transcription factor 3
SQSTM1	767	SQSTM1	SQSTM1	6.73147	0.533568	2.07655	-1.25004	0.593739	18.1644	0 .	6 x 48	5 q35	sequestosome 1
SEC61A2	768	SEC61A2	SEC61A2	3.64225	0.570824	2.07529	-1.72473	0.594772	18.2133	0 .	5 x 45	10 p14	SEC61 translocon alpha 2 subunit
IGFBP7	769	IGFBP7	IGFBP7	2.86987	0.620187	2.07466	-1.76971	0.611176	19.0088	0 .	6 x 46	4 q12	insulin like growth factor binding protein 7
CAMTA1	770	CAMTA1	CAMTA1	2.21126	0.511765	2.07336	-1.40224	0.600174	18.4712	0 .	8 x 50	1 p36	calmodulin binding transcription activator 1
SLC43A2	771	SLC43A2	SLC43A2	4.39397	0.603794	2.07272	-3.30984	0.469801	13.1009	0 .	5 x 46	CHR_HSCHR17_1_CTG2 p13	solute carrier family 43 member 2
STRAP	772	STRAP	STRAP	7.05981	0.670737	2.06985	-1.80068	0.828348	36.3994	0 .	3 x 48	12 p12	serine/threonine kinase receptor associated protein
SELK	773	SELK		6.18508	0.810609	2.06767	-2.55913	0.792334	31.9707	0 .	1 x 50
DNAJC3	774	DNAJC3	DNAJC3	4.37369	0.563313	2.06726	-1.43689	0.749077	27.8348	0 .	8 x 50	13 q32	DnaJ heat shock protein family (Hsp40) member C3
CCNE1	775	CCNE1	CCNE1	3.10626	0.804146	2.06273	-2.26436	0.454047	12.545	0 .	1 x 46	19 q12	cyclin E1
CCT6P1	776	CCT6P1		4.36271	0.605532	2.06193	-1.93083	0.57953	17.5057	0 .	4 x 44	7 q11	chaperonin containing TCP1 subunit 6 pseudogene 1
ZFAND5	777	ZFAND5	ZFAND5	5.82331	0.528503	2.05957	-1.32167	0.782097	30.8959	0 .	3 x 49	9 q21	zinc finger AN1-type containing 5
MBIP	778	MBIP	MBIP	4.18793	0.617827	2.054	-1.50636	0.701891	24.2579	0 .	1 x 47	14 q13	MAP3K12 binding inhibitory protein 1
PP2D1	779	PP2D1	PP2D1	2.7473	0.663479	2.05342	-1.68306	0.540432	15.8118	0 .	1 x 44	3 p24	protein phosphatase 2C like domain containing 1
UBE2B	780	UBE2B	UBE2B	5.59972	0.525964	2.05288	-1.37751	0.648007	20.9444	0 .	8 x 50	5 q31	ubiquitin conjugating enzyme E2 B
TLR1	781	TLR1	TLR1	4.14039	0.78629	2.05082	-1.93651	0.521697	15.0535	0 .	1 x 48	4 p14	toll like receptor 1
NDEL1	782	NDEL1	NDEL1	4.20427	0.535555	2.04957	-1.64948	0.629362	19.9367	0 .	8 x 50	17 p13	nudE neurodevelopment protein 1 like 1
SBDSP1	783	SBDSP1		7.24207	0.670313	2.04685	-2.04615	0.557831	16.5457	0 .	1 x 45	7 q11	SBDS pseudogene 1
CYLD	784	CYLD	CYLD	6.62722	0.480783	2.04477	-1.6501	0.729039	26.2199	0 .	6 x 46	16 q12	CYLD lysine 63 deubiquitinase
CCNL1	785	CCNL1	CCNL1	8.24417	0.870615	2.04272	-2.44651	0.687952	23.3348	0 .	1 x 46	3 q25	cyclin L1
BCAS2	786	BCAS2	BCAS2	6.35284	0.760802	2.04246	-2.66557	0.718831	25.4544	0 .	1 x 50	1 p13	BCAS2 pre-mRNA processing factor
ARNTL	787	ARNTL	ARNTL	3.378	0.821652	2.04168	-3.36947	0.587561	17.8749	0 .	5 x 47	11 p15	aryl hydrocarbon receptor nuclear translocator like
RRN3	788	RRN3	RRN3	5.47392	0.633447	2.0337	-1.43971	0.859841	41.4578	0 .	3 x 47	CHR_HSCHR16_1_CTG1 p13	RRN3 homolog, RNA polymerase I transcription factor
MFAP1	789	MFAP1	MFAP1	4.44596	0.76542	2.03103	-1.91128	0.631752	20.0625	0 .	8 x 50	15 q15	microfibril associated protein 1
BAZ2B	790	BAZ2B	BAZ2B	2.54716	0.616358	2.03085	-2.05891	0.48217	13.5486	0 .	7 x 45	2 q24	bromodomain adjacent to zinc finger domain 2B
SECISBP2L	791	SECISBP2L	SECISBP2L	6.46974	0.714396	2.02587	-2.1019	0.761846	28.9528	0 .	1 x 46	15 q21	SECIS binding protein 2 like
CIR1	792	CIR1	CIR1	5.91585	0.622041	2.02062	-1.88902	0.740977	27.1628	0 .	2 x 46	2 q31	corepressor interacting with RBPJ, 1
NXT1	793	NXT1	NXT1	5.17606	0.725643	2.0195	-2.8481	0.531681	15.4537	0 .	2 x 50	20 p11	nuclear transport factor 2 like export factor 1
SP2	794	SP2	SP2	4.98778	0.456668	2.01904	-1.69423	0.575414	17.3196	0 .	7 x 45	17 q21	Sp2 transcription factor
C18orf8	795	C18orf8		5.84794	0.569103	2.01785	-1.46481	0.702653	24.3099	0 .	3 x 46
USP14	796	USP14	USP14	4.73409	0.666053	2.014	-2.11864	0.766601	29.3891	0 .	4 x 45	18 p11	ubiquitin specific peptidase 14
SIMC1	797	SIMC1	SIMC1	4.28182	0.577091	2.01158	-2.4594	0.546997	16.0852	0 .	7 x 45	5 q35	SUMO interacting motifs containing 1
KLHL26	798	KLHL26	KLHL26	2.35886	0.641278	2.00709	-1.55434	0.652425	21.1925	0 .	6 x 50	19 p13	kelch like family member 26
G3BP2	799	G3BP2	G3BP2	6.67491	0.655159	2.00525	-1.81239	0.804459	33.3386	0 .	1 x 48	4 q21	G3BP stress granule assembly factor 2
ZNF574	800	ZNF574	ZNF574	3.04096	0.581461	2.00238	-1.49936	0.655601	21.3731	0 .	6 x 50	19 q13	zinc finger protein 574
MED17	801	MED17	MED17	3.98075	0.596721	2.00114	-2.29481	0.72529	25.9346	0 .	2 x 47	11 q21	mediator complex subunit 17
PROSER1	802	PROSER1	PROSER1	4.86997	0.58509	2.00113	-2.33182	0.688543	23.3729	0 .	5 x 45	13 q13	proline and serine rich 1
KCNK7	803	KCNK7	KCNK7	1.76217	0.625941	2.00068	-1.76153	0.584623	17.739	0 .	1 x 46	11 q13	potassium two pore domain channel subfamily K member 7
UTP11L	804	UTP11L		3.03186	0.634969	1.99935	-1.63841	0.676257	22.5984	0 .	7 x 50
KCTD5	805	KCTD5	KCTD5	4.07869	0.598102	1.99888	-2.30887	0.474551	13.2716	0 .	8 x 50	16 p13	potassium channel tetramerization domain containing 5
TACC1	806	TACC1	TACC1	5.76269	0.58165	1.99524	-2.6373	0.734249	26.6248	0 .	6 x 47	8 p11	transforming acidic coiled-coil containing protein 1
DNAJC19P5	807	DNAJC19P5		2.80618	0.739568	1.99211	-2.05493	0.692074	23.6024	0 .	1 x 45	2 q31	DnaJ heat shock protein family (Hsp40) member C19 pseudogene 5
DYNLT1	808	DYNLT1	DYNLT1	4.90485	0.62844	1.99146	-1.8998	0.543733	15.9487	0 .	1 x 45	6 q25	dynein light chain Tctex-type 1
SUPT6H	809	SUPT6H	SUPT6H	5.82142	0.57297	1.99092	-1.75334	0.588545	17.9207	0 .	6 x 44	17 q11	SPT6 homolog, histone chaperone and transcription elongation factor
HOOK1	810	HOOK1	HOOK1	3.08718	0.935557	1.98996	-3.08678	0.336417	8.79419	0 .	5 x 45	1 p32	hook microtubule tethering protein 1
TWISTNB	811	TWISTNB	TWISTNB	4.44322	0.727776	1.98716	-2.07137	0.768893	29.6036	0 .	1 x 48	7 p21	TWIST neighbor
USP30	812	USP30	USP30	3.88512	0.680004	1.98657	-1.85222	0.710906	24.8837	0 .	1 x 47	12 q24	ubiquitin specific peptidase 30
EIF4G1	813	EIF4G1	EIF4G1	5.79988	0.533639	1.9801	-1.56438	0.587071	17.8522	0 .	6 x 46	3 q27	eukaryotic translation initiation factor 4 gamma 1
SPAG1	814	SPAG1	SPAG1	3.27161	0.580639	1.97663	-1.29834	0.532691	15.4947	0 .	5 x 47	8 q22	sperm associated antigen 1
UBAP1	815	UBAP1	UBAP1	5.43833	0.489415	1.97549	-1.99029	0.699778	24.1145	0 .	8 x 50	9 p13	ubiquitin associated protein 1
SLC39A3	816	SLC39A3	SLC39A3	3.51685	0.623411	1.97173	-1.70561	0.350038	9.19888	0 .	7 x 50	19 p13	solute carrier family 39 member 3
TOR1AIP1	817	TOR1AIP1	TOR1AIP1	4.55035	0.617508	1.96866	-1.48432	0.820532	35.3378	0 .	3 x 48	1 q25	torsin 1A interacting protein 1
PIGH	818	PIGH	PIGH	4.62282	0.547595	1.96605	-1.83544	0.683563	23.0545	0 .	3 x 45	14 q24	phosphatidylinositol glycan anchor biosynthesis class H
CDR2	819	CDR2	CDR2	4.62512	0.626861	1.96375	-1.7915	0.65029	21.0722	0 .	1 x 47	16 p12	cerebellar degeneration related protein 2
IRF2BPL	820	IRF2BPL	IRF2BPL	4.37123	0.675419	1.96102	-1.60585	0.426542	11.6093	0 .	5 x 50	14 q24	interferon regulatory factor 2 binding protein like
CCDC59	821	CCDC59	CCDC59	6.06233	0.692862	1.95811	-2.2234	0.537904	15.7076	0 .	1 x 47	12 q21	coiled-coil domain containing 59
NUDT15	822	NUDT15	NUDT15	3.77728	0.696899	1.9574	-2.40255	0.504568	14.3866	0 .	6 x 50	13 q14	nudix hydrolase 15
KANSL3	823	KANSL3	KANSL3	5.06499	0.497056	1.95695	-1.03233	0.688972	23.4006	0 .	6 x 44	2 q11	KAT8 regulatory NSL complex subunit 3
PTBP2	824	PTBP2	PTBP2	3.49562	0.64997	1.95468	-1.74515	0.81171	34.212	0 .	2 x 46	1 p21	polypyrimidine tract binding protein 2
AMD1	825	AMD1	AMD1	6.90118	0.635415	1.95438	-1.63835	0.680604	22.8682	0 .	1 x 49	6 q21	adenosylmethionine decarboxylase 1
ARPP19	826	ARPP19	ARPP19	6.73409	0.65067	1.95396	-2.14524	0.777751	30.4595	0 .	2 x 47	15 q21	cAMP regulated phosphoprotein 19
KDM6A	827	KDM6A	KDM6A	5.196	0.61467	1.95089	-1.51824	0.561426	16.7011	0 .	2 x 44	X p11	lysine demethylase 6A
B9D2	828	B9D2	B9D2	3.18804	0.60522	1.95054	-1.52267	0.640538	20.5334	0 .	5 x 50	19 q13	B9 domain containing 2
AP1G1	829	AP1G1	AP1G1	6.00624	0.716853	1.94847	-2.22727	0.784326	31.1241	0 .	1 x 45	16 q22	adaptor related protein complex 1 subunit gamma 1
ZNF433	830	ZNF433	ZNF433	2.79697	0.688317	1.94672	-1.9613	0.507245	14.4893	0 .	1 x 45	19 p13	zinc finger protein 433
ZNF326	831	ZNF326	ZNF326	4.62416	0.697331	1.94461	-2.47195	0.780399	30.7239	0 .	1 x 45	1 p22	zinc finger protein 326
PPP4R1L	832	PPP4R1L		3.86067	0.738376	1.94117	-2.38769	0.452697	12.4981	0 .	5 x 46	20 q13	protein phosphatase 4 regulatory subunit 1 like (pseudogene)
MORC2-AS1	833	MORC2-AS1		2.89373	0.589821	1.93908	-1.66228	0.556216	16.4763	0 .	4 x 44	22 q12	MORC2 antisense RNA 1
C18orf21	834	C18orf21	C18orf21	4.71744	0.596408	1.93283	-1.42556	0.761258	28.8997	0 .	1 x 46	18 q12	chromosome 18 open reading frame 21
RBM23	835	RBM23	RBM23	5.35485	0.421401	1.93042	-1.20579	0.580671	17.5577	0 .	8 x 48	14 q11	RNA binding motif protein 23
PRPS1P2	836	PRPS1P2		3.31715	0.790123	1.92272	-2.16507	0.660323	21.6453	0 .	1 x 45	9 q33	phosphoribosyl pyrophosphate synthetase 1 pseudogene 2
SAMD8	837	SAMD8	SAMD8	5.22526	0.627804	1.91975	-1.8343	0.743407	27.3616	0 .	1 x 46	10 q22	sterile alpha motif domain containing 8
NUP153	838	NUP153	NUP153	5.5485	0.502277	1.91318	-1.35598	0.844423	38.8055	0 .	4 x 47	6 p22	nucleoporin 153
ZKSCAN2	839	ZKSCAN2	ZKSCAN2	2.70777	0.628568	1.91037	-2.08251	0.758315	28.636	0 .	1 x 47	16 p12	zinc finger with KRAB and SCAN domains 2
SNRPGP10	840	SNRPGP10		3.19442	0.756928	1.91033	-2.67646	0.584742	17.7445	0 .	8 x 50	1 q32	small nuclear ribonucleoprotein polypeptide G pseudogene 10
RRM1	841	RRM1	RRM1	3.85463	0.542863	1.9097	-1.14909	0.700221	24.1445	0 .	7 x 47	11 p15	ribonucleotide reductase catalytic subunit M1
PPM1A	842	PPM1A	PPM1A	4.47123	0.57413	1.90475	-1.3299	0.825512	36.0068	0 .	2 x 47	14 q23	protein phosphatase, Mg2+/Mn2+ dependent 1A
THUMPD2	843	THUMPD2	THUMPD2	4.51612	0.6415	1.90462	-1.66583	0.738866	26.9921	0 .	1 x 46	2 p22	THUMP domain containing 2
DHX35	844	DHX35	DHX35	3.7073	0.507645	1.89938	-1.33646	0.686048	23.2126	0 .	6 x 45	20 q11	DEAH-box helicase 35
SMN1	845	SMN1	SMN1	2.81715	0.58026	1.89832	-1.39152	0.790486	31.7715	0 .	3 x 46	CHR_HSCHR5_1_CTG1_1 q13	survival of motor neuron 1, telomeric
TMF1	846	TMF1	TMF1	5.48512	0.666048	1.89805	-2.91306	0.767529	29.4757	0 .	3 x 46	3 p14	TATA element modulatory factor 1
UBC	847	UBC	UBC	9.38029	0.590323	1.89661	-1.71892	0.704217	24.4171	0 .	1 x 48	12 q24	ubiquitin C
SLC25A28	848	SLC25A28	SLC25A28	6.97324	0.62144	1.89278	-1.98774	0.491471	13.8921	0 .	2 x 44	10 q24	solute carrier family 25 member 28
STK38L	849	STK38L	STK38L	3.67834	0.54892	1.89267	-1.48129	0.678568	22.7413	0 .	6 x 47	12 p11	serine/threonine kinase 38 like
TICAM1	850	TICAM1	TICAM1	4.04341	0.672569	1.89148	-1.90239	0.33629	8.79045	0 .	6 x 50	19 p13	toll like receptor adaptor molecule 1
LAMTOR5	851	LAMTOR5	LAMTOR5	6.93658	0.589966	1.89085	-1.49133	0.683807	23.07	0 .	2 x 46	1 p13	late endosomal/lysosomal adaptor, MAPK and MTOR activator 5
C3orf62	852	C3orf62	C3orf62	3.99724	0.571735	1.88286	-1.67298	0.542468	15.8961	0 .	2 x 44	3 p21	chromosome 3 open reading frame 62
SREK1	853	SREK1	SREK1	5.76606	0.660281	1.87805	-2.99345	0.716401	25.2773	0 .	1 x 44	5 q12	splicing regulatory glutamic acid and lysine rich protein 1
SOAT1	854	SOAT1	SOAT1	3.68485	0.582941	1.87705	-1.95578	0.570692	17.1083	0 .	7 x 45	1 q25	sterol O-acyltransferase 1
ZNF136	855	ZNF136	ZNF136	5.10647	0.656882	1.87685	-2.24678	0.677131	22.6523	0 .	1 x 47	19 p13	zinc finger protein 136
CCNT1	856	CCNT1	CCNT1	5.67776	0.652304	1.87611	-1.69893	0.778403	30.5241	0 .	1 x 47	12 q13	cyclin T1
LTV1	857	LTV1	LTV1	6.00752	0.57806	1.87535	-2.18637	0.738826	26.9889	0 .	1 x 45	6 q24	LTV1 ribosome biogenesis factor
GTF2B	858	GTF2B	GTF2B	5.79874	0.722024	1.87444	-1.84129	0.758449	28.6479	0 .	1 x 48	1 p22	general transcription factor IIB
SMARCA5	859	SMARCA5	SMARCA5	5.77534	0.520842	1.87432	-1.78845	0.691258	23.5491	0 .	7 x 47	4 q31	SWI/SNF related, matrix associated, actin dependent regulator of chromatin, subfamily a, member 5
HMCES	860	HMCES	HMCES	5.1873	0.822614	1.87359	-3.04737	0.412611	11.1507	0 .	7 x 49	3 q21	5-hydroxymethylcytosine binding, ES cell specific
STK17B	861	STK17B	STK17B	6.48787	0.803229	1.8731	-2.98939	0.625574	19.7392	0 .	1 x 50	2 q32	serine/threonine kinase 17b
RB1CC1	862	RB1CC1	RB1CC1	5.28401	0.649644	1.8724	-2.65616	0.776184	30.3048	0 .	4 x 46	8 q11	RB1 inducible coiled-coil 1
RLIM	863	RLIM	RLIM	5.04268	0.717683	1.87177	-1.86449	0.803462	33.2219	0 .	1 x 47	X q13	ring finger protein, LIM domain interacting
YTHDC1	864	YTHDC1	YTHDC1	5.99768	0.576708	1.87136	-1.4702	0.786754	31.3763	0 .	4 x 46	CHR_HSCHR4_1_CTG9 q13	YTH domain containing 1
DDX52	865	DDX52	DDX52	3.8791	0.620769	1.8644	-1.80877	0.735914	26.7563	0 .	1 x 44	17 q12	DExD-box helicase 52
YAF2	866	YAF2	YAF2	3.12841	0.588184	1.86303	-1.2082	0.806493	33.5792	0 .	4 x 47	12 q12	YY1 associated factor 2
MAPK8	867	MAPK8	MAPK8	4.30216	0.502594	1.8626	-1.7771	0.744762	27.4735	0 .	5 x 45	10 q11	mitogen-activated protein kinase 8
PHF20	868	PHF20	PHF20	4.41306	0.500954	1.8613	-1.5604	0.526457	15.2432	0 .	8 x 48	20 q11	PHD finger protein 20
GPATCH3	869	GPATCH3	GPATCH3	4.58323	0.58783	1.85673	-1.48594	0.780603	30.7446	0 .	2 x 48	1 p36	G-patch domain containing 3
STK17A	870	STK17A	STK17A	6.0748	0.583563	1.85435	-1.99142	0.625606	19.7408	0 .	8 x 50	7 p13	serine/threonine kinase 17a
CEBPZ	871	CEBPZ	CEBPZ	5.88849	0.634666	1.85397	-2.16513	0.80061	32.8924	0 .	7 x 49	2 p22	CCAAT enhancer binding protein zeta
ARID2	872	ARID2	ARID2	3.9966	0.655699	1.8524	-1.86355	0.727973	26.1383	0 .	1 x 45	12 q12	AT-rich interaction domain 2
LRRC59	873	LRRC59	LRRC59	5.25172	0.589517	1.85175	-1.66412	0.673416	22.4244	0 .	1 x 48	17 q21	leucine rich repeat containing 59
DDX20	874	DDX20	DDX20	4.25286	0.615311	1.85137	-1.50126	0.833366	37.1164	0 .	1 x 47	1 p13	DEAD-box helicase 20
DHX40	875	DHX40	DHX40	5.12481	0.525797	1.85037	-1.40824	0.803582	33.2359	0 .	7 x 48	17 q23	DEAH-box helicase 40
MB21D1	876	MB21D1		2.57987	0.542956	1.85034	-1.81181	0.415006	11.2289	0 .	8 x 50
U2AF1	877	U2AF1	U2AF1	6.56362	0.501758	1.84949	-1.16446	0.682584	22.9927	0 .	6 x 46	21 q22	U2 small nuclear RNA auxiliary factor 1
SIAH2-AS1	878	SIAH2-AS1		2.31847	0.605848	1.84878	-1.86846	0.619645	19.4346	0 .	3 x 47	3 q25	SIAH2 antisense RNA 1
ZNF460	879	ZNF460	ZNF460	3.01973	0.70019	1.8486	-2.89192	0.563756	16.8027	0 .	1 x 48	19 q13	zinc finger protein 460
CLP1	880	CLP1	CLP1	4.35111	0.677726	1.84714	-2.37354	0.590434	18.0089	0 .	1 x 47	11 q12	cleavage and polyadenylation factor I subunit 1
MAK16	881	MAK16	MAK16	4.29438	0.585135	1.84595	-2.40469	0.749327	27.856	0 .	4 x 47	8 p12	MAK16 homolog
TRA2B	882	TRA2B	TRA2B	8.06107	0.623971	1.84244	-1.85962	0.672728	22.3825	0 .	1 x 47	3 q27	transformer 2 beta homolog
CIRH1A	883	CIRH1A		3.96998	0.493204	1.83979	-1.25648	0.721911	25.6817	0 .	8 x 50
TGS1	884	TGS1	TGS1	4.58872	0.507982	1.83972	-1.23532	0.765225	29.2617	0 .	7 x 47	8 q12	trimethylguanosine synthase 1
MAD2L1BP	885	MAD2L1BP	MAD2L1BP	5.08207	0.577881	1.83674	-1.97622	0.659568	21.6014	0 .	1 x 47	6 p21	MAD2L1 binding protein
ING3	886	ING3	ING3	4.61573	0.600924	1.83408	-1.60151	0.746143	27.5883	0 .	1 x 49	7 q31	inhibitor of growth family member 3
FAM91A1	887	FAM91A1	FAM91A1	5.15795	0.651635	1.83214	-2.29354	0.687031	23.2756	0 .	1 x 44	8 q24	family with sequence similarity 91 member A1
PSMD12	888	PSMD12	PSMD12	4.36407	0.586581	1.83181	-1.3539	0.782535	30.9404	0 .	4 x 46	17 q24	proteasome 26S subunit, non-ATPase 12
CYCS	889	CYCS	CYCS	5.56542	0.637708	1.83179	-1.52855	0.680562	22.8657	0 .	1 x 49	7 p15	cytochrome c, somatic
ZNF394	890	ZNF394	ZNF394	6.45072	0.678838	1.82696	-2.66692	0.612007	19.0501	0 .	1 x 46	7 q22	zinc finger protein 394
LONRF1	891	LONRF1	LONRF1	4.83862	0.557566	1.82491	-1.77486	0.562124	16.7315	0 .	1 x 44	8 p23	LON peptidase N-terminal domain and ring finger 1
ANAPC10	892	ANAPC10	ANAPC10	3.23929	0.583523	1.82483	-1.71719	0.682317	22.9758	0 .	7 x 48	4 q31	anaphase promoting complex subunit 10
VCPKMT	893	VCPKMT	VCPKMT	5.98906	0.634173	1.82329	-2.56537	0.709654	24.7954	0 .	1 x 45	14 q21	valosin containing protein lysine methyltransferase
TM2D2	894	TM2D2	TM2D2	3.29489	0.600327	1.82012	-1.89372	0.554082	16.385	0 .	8 x 50	8 p11	TM2 domain containing 2
CENPN	895	CENPN	CENPN	2.10261	0.485663	1.81819	-1.14712	0.661248	21.6992	0 .	7 x 50	16 q23	centromere protein N
ZNF766	896	ZNF766	ZNF766	4.95426	0.620022	1.81751	-1.47462	0.627582	19.8436	0 .	1 x 46	19 q13	zinc finger protein 766
DHX36	897	DHX36	DHX36	5.08196	0.61141	1.81736	-2.08604	0.760624	28.8424	0 .	3 x 44	CHR_HSCHR3_2_CTG2_1 q25	DEAH-box helicase 36
USP3-AS1	898	USP3-AS1		4.21556	0.623222	1.81698	-1.67335	0.715903	25.2412	0 .	1 x 45	15 q22	USP3 antisense RNA 1
ZNF484	899	ZNF484	ZNF484	3.38267	0.591723	1.81563	-1.86548	0.745811	27.5605	0 .	3 x 46	9 q22	zinc finger protein 484
PPIG	900	PPIG	PPIG	5.48951	0.55292	1.81326	-3.53832	0.604934	18.7017	0 .	6 x 44	2 q31	peptidylprolyl isomerase G
DCTN4	901	DCTN4	DCTN4	4.61336	0.511031	1.80835	-1.56502	0.824769	35.9053	0 .	6 x 48	5 q33	dynactin subunit 4
TROVE2	902	TROVE2		4.4729	0.586795	1.80662	-2.51303	0.726956	26.0608	0 .	5 x 46
SEH1L	903	SEH1L	SEH1L	3.37711	0.511275	1.80195	-1.72478	0.619883	19.4467	0 .	6 x 44	18 p11	SEH1 like nucleoporin
FAM222B	904	FAM222B	FAM222B	3.18995	0.435961	1.79763	-1.20763	0.590176	17.9969	0 .	8 x 47	17 q11	family with sequence similarity 222 member B
MRGBP	905	MRGBP	MRGBP	5.1907	0.590524	1.79431	-1.80855	0.511098	14.6381	0 .	4 x 46	20 q13	MRG domain binding protein
AQR	906	AQR	AQR	4.69221	0.491765	1.79105	-1.49838	0.711673	24.9381	0 .	6 x 45	15 q14	aquarius intron-binding spliceosomal factor
ZUFSP	907	ZUFSP		4.14862	0.636144	1.77969	-2.21287	0.787838	31.4902	0 .	4 x 46
DNAJB11	908	DNAJB11	DNAJB11	5.24213	0.487098	1.77481	-1.17711	0.706849	24.5991	0 .	7 x 50	3 q27	DnaJ heat shock protein family (Hsp40) member B11
ACVR1B	909	ACVR1B	ACVR1B	2.50181	0.594451	1.77478	-2.15121	0.522009	15.0659	0 .	8 x 49	12 q13	activin A receptor type 1B
GTPBP1	910	GTPBP1	GTPBP1	5.88435	0.561486	1.7741	-1.73605	0.772077	29.9062	0 .	5 x 48	22 q13	GTP binding protein 1
DCTN5	911	DCTN5	DCTN5	5.34836	0.464017	1.77032	-1.08527	0.616975	19.2992	0 .	5 x 44	16 p12	dynactin subunit 5
ZBTB11	912	ZBTB11	ZBTB11	4.99486	0.56713	1.77026	-1.55418	0.775523	30.24	0 .	1 x 45	3 q12	zinc finger and BTB domain containing 11
ATL2	913	ATL2	ATL2	4.71993	0.532528	1.76951	-1.62848	0.745089	27.5006	0 .	5 x 47	2 p22	atlastin GTPase 2
AGFG1	914	AGFG1	AGFG1	5.14039	0.571569	1.76655	-1.4767	0.727742	26.1206	0 .	2 x 44	2 q36	ArfGAP with FG repeats 1
KLHL24	915	KLHL24	KLHL24	5.51392	0.668128	1.76496	-1.9077	0.618194	19.3608	0 .	1 x 44	3 q27	kelch like family member 24
WDR48	916	WDR48	WDR48	4.89328	0.498484	1.76417	-1.17275	0.791725	31.9048	0 .	5 x 46	3 p22	WD repeat domain 48
LRRC8B	917	LRRC8B	LRRC8B	3.82253	0.602676	1.76218	-1.97347	0.709771	24.8037	0 .	3 x 46	1 p22	leucine rich repeat containing 8 VRAC subunit B
CWF19L1	918	CWF19L1	CWF19L1	5.16349	0.53674	1.76171	-2.03674	0.643019	20.6688	0 .	4 x 44	10 q24	CWF19 like cell cycle control factor 1
CENPC	919	CENPC	CENPC	4.97187	0.545602	1.76051	-2.44937	0.690259	23.484	0 .	1 x 44	4 q13	centromere protein C
[truncated: 192 more rows]

## Sheet: Table S10 - Spot I
	Rank	ID	Symbol	mean expression	SD	max delta e	min delta e	correlation	->t.score	->p.value	Metagene	Chromosome	Description
[truncated: 184 more rows]

[truncated: 3 more sheets: Table S11 - Spot J, Table S12 - Spot Associated Gen, Table S13 - ONT cost breakdown]
